# Supplementary material for: Nonlinear mixed-effects modelling for single cell estimation: when, why, and how to use it
Source: BMC Syst Biol. 2015 Sep 4;9:52. doi: 10.1186/s12918-015-0203-x (PMC4559169; doi:10.1186/s12918-015-0203-x)
Supplement: Additional file 1 — Supporting data. A zip-file containing the datasets used in the analysis, MATLAB-files, NONMEM-files, and Monolix-files equivalent to the ones used in the analysis, as well as a mini-tutorial of how to use Monolix. (ZIP 1761 kb) [file 12918_2015_203_MOESM1_ESM.zip]

Archive with 68 entries (55 files):
- additional_file_1/
- additional_file_1/Model 1 Files/
- additional_file_1/Model 1 Files/addAdditiveNoise.m
- additional_file_1/Model 1 Files/data_plot.m
- additional_file_1/Model 1 Files/generateFRAPdata.m
- additional_file_1/Model 1 Files/generateFRAPdata_weakinput.m
- additional_file_1/Model 1 Files/makeSparseData.m
- additional_file_1/Model 1 Files/model.txt
- additional_file_1/Model 1 Files/NONMEM/
- additional_file_1/Model 1 Files/NONMEM/Experimental data/
- additional_file_1/Model 1 Files/NONMEM/Experimental data/data100.txt
- additional_file_1/Model 1 Files/NONMEM/Experimental data/run1.mod
- additional_file_1/Model 1 Files/NONMEM/Simulated data/
- additional_file_1/Model 1 Files/NONMEM/Simulated data/Data/
- additional_file_1/Model 1 Files/NONMEM/Simulated data/Data/noisy_data_NONMEM.csv
- additional_file_1/Model 1 Files/NONMEM/Simulated data/Data/original_data_NONMEM.csv
- additional_file_1/Model 1 Files/NONMEM/Simulated data/Data/sparse_data_NONMEM.csv
- additional_file_1/Model 1 Files/NONMEM/Simulated data/Data/weak_input_data_NONMEM.csv
- additional_file_1/Model 1 Files/NONMEM/Simulated data/NONMEM_model.mod
- additional_file_1/Model 1 Files/NONMEM/Simulated data/Parameters/
- additional_file_1/Model 1 Files/NONMEM/Simulated data/Parameters/noisy_parameters_NONMEM.mat
- additional_file_1/Model 1 Files/NONMEM/Simulated data/Parameters/original_parameters_NONMEM.mat
- additional_file_1/Model 1 Files/NONMEM/Simulated data/Parameters/sparse_parameters_NONMEM.mat
- additional_file_1/Model 1 Files/NONMEM/Simulated data/Parameters/true_parameters.mat
- additional_file_1/Model 1 Files/NONMEM/Simulated data/Parameters/weak_input_parameters_NONMEM.mat
- additional_file_1/Model 1 Files/parameter_plots.m
- additional_file_1/Model 1 Files/run_script_data_plots.m
- additional_file_1/Model 1 Files/run_script_paramter_plots.m
- additional_file_1/Model 1 Files/STS/
- additional_file_1/Model 1 Files/STS/Experimental data/
- additional_file_1/Model 1 Files/STS/Experimental data/EXPDATA_sparse.mat
- additional_file_1/Model 1 Files/STS/Experimental data/LoadData.m
- additional_file_1/Model 1 Files/STS/Experimental data/main.m
- additional_file_1/Model 1 Files/STS/Experimental data/model.txt
- additional_file_1/Model 1 Files/STS/Experimental data/myfun.m
- additional_file_1/Model 1 Files/STS/Experimental data/optimizeScript.m
- additional_file_1/Model 1 Files/STS/Experimental data/OptParam_local_FINAL.mat
- additional_file_1/Model 1 Files/STS/Simulated data/
- additional_file_1/Model 1 Files/STS/Simulated data/Data/
- additional_file_1/Model 1 Files/STS/Simulated data/Data/noisy_data_STS.mat
- additional_file_1/Model 1 Files/STS/Simulated data/Data/original_data_STS.mat
- additional_file_1/Model 1 Files/STS/Simulated data/Data/sparse_data_STS.mat
- additional_file_1/Model 1 Files/STS/Simulated data/Data/weak_input_data_STS.mat
- additional_file_1/Model 1 Files/STS/Simulated data/myfun.m
- additional_file_1/Model 1 Files/STS/Simulated data/optimizeScript.m
- additional_file_1/Model 1 Files/STS/Simulated data/Parameters/
- additional_file_1/Model 1 Files/STS/Simulated data/Parameters/noisy_parameters_STS.mat
- additional_file_1/Model 1 Files/STS/Simulated data/Parameters/original_parameters_STS.mat
- additional_file_1/Model 1 Files/STS/Simulated data/Parameters/sparse_parameters_STS.mat
- additional_file_1/Model 1 Files/STS/Simulated data/Parameters/true_parameters.mat
- additional_file_1/Model 1 Files/STS/Simulated data/Parameters/weak_input_parameters_STS.mat
- additional_file_1/Model 1 Files/STS/Simulated data/STS_model.txt
- additional_file_1/Model 1 Files/true_parameters.mat
- additional_file_1/Model 2 Files/
- additional_file_1/Model 2 Files/cost_function.m
- additional_file_1/Model 2 Files/fix_monolix_param.m
- additional_file_1/Model 2 Files/generate_data.m
- additional_file_1/Model 2 Files/generate_monolix_data.m
- additional_file_1/Model 2 Files/generate_param_set_lognormal_dist.m
- additional_file_1/Model 2 Files/make_plots.m
- additional_file_1/Model 2 Files/matlab_model_original.txt
- additional_file_1/Model 2 Files/matlab_model_weak.txt
- additional_file_1/Model 2 Files/monolix_model_original.txt
- additional_file_1/Model 2 Files/monolix_model_weak.txt
- additional_file_1/Model 2 Files/README
- additional_file_1/Model 2 Files/simulate_model.m
- additional_file_1/Model 2 Files/STS_optimization.m
- additional_file_1/monolix_mini_tutorial.pdf
