# Supplementary material for: Nonlinear mixed-effects modelling for single cell estimation: when, why, and how to use it
Source: BMC Syst Biol. 2015 Sep 4;9:52. doi: 10.1186/s12918-015-0203-x (PMC4559169; doi:10.1186/s12918-015-0203-x)
Supplement: Additional file 1 — Supporting data. A zip-file containing the datasets used in the analysis, MATLAB-files, NONMEM-files, and Monolix-files equivalent to the ones used in the analysis, as well as a mini-tutorial of how to use Monolix. (ZIP 1761 kb) [file 12918_2015_203_MOESM1_ESM.zip › additional_file_1/Model 1 Files/addAdditiveNoise.m]

% A script that adds additive normally distributed noise to a set of 
% simulated data generated by generateFRAPdata.m

clear all
close all

file_name = 'weak_input_data';     % Name of the file created by generateFRAPdata.m
noise_level = 10;   % Standard deviation of the noise

load([file_name '.mat']);

noise1 = noise_level.*randn(48000,1); % % expected value=0,std=1

intCnt = 1;
% FRAP1
for i=1:200
    for j=1:30
        noisy_output1{i}(j,1) = output1(i).statevalues(j,1) + noise1(intCnt);
        intCnt = intCnt + 1;
        noisy_output1{i}(j,2) = output1(i).statevalues(j,2) + noise1(intCnt);
        intCnt = intCnt + 1;
    end
end

% FRAP2
for i=1:200
    for j=1:30
        noisy_output2{i}(j,1) = output2(i).statevalues(j,1) + noise1(intCnt);
        intCnt = intCnt + 1;
        noisy_output2{i}(j,2) = output2(i).statevalues(j,2) + noise1(intCnt);
        intCnt = intCnt + 1;
    end
end

% FRAP3
for i=1:200
    for j=1:30
        noisy_output3{i}(j,1) = output3(i).statevalues(j,1) + noise1(intCnt);
        intCnt = intCnt + 1;
        noisy_output3{i}(j,2) = output3(i).statevalues(j,2) + noise1(intCnt);
        intCnt = intCnt + 1;
    end
end

% FRAP4
for i=1:200
    for j=1:30
        noisy_output4{i}(j,1) = output4(i).statevalues(j,1) + noise1(intCnt);
        intCnt = intCnt + 1;
        noisy_output4{i}(j,2) = output4(i).statevalues(j,2) + noise1(intCnt);
        intCnt = intCnt + 1;
    end
end


save([file_name '_' num2str(noise_level,'%02d') '.mat'], ...
    'noisy_output1', 'noisy_output2', 'noisy_output3', 'noisy_output4');


%% Plot the first data set
time1 = [0:0.22:6.38];
time2 = [6.38:0.22:(6.38+29*0.22)];
time3 = [12.76:0.22:(12.76+29*0.22)];
time4 = [19.14:0.22:(19.14+29*0.22)];

figure
hold on
title('simulation with  and without noise')
plot(time1,noisy_output1{1}(:,1),'r*')
plot(time2,noisy_output2{1}(:,1),'r*')
plot(time3,noisy_output3{1}(:,1),'r*')
plot(time4,noisy_output4{1}(:,1),'r*')
ylim([0 1000])
hold off
