# Supplementary material for: Nonlinear mixed-effects modelling for single cell estimation: when, why, and how to use it
Source: BMC Syst Biol. 2015 Sep 4;9:52. doi: 10.1186/s12918-015-0203-x (PMC4559169; doi:10.1186/s12918-015-0203-x)
Supplement: Additional file 1 — Supporting data. A zip-file containing the datasets used in the analysis, MATLAB-files, NONMEM-files, and Monolix-files equivalent to the ones used in the analysis, as well as a mini-tutorial of how to use Monolix. (ZIP 1761 kb) [file 12918_2015_203_MOESM1_ESM.zip › additional_file_1/Model 1 Files/data_plot.m]

function plot_handle = data_plot (axis, frap1, frap2, frap3, frap4, time1, time2, time3, time4, std, color, markersize, width)

std_vector = std*ones(length(frap1),1);

axes(axis);

set(axis, 'fontsize', 25);
hold on
plot_handle = errorbar(axis, time1, frap1, std_vector, 'o', 'color', color, 'linewidth', width, 'markerfacecolor', color, 'markeredgecolor', color, 'markersize', markersize);
errorbar(axis, time2, frap2, std_vector, 'o', 'color', color, 'linewidth', width, 'markerfacecolor', color, 'markeredgecolor', color, 'markersize', markersize);
errorbar(axis, time3, frap3, std_vector, 'o', 'color', color, 'linewidth', width, 'markerfacecolor', color, 'markeredgecolor', color, 'markersize', markersize);
errorbar(axis, time4, frap4, std_vector, 'o', 'color', color, 'linewidth', width, 'markerfacecolor', color, 'markeredgecolor', color, 'markersize', markersize);
hold off
xlabel('Time [s]');
ylabel('Flourescence');
xlim([-0.2 25]);


end
