# Supplementary material for: Nonlinear mixed-effects modelling for single cell estimation: when, why, and how to use it
Source: BMC Syst Biol. 2015 Sep 4;9:52. doi: 10.1186/s12918-015-0203-x (PMC4559169; doi:10.1186/s12918-015-0203-x)
Supplement: Additional file 1 — Supporting data. A zip-file containing the datasets used in the analysis, MATLAB-files, NONMEM-files, and Monolix-files equivalent to the ones used in the analysis, as well as a mini-tutorial of how to use Monolix. (ZIP 1761 kb) [file 12918_2015_203_MOESM1_ESM.zip › additional_file_1/Model 1 Files/generateFRAPdata.m]

% This script is used to generate 200 data sets of FRAP mimic with 30 data
% points per state and FRAP. Adds no niose.

 clear all
 close all


%% Generate true signal
modelName = 'model';
optModel = SBmodel(strcat(modelName,'.txt'));
SBPDmakeMEXmodel(optModel,modelName);

% Load parameters
load true_parameters

time1 = [0:0.22:6.38];
time2 = [6.38:0.22:(6.38+29*0.22)];
time3 = [12.76:0.22:(12.76+29*0.22)];
time4 = [19.14:0.22:(19.14+29*0.22)];

% Initial conditions
IC(1) = 150;
IC(2) = 1000;

paramNames(1) = {'k1'};
paramNames(2) = {'k2'};


for i=1:200
    paramValues = true_param(i,1:2);
    output1(i) = SBPDsimulate(modelName,time1,IC,paramNames,paramValues);
end


for i=1:200
    IC(1) = 0.5*output1(i).statevalues(end,1);
    IC(2) = 0.7*output1(i).statevalues(end,2);
    paramValues = true_param(i,1:2);
    output2(i) = SBPDsimulate(modelName,time2,IC,paramNames,paramValues);
end


for i=1:200
    IC(1) = 0.5*output2(i).statevalues(end,1);
    IC(2) = 0.7*output2(i).statevalues(end,2);
    paramValues = true_param(i,1:2);
    output3(i) = SBPDsimulate(modelName,time3,IC,paramNames,paramValues);
end


for i=1:200
    IC(1) = 0.5*output3(i).statevalues(end,1);
    IC(2) = 0.7*output3(i).statevalues(end,2);
    paramValues = true_param(i,1:2);
    output4(i) = SBPDsimulate(modelName,time4,IC,paramNames,paramValues);
end


%% Save data and parameters
save generated_data output1 output2 output3 output4

%% Plotting some nucleus data
subplot_count = 0;
for i = 1:16
    if mod(subplot_count,8) == 0
        figure('units','normalized','outerposition',[0 0 1 1]);
        subplot_count = 1;
    else
        subplot_count = subplot_count + 1;
    end
    subplot(2,4,subplot_count);
    hold on
    plot(time1,output1(i).statevalues(:,1))
    plot(time2,output2(i).statevalues(:,1))
    plot(time3,output3(i).statevalues(:,1))
    plot(time4,output4(i).statevalues(:,1))
    hold off    
end
