# Supplementary material for: Nonlinear mixed-effects modelling for single cell estimation: when, why, and how to use it
Source: BMC Syst Biol. 2015 Sep 4;9:52. doi: 10.1186/s12918-015-0203-x (PMC4559169; doi:10.1186/s12918-015-0203-x)
Supplement: Additional file 1 — Supporting data. A zip-file containing the datasets used in the analysis, MATLAB-files, NONMEM-files, and Monolix-files equivalent to the ones used in the analysis, as well as a mini-tutorial of how to use Monolix. (ZIP 1761 kb) [file 12918_2015_203_MOESM1_ESM.zip › additional_file_1/Model 1 Files/makeSparseData.m]

% A script that takes noisy data generated by the scripts
% generateFRAPdata.m and addAditiveNoise.m and randomly revmoves data poits
% in order to create sparser data.

clear all
close all

NumberOfCells = 200;
upper = 30;
lower = 1;
NumberOfDataPoints = 5;     % Per FRAP
data_file = 'weak_input_data_10'; % Name of the data file with noisy data with 30 data points per frap


% % Load the generated data
load([data_file '.mat']);
original_time1 = [0:0.22:6.38];
original_time2 = [6.38:0.22:(6.38+29*0.22)];
original_time3 = [12.76:0.22:(12.76+29*0.22)];
original_time4 = [19.14:0.22:(19.14+29*0.22)];

%% Picks random observation to keep.
for i=1:NumberOfCells
   
    for j=1:4 % % All 4 fraps in one cell
        SaveObservation{i}(j,1:NumberOfDataPoints) = 1;
        
        intCnt = 2;
        while intCnt < NumberOfDataPoints+1
            r = round(lower + (upper-lower).*rand(1,1));
            if ~any(r == SaveObservation{i}(j,2:NumberOfDataPoints))
                SaveObservation{i}(j,intCnt) = r;
                intCnt = intCnt + 1;
            end
        end
    end
end

%% Saving new sparse datafile
% FRAP1
for i=1:NumberOfCells % All cells
    EXPDATAtmp = noisy_output1{i};
       
        intCnt = 1;
        SaveObservation{i}(1,1:NumberOfDataPoints) = sort(SaveObservation{i}(1,1:NumberOfDataPoints));
        for k=1:NumberOfDataPoints % All observations
            intObs = SaveObservation{i}(1,k);
            SPARSEDATA{i}(intCnt,1:2) = EXPDATAtmp(intObs,1:2);
            SPARSETIME{i}(intCnt) = original_time1(intObs);
            intCnt = intCnt + 1;
        end

end

noisy_output1 = SPARSEDATA;
time1 = SPARSETIME;
clear SPARSEDATA
clear SPARSETIME

% FRAP2
for i=1:NumberOfCells % All cells
    EXPDATAtmp = noisy_output2{i};
     
        intCnt = 1;
        SaveObservation{i}(2,1:NumberOfDataPoints) = sort(SaveObservation{i}(2,1:NumberOfDataPoints));
        for k=1:NumberOfDataPoints % All observations
            intObs = SaveObservation{i}(2,k);
            SPARSEDATA{i}(intCnt,1:2) = EXPDATAtmp(intObs,1:2);
            SPARSETIME{i}(intCnt) = original_time2(intObs);
            intCnt = intCnt + 1;
        end

end

noisy_output2 = SPARSEDATA;
time2 = SPARSETIME;
clear SPARSEDATA
clear SPARSETIME

% FRAP3
for i=1:NumberOfCells % All cells
    EXPDATAtmp = noisy_output3{i};
    intCnt = 1;
    SaveObservation{i}(3,1:NumberOfDataPoints) = sort(SaveObservation{i}(3,1:NumberOfDataPoints));
%     SPARSETIME = cell(1,200);
    for k=1:NumberOfDataPoints % All observations
        intObs = SaveObservation{i}(3,k);
        SPARSEDATA{i}(intCnt,1:2) = EXPDATAtmp(intObs,1:2);
        SPARSETIME{i}(intCnt) = original_time3(intObs);
        intCnt = intCnt + 1;
    end
end

noisy_output3 = SPARSEDATA;
time3 = SPARSETIME;
clear SPARSEDATA
clear SPARSETIME

% FRAP4
for i=1:NumberOfCells % All cells
    EXPDATAtmp = noisy_output4{i};
   
        intCnt = 1;
        SaveObservation{i}(4,1:NumberOfDataPoints) = sort(SaveObservation{i}(4,1:NumberOfDataPoints));
        for k=1:NumberOfDataPoints % All observations
            intObs = SaveObservation{i}(4,k);
            SPARSEDATA{i}(intCnt,1:2) = EXPDATAtmp(intObs,1:2);
            SPARSETIME{i}(intCnt) = original_time4(intObs);
            intCnt = intCnt + 1;
        end
end

noisy_output4 = SPARSEDATA;
time4 = SPARSETIME;
clear SPARSEDATA
clear SPARSETIME

save([data_file '_sparse_' num2str(NumberOfDataPoints)], 'noisy_output1', ...
    'noisy_output2', 'noisy_output3', 'noisy_output4', 'time1', 'time2', ...
    'time3', 'time4');

%% Plot the first data set
time1 = [0:0.22:6.38];
time2 = [6.38:0.22:(6.38+29*0.22)];
time3 = [12.76:0.22:(12.76+29*0.22)];
time4 = [19.14:0.22:(19.14+29*0.22)];

time1 = time1(SaveObservation{1}(1,:));
time2 = time2(SaveObservation{1}(2,:));
time3 = time3(SaveObservation{1}(3,:));
time4 = time4(SaveObservation{1}(4,:));

figure
hold on
title('simulation with noise')
plot(time1,noisy_output1{1}(:,1),'r*')
plot(time2,noisy_output2{1}(:,1),'r*')
plot(time3,noisy_output3{1}(:,1),'r*')
plot(time4,noisy_output4{1}(:,1),'r*')
hold off
