# Supplementary material for: Nonlinear mixed-effects modelling for single cell estimation: when, why, and how to use it
Source: BMC Syst Biol. 2015 Sep 4;9:52. doi: 10.1186/s12918-015-0203-x (PMC4559169; doi:10.1186/s12918-015-0203-x)
Supplement: Additional file 1 — Supporting data. A zip-file containing the datasets used in the analysis, MATLAB-files, NONMEM-files, and Monolix-files equivalent to the ones used in the analysis, as well as a mini-tutorial of how to use Monolix. (ZIP 1761 kb) [file 12918_2015_203_MOESM1_ESM.zip › additional_file_1/Model 1 Files/model.txt]

********** MODEL NAME

********** MODEL NOTES

********** MODEL STATES
d/dt(n) = - k1*n + k2*c
d/dt(c) = k1*n - k2*c

%n(0) = 803
%c(0) = 38

n(0) = 200
c(0) = 500

********** MODEL PARAMETERS

%k1 = 1
%k2 =  1

k1 = 450
k2 =  8000

********** MODEL VARIABLES


********** MODEL REACTIONS

********** MODEL FUNCTIONS

********** MODEL EVENTS

********** MODEL MATLAB FUNCTIONS
