# Supplementary material for: Nonlinear mixed-effects modelling for single cell estimation: when, why, and how to use it
Source: BMC Syst Biol. 2015 Sep 4;9:52. doi: 10.1186/s12918-015-0203-x (PMC4559169; doi:10.1186/s12918-015-0203-x)
Supplement: Additional file 1 — Supporting data. A zip-file containing the datasets used in the analysis, MATLAB-files, NONMEM-files, and Monolix-files equivalent to the ones used in the analysis, as well as a mini-tutorial of how to use Monolix. (ZIP 1761 kb) [file 12918_2015_203_MOESM1_ESM.zip › additional_file_1/Model 1 Files/NONMEM/Experimental data/data100.txt]

1 1 0 0 3 148.627468683473 1010.86438409723 1
1 1 0 148.627468683473 0 148.627468683473 1010.86438409723 1
1 1 0 1010.86438409723 0 148.627468683473 1010.86438409723 2
1 1 0.22 261.0885079439 0 148.627468683473 1010.86438409723 1
1 1 0.22 851.514928657404 0 148.627468683473 1010.86438409723 2
1 1 0.44 361.875517989563 0 148.627468683473 1010.86438409723 1
1 1 0.44 801.289196584666 0 148.627468683473 1010.86438409723 2
1 1 0.66 401.534612788526 0 148.627468683473 1010.86438409723 1
1 1 0.66 744.842612026536 0 148.627468683473 1010.86438409723 2
1 1 0.88 438.033234433701 0 148.627468683473 1010.86438409723 1
1 1 0.88 717.81098362844 0 148.627468683473 1010.86438409723 2
1 1 1.1 444.801103348709 0 148.627468683473 1010.86438409723 1
1 1 1.1 696.373436855879 0 148.627468683473 1010.86438409723 2
1 1 1.32 452.64212509636 0 148.627468683473 1010.86438409723 1
1 1 1.32 682.847425236834 0 148.627468683473 1010.86438409723 2
1 1 1.54 465.441967772543 0 148.627468683473 1010.86438409723 1
1 1 1.54 675.120359871108 0 148.627468683473 1010.86438409723 2
1 1 1.76 477.569981666853 0 148.627468683473 1010.86438409723 1
1 1 1.76 656.541314801979 0 148.627468683473 1010.86438409723 2
1 1 1.98 476.333766392988 0 148.627468683473 1010.86438409723 1
1 1 1.98 679.002142533633 0 148.627468683473 1010.86438409723 2
1 1 2.2 471.563198220916 0 148.627468683473 1010.86438409723 1
1 1 2.2 676.84253365305 0 148.627468683473 1010.86438409723 2
1 1 2.42 479.780231864614 0 148.627468683473 1010.86438409723 1
1 1 2.42 663.145071565138 0 148.627468683473 1010.86438409723 2
1 1 2.64 465.82670553876 0 148.627468683473 1010.86438409723 1
1 1 2.64 673.173471072003 0 148.627468683473 1010.86438409723 2
1 1 2.86 486.414134426039 0 148.627468683473 1010.86438409723 1
1 1 2.86 670.725307445389 0 148.627468683473 1010.86438409723 2
1 1 3.08 478.665515310554 0 148.627468683473 1010.86438409723 1
1 1 3.08 672.556400000489 0 148.627468683473 1010.86438409723 2
1 1 3.3 482.740082050384 0 148.627468683473 1010.86438409723 1
1 1 3.3 684.834808902919 0 148.627468683473 1010.86438409723 2
1 1 3.52 474.245247489459 0 148.627468683473 1010.86438409723 1
1 1 3.52 671.807765519197 0 148.627468683473 1010.86438409723 2
1 1 3.74 475.659803436276 0 148.627468683473 1010.86438409723 1
1 1 3.74 669.910764730494 0 148.627468683473 1010.86438409723 2
1 1 3.96 478.717341344166 0 148.627468683473 1010.86438409723 1
1 1 3.96 663.699020902479 0 148.627468683473 1010.86438409723 2
1 1 4.18 485.466850859104 0 148.627468683473 1010.86438409723 1
1 1 4.18 664.831788402615 0 148.627468683473 1010.86438409723 2
1 1 4.4 474.458714229739 0 148.627468683473 1010.86438409723 1
1 1 4.4 682.593088936508 0 148.627468683473 1010.86438409723 2
1 1 4.62 467.555940196808 0 148.627468683473 1010.86438409723 1
1 1 4.62 679.515798147593 0 148.627468683473 1010.86438409723 2
1 1 4.84 484.617161637352 0 148.627468683473 1010.86438409723 1
1 1 4.84 668.373285242504 0 148.627468683473 1010.86438409723 2
1 1 5.06 488.923226496112 0 148.627468683473 1010.86438409723 1
1 1 5.06 667.381500640183 0 148.627468683473 1010.86438409723 2
1 1 5.28 481.777713186681 0 148.627468683473 1010.86438409723 1
1 1 5.28 680.195305436911 0 148.627468683473 1010.86438409723 2
1 1 5.5 482.856774793428 0 148.627468683473 1010.86438409723 1
1 1 5.5 672.454054437243 0 148.627468683473 1010.86438409723 2
1 1 5.72 491.753110253287 0 148.627468683473 1010.86438409723 1
1 1 5.72 676.378508763393 0 148.627468683473 1010.86438409723 2
1 1 5.94 482.734745454189 0 148.627468683473 1010.86438409723 1
1 1 5.94 664.285655206824 0 148.627468683473 1010.86438409723 2
1 1 6.16 472.790096596891 0 148.627468683473 1010.86438409723 1
1 1 6.16 684.249123605256 0 148.627468683473 1010.86438409723 2
1 1 6.38 483.910324508512 0 148.627468683473 1010.86438409723 1
1 1 6.38 666.609082180426 0 148.627468683473 1010.86438409723 2
1 2 0 0 3 235.75577604675 482.174543731621 1
1 2 0 235.75577604675 0 235.75577604675 482.174543731621 1
1 2 0 482.174543731621 0 235.75577604675 482.174543731621 2
1 2 0.22 252.500369114535 0 235.75577604675 482.174543731621 1
1 2 0.22 457.756712378745 0 235.75577604675 482.174543731621 2
1 2 0.44 268.319203866591 0 235.75577604675 482.174543731621 1
1 2 0.44 434.323021969177 0 235.75577604675 482.174543731621 2
1 2 0.66 266.491245901736 0 235.75577604675 482.174543731621 1
1 2 0.66 420.871017048862 0 235.75577604675 482.174543731621 2
1 2 0.88 276.791478069877 0 235.75577604675 482.174543731621 1
1 2 0.88 413.493914400686 0 235.75577604675 482.174543731621 2
1 2 1.1 298.900837495628 0 235.75577604675 482.174543731621 1
1 2 1.1 414.97369531575 0 235.75577604675 482.174543731621 2
1 2 1.32 279.876303173065 0 235.75577604675 482.174543731621 1
1 2 1.32 411.190121689394 0 235.75577604675 482.174543731621 2
1 2 1.54 293.824141332272 0 235.75577604675 482.174543731621 1
1 2 1.54 420.4154694256 0 235.75577604675 482.174543731621 2
1 2 1.76 297.198573370737 0 235.75577604675 482.174543731621 1
1 2 1.76 404.17036251228 0 235.75577604675 482.174543731621 2
1 2 1.98 288.41158484883 0 235.75577604675 482.174543731621 1
1 2 1.98 395.707480945992 0 235.75577604675 482.174543731621 2
1 2 2.2 285.116845123145 0 235.75577604675 482.174543731621 1
1 2 2.2 429.726823454878 0 235.75577604675 482.174543731621 2
1 2 2.42 312.213342477258 0 235.75577604675 482.174543731621 1
1 2 2.42 421.696069211049 0 235.75577604675 482.174543731621 2
1 2 2.64 296.586824721371 0 235.75577604675 482.174543731621 1
1 2 2.64 422.835969902823 0 235.75577604675 482.174543731621 2
1 2 2.86 279.296446213111 0 235.75577604675 482.174543731621 1
1 2 2.86 415.621288539286 0 235.75577604675 482.174543731621 2
1 2 3.08 280.198037799728 0 235.75577604675 482.174543731621 1
1 2 3.08 416.474507929593 0 235.75577604675 482.174543731621 2
1 2 3.3 312.296074759639 0 235.75577604675 482.174543731621 1
1 2 3.3 410.374182639545 0 235.75577604675 482.174543731621 2
1 2 3.52 289.402596845912 0 235.75577604675 482.174543731621 1
1 2 3.52 429.402358103495 0 235.75577604675 482.174543731621 2
1 2 3.74 290.106444017836 0 235.75577604675 482.174543731621 1
1 2 3.74 411.227160336694 0 235.75577604675 482.174543731621 2
1 2 3.96 299.988918145843 0 235.75577604675 482.174543731621 1
1 2 3.96 427.320073694708 0 235.75577604675 482.174543731621 2
1 2 4.18 280.319632358628 0 235.75577604675 482.174543731621 1
1 2 4.18 418.584162279897 0 235.75577604675 482.174543731621 2
1 2 4.4 293.416859691669 0 235.75577604675 482.174543731621 1
1 2 4.4 408.945226124426 0 235.75577604675 482.174543731621 2
1 2 4.62 295.957317572897 0 235.75577604675 482.174543731621 1
1 2 4.62 420.347669789422 0 235.75577604675 482.174543731621 2
1 2 4.84 315.99877787337 0 235.75577604675 482.174543731621 1
1 2 4.84 407.798992210838 0 235.75577604675 482.174543731621 2
1 2 5.06 290.473965758171 0 235.75577604675 482.174543731621 1
1 2 5.06 420.935749443784 0 235.75577604675 482.174543731621 2
1 2 5.28 286.995151436955 0 235.75577604675 482.174543731621 1
1 2 5.28 392.464725723266 0 235.75577604675 482.174543731621 2
1 2 5.5 309.244627263366 0 235.75577604675 482.174543731621 1
1 2 5.5 408.207224129693 0 235.75577604675 482.174543731621 2
1 2 5.72 301.965661114232 0 235.75577604675 482.174543731621 1
1 2 5.72 397.832361676475 0 235.75577604675 482.174543731621 2
1 2 5.94 294.447041466383 0 235.75577604675 482.174543731621 1
1 2 5.94 423.564689771425 0 235.75577604675 482.174543731621 2
1 2 6.16 298.991160326025 0 235.75577604675 482.174543731621 1
1 2 6.16 409.773457723982 0 235.75577604675 482.174543731621 2
1 2 6.38 299.789795026033 0 235.75577604675 482.174543731621 1
1 2 6.38 426.046216833051 0 235.75577604675 482.174543731621 2
1 3 0 0 3 169.619523472401 298.174261567901 1
1 3 0 169.619523472401 0 169.619523472401 298.174261567901 1
1 3 0 298.174261567901 0 169.619523472401 298.174261567901 2
1 3 0.22 163.568553489525 0 169.619523472401 298.174261567901 1
1 3 0.22 273.220025442193 0 169.619523472401 298.174261567901 2
1 3 0.44 165.018245900083 0 169.619523472401 298.174261567901 1
1 3 0.44 269.770579025727 0 169.619523472401 298.174261567901 2
1 3 0.66 176.655059837356 0 169.619523472401 298.174261567901 1
1 3 0.66 249.136353936801 0 169.619523472401 298.174261567901 2
1 3 0.88 166.331992004888 0 169.619523472401 298.174261567901 1
1 3 0.88 273.525613858717 0 169.619523472401 298.174261567901 2
1 3 1.1 170.583272345273 0 169.619523472401 298.174261567901 1
1 3 1.1 251.551173348484 0 169.619523472401 298.174261567901 2
1 3 1.32 182.99073924432 0 169.619523472401 298.174261567901 1
1 3 1.32 263.867136870276 0 169.619523472401 298.174261567901 2
1 3 1.54 168.430366892357 0 169.619523472401 298.174261567901 1
1 3 1.54 258.906594801464 0 169.619523472401 298.174261567901 2
1 3 1.76 187.264000866183 0 169.619523472401 298.174261567901 1
1 3 1.76 259.16939937044 0 169.619523472401 298.174261567901 2
1 3 1.98 186.119562436459 0 169.619523472401 298.174261567901 1
1 3 1.98 267.307966158875 0 169.619523472401 298.174261567901 2
1 3 2.2 169.469169173278 0 169.619523472401 298.174261567901 1
1 3 2.2 262.120713148077 0 169.619523472401 298.174261567901 2
1 3 2.42 201.285605558 0 169.619523472401 298.174261567901 1
1 3 2.42 257.784301667922 0 169.619523472401 298.174261567901 2
1 3 2.64 192.754002819736 0 169.619523472401 298.174261567901 1
1 3 2.64 236.670355809524 0 169.619523472401 298.174261567901 2
1 3 2.86 177.935155989025 0 169.619523472401 298.174261567901 1
1 3 2.86 266.492547634619 0 169.619523472401 298.174261567901 2
1 3 3.08 175.969958206471 0 169.619523472401 298.174261567901 1
1 3 3.08 259.788648001531 0 169.619523472401 298.174261567901 2
1 3 3.3 160.826119900857 0 169.619523472401 298.174261567901 1
1 3 3.3 257.257724539901 0 169.619523472401 298.174261567901 2
1 3 3.52 183.267344759748 0 169.619523472401 298.174261567901 1
1 3 3.52 246.540712599009 0 169.619523472401 298.174261567901 2
1 3 3.74 176.12285183264 0 169.619523472401 298.174261567901 1
1 3 3.74 222.999734143404 0 169.619523472401 298.174261567901 2
1 3 3.96 169.647947145781 0 169.619523472401 298.174261567901 1
1 3 3.96 262.586429830369 0 169.619523472401 298.174261567901 2
1 3 4.18 183.982024713175 0 169.619523472401 298.174261567901 1
1 3 4.18 262.595289953703 0 169.619523472401 298.174261567901 2
1 3 4.4 173.918389230646 0 169.619523472401 298.174261567901 1
1 3 4.4 248.346941551576 0 169.619523472401 298.174261567901 2
1 3 4.62 196.813194505345 0 169.619523472401 298.174261567901 1
1 3 4.62 260.480349932117 0 169.619523472401 298.174261567901 2
1 3 4.84 169.52847001289 0 169.619523472401 298.174261567901 1
1 3 4.84 258.358549843431 0 169.619523472401 298.174261567901 2
1 3 5.06 176.745732819466 0 169.619523472401 298.174261567901 1
1 3 5.06 254.418811384207 0 169.619523472401 298.174261567901 2
1 3 5.28 168.654371653661 0 169.619523472401 298.174261567901 1
1 3 5.28 238.767487612365 0 169.619523472401 298.174261567901 2
1 3 5.5 180.231043149345 0 169.619523472401 298.174261567901 1
1 3 5.5 252.650510200002 0 169.619523472401 298.174261567901 2
1 3 5.72 190.494937195048 0 169.619523472401 298.174261567901 1
1 3 5.72 249.955236559244 0 169.619523472401 298.174261567901 2
1 3 5.94 187.148638153831 0 169.619523472401 298.174261567901 1
1 3 5.94 262.29445188268 0 169.619523472401 298.174261567901 2
1 3 6.16 183.357708285217 0 169.619523472401 298.174261567901 1
1 3 6.16 251.341616968949 0 169.619523472401 298.174261567901 2
1 3 6.38 176.548207383355 0 169.619523472401 298.174261567901 1
1 3 6.38 246.832182508549 0 169.619523472401 298.174261567901 2
1 4 0 0 3 79.0018332275989 179.348111501103 1
1 4 0 79.0018332275989 0 79.0018332275989 179.348111501103 1
1 4 0 179.348111501103 0 79.0018332275989 179.348111501103 2
1 4 0.22 109.860758668763 0 79.0018332275989 179.348111501103 1
1 4 0.22 168.406154759331 0 79.0018332275989 179.348111501103 2
1 4 0.44 97.6861628107188 0 79.0018332275989 179.348111501103 1
1 4 0.44 173.55395158262 0 79.0018332275989 179.348111501103 2
1 4 0.66 104.667962550484 0 79.0018332275989 179.348111501103 1
1 4 0.66 170.85838482683 0 79.0018332275989 179.348111501103 2
1 4 0.88 102.139937484041 0 79.0018332275989 179.348111501103 1
1 4 0.88 139.524704651342 0 79.0018332275989 179.348111501103 2
1 4 1.1 94.5795230017554 0 79.0018332275989 179.348111501103 1
1 4 1.1 149.823186602927 0 79.0018332275989 179.348111501103 2
1 4 1.32 92.2986025911092 0 79.0018332275989 179.348111501103 1
1 4 1.32 175.888460175878 0 79.0018332275989 179.348111501103 2
1 4 1.54 115.091500722361 0 79.0018332275989 179.348111501103 1
1 4 1.54 155.130489563362 0 79.0018332275989 179.348111501103 2
1 4 1.76 124.419963182785 0 79.0018332275989 179.348111501103 1
1 4 1.76 168.694407857995 0 79.0018332275989 179.348111501103 2
1 4 1.98 107.852465478862 0 79.0018332275989 179.348111501103 1
1 4 1.98 157.295200462119 0 79.0018332275989 179.348111501103 2
1 4 2.2 112.569981497028 0 79.0018332275989 179.348111501103 1
1 4 2.2 140.398908322625 0 79.0018332275989 179.348111501103 2
1 4 2.42 107.967449390868 0 79.0018332275989 179.348111501103 1
1 4 2.42 171.314006950469 0 79.0018332275989 179.348111501103 2
1 4 2.64 97.9767123804599 0 79.0018332275989 179.348111501103 1
1 4 2.64 166.521096003873 0 79.0018332275989 179.348111501103 2
1 4 2.86 110.400606936875 0 79.0018332275989 179.348111501103 1
1 4 2.86 173.478326805334 0 79.0018332275989 179.348111501103 2
1 4 3.08 123.295335576674 0 79.0018332275989 179.348111501103 1
1 4 3.08 150.111915128772 0 79.0018332275989 179.348111501103 2
1 4 3.3 122.673416602258 0 79.0018332275989 179.348111501103 1
1 4 3.3 156.937910900942 0 79.0018332275989 179.348111501103 2
1 4 3.52 116.725773633963 0 79.0018332275989 179.348111501103 1
1 4 3.52 166.266139043215 0 79.0018332275989 179.348111501103 2
1 4 3.74 114.761233564748 0 79.0018332275989 179.348111501103 1
1 4 3.74 170.679947818295 0 79.0018332275989 179.348111501103 2
1 4 3.96 105.861625187536 0 79.0018332275989 179.348111501103 1
1 4 3.96 147.186956352122 0 79.0018332275989 179.348111501103 2
1 4 4.18 107.751956312307 0 79.0018332275989 179.348111501103 1
1 4 4.18 153.586118145358 0 79.0018332275989 179.348111501103 2
1 4 4.4 113.480129114936 0 79.0018332275989 179.348111501103 1
1 4 4.4 139.065523401391 0 79.0018332275989 179.348111501103 2
1 4 4.62 119.020667154685 0 79.0018332275989 179.348111501103 1
1 4 4.62 137.303497286856 0 79.0018332275989 179.348111501103 2
1 4 4.84 116.344030018342 0 79.0018332275989 179.348111501103 1
1 4 4.84 152.372017727532 0 79.0018332275989 179.348111501103 2
1 4 5.06 105.800472300778 0 79.0018332275989 179.348111501103 1
1 4 5.06 154.893702863822 0 79.0018332275989 179.348111501103 2
1 4 5.28 113.623830618044 0 79.0018332275989 179.348111501103 1
1 4 5.28 166.609764772992 0 79.0018332275989 179.348111501103 2
1 4 5.5 117.305688137994 0 79.0018332275989 179.348111501103 1
1 4 5.5 170.472273480033 0 79.0018332275989 179.348111501103 2
1 4 5.72 86.1728449708037 0 79.0018332275989 179.348111501103 1
1 4 5.72 155.097989418953 0 79.0018332275989 179.348111501103 2
1 4 5.94 114.855623770769 0 79.0018332275989 179.348111501103 1
1 4 5.94 160.328000299708 0 79.0018332275989 179.348111501103 2
1 4 6.16 127.963087281796 0 79.0018332275989 179.348111501103 1
1 4 6.16 171.084148611554 0 79.0018332275989 179.348111501103 2
1 4 6.38 114.055722991518 0 79.0018332275989 179.348111501103 1
1 4 6.38 145.673386903688 0 79.0018332275989 179.348111501103 2
2 1 0 0 3 152.791733822518 979.050610416475 1
2 1 0 152.791733822518 0 152.791733822518 979.050610416475 1
2 1 0 979.050610416475 0 152.791733822518 979.050610416475 2
2 1 0.22 192.47146361837 0 152.791733822518 979.050610416475 1
2 1 0.22 967.226719692477 0 152.791733822518 979.050610416475 2
2 1 0.44 238.031499235787 0 152.791733822518 979.050610416475 1
2 1 0.44 932.280572500761 0 152.791733822518 979.050610416475 2
2 1 0.66 237.296907216974 0 152.791733822518 979.050610416475 1
2 1 0.66 898.124153692459 0 152.791733822518 979.050610416475 2
2 1 0.88 302.899793914735 0 152.791733822518 979.050610416475 1
2 1 0.88 882.891116906266 0 152.791733822518 979.050610416475 2
2 1 1.1 299.930744683581 0 152.791733822518 979.050610416475 1
2 1 1.1 851.172863731714 0 152.791733822518 979.050610416475 2
2 1 1.32 295.17410305698 0 152.791733822518 979.050610416475 1
2 1 1.32 841.088255406812 0 152.791733822518 979.050610416475 2
2 1 1.54 303.938469693366 0 152.791733822518 979.050610416475 1
2 1 1.54 840.269789712122 0 152.791733822518 979.050610416475 2
2 1 1.76 299.516427721372 0 152.791733822518 979.050610416475 1
2 1 1.76 833.802489635538 0 152.791733822518 979.050610416475 2
2 1 1.98 311.720864296507 0 152.791733822518 979.050610416475 1
2 1 1.98 841.828437962162 0 152.791733822518 979.050610416475 2
2 1 2.2 317.941946812347 0 152.791733822518 979.050610416475 1
2 1 2.2 820.76151049665 0 152.791733822518 979.050610416475 2
2 1 2.42 311.883709425692 0 152.791733822518 979.050610416475 1
2 1 2.42 840.800606295523 0 152.791733822518 979.050610416475 2
2 1 2.64 301.821662197995 0 152.791733822518 979.050610416475 1
2 1 2.64 839.461749458613 0 152.791733822518 979.050610416475 2
2 1 2.86 294.837897022434 0 152.791733822518 979.050610416475 1
2 1 2.86 844.30741952203 0 152.791733822518 979.050610416475 2
2 1 3.08 302.419434550737 0 152.791733822518 979.050610416475 1
2 1 3.08 846.759815602504 0 152.791733822518 979.050610416475 2
2 1 3.3 307.242137250444 0 152.791733822518 979.050610416475 1
2 1 3.3 817.117314568268 0 152.791733822518 979.050610416475 2
2 1 3.52 317.072629480381 0 152.791733822518 979.050610416475 1
2 1 3.52 841.698187308859 0 152.791733822518 979.050610416475 2
2 1 3.74 315.539130257158 0 152.791733822518 979.050610416475 1
2 1 3.74 833.177217013219 0 152.791733822518 979.050610416475 2
2 1 3.96 314.259492933794 0 152.791733822518 979.050610416475 1
2 1 3.96 817.074996281453 0 152.791733822518 979.050610416475 2
2 1 4.18 307.441371736515 0 152.791733822518 979.050610416475 1
2 1 4.18 839.068101643777 0 152.791733822518 979.050610416475 2
2 1 4.4 326.907932317272 0 152.791733822518 979.050610416475 1
2 1 4.4 826.344190607759 0 152.791733822518 979.050610416475 2
2 1 4.62 311.820289915303 0 152.791733822518 979.050610416475 1
2 1 4.62 826.575516446509 0 152.791733822518 979.050610416475 2
2 1 4.84 309.594293964187 0 152.791733822518 979.050610416475 1
2 1 4.84 834.52047149776 0 152.791733822518 979.050610416475 2
2 1 5.06 323.598720118217 0 152.791733822518 979.050610416475 1
2 1 5.06 859.736142131909 0 152.791733822518 979.050610416475 2
2 1 5.28 324.078745000092 0 152.791733822518 979.050610416475 1
2 1 5.28 849.346584245555 0 152.791733822518 979.050610416475 2
2 1 5.5 320.121109145532 0 152.791733822518 979.050610416475 1
2 1 5.5 827.673752886502 0 152.791733822518 979.050610416475 2
2 1 5.72 326.912665283268 0 152.791733822518 979.050610416475 1
2 1 5.72 832.283280187688 0 152.791733822518 979.050610416475 2
2 1 5.94 308.565938775279 0 152.791733822518 979.050610416475 1
2 1 5.94 847.291329109884 0 152.791733822518 979.050610416475 2
2 1 6.16 305.810374537282 0 152.791733822518 979.050610416475 1
2 1 6.16 840.667301236535 0 152.791733822518 979.050610416475 2
2 1 6.38 291.501213564963 0 152.791733822518 979.050610416475 1
2 1 6.38 836.810670417708 0 152.791733822518 979.050610416475 2
2 2 0 0 3 163.300334187795 586.58478010169 1
2 2 0 163.300334187795 0 163.300334187795 586.58478010169 1
2 2 0 586.58478010169 0 163.300334187795 586.58478010169 2
2 2 0.22 168.772512332074 0 163.300334187795 586.58478010169 1
2 2 0.22 563.151249562986 0 163.300334187795 586.58478010169 2
2 2 0.44 193.568366661703 0 163.300334187795 586.58478010169 1
2 2 0.44 566.895738272204 0 163.300334187795 586.58478010169 2
2 2 0.66 191.845958306651 0 163.300334187795 586.58478010169 1
2 2 0.66 560.931326542097 0 163.300334187795 586.58478010169 2
2 2 0.88 193.640706751233 0 163.300334187795 586.58478010169 1
2 2 0.88 539.224267675956 0 163.300334187795 586.58478010169 2
2 2 1.1 179.803368123846 0 163.300334187795 586.58478010169 1
2 2 1.1 557.749938214137 0 163.300334187795 586.58478010169 2
2 2 1.32 191.588889242098 0 163.300334187795 586.58478010169 1
2 2 1.32 544.014740998356 0 163.300334187795 586.58478010169 2
2 2 1.54 198.79523881639 0 163.300334187795 586.58478010169 1
2 2 1.54 542.264793788545 0 163.300334187795 586.58478010169 2
2 2 1.76 211.152822367213 0 163.300334187795 586.58478010169 1
2 2 1.76 557.287245741475 0 163.300334187795 586.58478010169 2
2 2 1.98 196.192028402803 0 163.300334187795 586.58478010169 1
2 2 1.98 551.101554273465 0 163.300334187795 586.58478010169 2
2 2 2.2 214.366231105385 0 163.300334187795 586.58478010169 1
2 2 2.2 533.9120259925 0 163.300334187795 586.58478010169 2
2 2 2.42 201.482083087637 0 163.300334187795 586.58478010169 1
2 2 2.42 542.72916289527 0 163.300334187795 586.58478010169 2
2 2 2.64 189.280437446795 0 163.300334187795 586.58478010169 1
2 2 2.64 535.376355314292 0 163.300334187795 586.58478010169 2
2 2 2.86 193.022699445074 0 163.300334187795 586.58478010169 1
2 2 2.86 552.98614785149 0 163.300334187795 586.58478010169 2
2 2 3.08 206.134502930042 0 163.300334187795 586.58478010169 1
2 2 3.08 537.344076484945 0 163.300334187795 586.58478010169 2
2 2 3.3 203.775620102764 0 163.300334187795 586.58478010169 1
2 2 3.3 538.028976651363 0 163.300334187795 586.58478010169 2
2 2 3.52 201.154048202914 0 163.300334187795 586.58478010169 1
2 2 3.52 537.446529354686 0 163.300334187795 586.58478010169 2
2 2 3.74 200.183971811053 0 163.300334187795 586.58478010169 1
2 2 3.74 545.371239169795 0 163.300334187795 586.58478010169 2
2 2 3.96 208.972721450854 0 163.300334187795 586.58478010169 1
2 2 3.96 534.904275944592 0 163.300334187795 586.58478010169 2
2 2 4.18 201.777663741829 0 163.300334187795 586.58478010169 1
2 2 4.18 542.098028885139 0 163.300334187795 586.58478010169 2
2 2 4.4 206.008321400773 0 163.300334187795 586.58478010169 1
2 2 4.4 561.16606204332 0 163.300334187795 586.58478010169 2
2 2 4.62 206.491600890343 0 163.300334187795 586.58478010169 1
2 2 4.62 531.964580213607 0 163.300334187795 586.58478010169 2
2 2 4.84 196.257059203909 0 163.300334187795 586.58478010169 1
2 2 4.84 532.048488434561 0 163.300334187795 586.58478010169 2
2 2 5.06 200.191120297177 0 163.300334187795 586.58478010169 1
2 2 5.06 537.578236181335 0 163.300334187795 586.58478010169 2
2 2 5.28 197.832622894849 0 163.300334187795 586.58478010169 1
2 2 5.28 545.113853305763 0 163.300334187795 586.58478010169 2
2 2 5.5 208.932908484863 0 163.300334187795 586.58478010169 1
2 2 5.5 544.829271234977 0 163.300334187795 586.58478010169 2
2 2 5.72 207.304579076904 0 163.300334187795 586.58478010169 1
2 2 5.72 538.272246937548 0 163.300334187795 586.58478010169 2
2 2 5.94 188.833220882635 0 163.300334187795 586.58478010169 1
2 2 5.94 533.733231247128 0 163.300334187795 586.58478010169 2
2 2 6.16 179.839894841125 0 163.300334187795 586.58478010169 1
2 2 6.16 534.321813906475 0 163.300334187795 586.58478010169 2
2 2 6.38 194.096090116644 0 163.300334187795 586.58478010169 1
2 2 6.38 525.53038190129 0 163.300334187795 586.58478010169 2
2 3 0 0 3 103.342725239742 378.111045456405 1
2 3 0 103.342725239742 0 103.342725239742 378.111045456405 1
2 3 0 378.111045456405 0 103.342725239742 378.111045456405 2
2 3 0.22 110.810128111582 0 103.342725239742 378.111045456405 1
2 3 0.22 381.794993032626 0 103.342725239742 378.111045456405 2
2 3 0.44 115.993908295053 0 103.342725239742 378.111045456405 1
2 3 0.44 351.426244038041 0 103.342725239742 378.111045456405 2
2 3 0.66 118.272220644639 0 103.342725239742 378.111045456405 1
2 3 0.66 338.551099124114 0 103.342725239742 378.111045456405 2
2 3 0.88 120.668111967821 0 103.342725239742 378.111045456405 1
2 3 0.88 354.547075852108 0 103.342725239742 378.111045456405 2
2 3 1.1 118.010684780396 0 103.342725239742 378.111045456405 1
2 3 1.1 337.143690870356 0 103.342725239742 378.111045456405 2
2 3 1.32 139.78901913303 0 103.342725239742 378.111045456405 1
2 3 1.32 359.547823321847 0 103.342725239742 378.111045456405 2
2 3 1.54 128.243959736802 0 103.342725239742 378.111045456405 1
2 3 1.54 368.329315806011 0 103.342725239742 378.111045456405 2
2 3 1.76 137.935734358588 0 103.342725239742 378.111045456405 1
2 3 1.76 349.369623295446 0 103.342725239742 378.111045456405 2
2 3 1.98 120.814106776442 0 103.342725239742 378.111045456405 1
2 3 1.98 340.252655010642 0 103.342725239742 378.111045456405 2
2 3 2.2 128.036723738778 0 103.342725239742 378.111045456405 1
2 3 2.2 363.486544079166 0 103.342725239742 378.111045456405 2
2 3 2.42 139.862001596717 0 103.342725239742 378.111045456405 1
2 3 2.42 332.332984741209 0 103.342725239742 378.111045456405 2
2 3 2.64 123.146328774776 0 103.342725239742 378.111045456405 1
2 3 2.64 345.495626728799 0 103.342725239742 378.111045456405 2
2 3 2.86 131.799369355618 0 103.342725239742 378.111045456405 1
2 3 2.86 337.808262502046 0 103.342725239742 378.111045456405 2
2 3 3.08 129.376427075381 0 103.342725239742 378.111045456405 1
2 3 3.08 332.447959639153 0 103.342725239742 378.111045456405 2
2 3 3.3 147.464614779876 0 103.342725239742 378.111045456405 1
2 3 3.3 361.534398165212 0 103.342725239742 378.111045456405 2
2 3 3.52 143.890876373914 0 103.342725239742 378.111045456405 1
2 3 3.52 348.782153567656 0 103.342725239742 378.111045456405 2
2 3 3.74 134.815932021159 0 103.342725239742 378.111045456405 1
2 3 3.74 349.252661111137 0 103.342725239742 378.111045456405 2
2 3 3.96 147.458013231111 0 103.342725239742 378.111045456405 1
2 3 3.96 332.537570594155 0 103.342725239742 378.111045456405 2
2 3 4.18 112.494871019122 0 103.342725239742 378.111045456405 1
2 3 4.18 349.190284412931 0 103.342725239742 378.111045456405 2
2 3 4.4 129.317052809443 0 103.342725239742 378.111045456405 1
2 3 4.4 343.545760839475 0 103.342725239742 378.111045456405 2
2 3 4.62 116.505221141411 0 103.342725239742 378.111045456405 1
2 3 4.62 340.736619795759 0 103.342725239742 378.111045456405 2
2 3 4.84 135.750178675072 0 103.342725239742 378.111045456405 1
2 3 4.84 359.218143056888 0 103.342725239742 378.111045456405 2
2 3 5.06 139.775124528218 0 103.342725239742 378.111045456405 1
2 3 5.06 357.494968304609 0 103.342725239742 378.111045456405 2
2 3 5.28 127.290156722298 0 103.342725239742 378.111045456405 1
2 3 5.28 348.287085788913 0 103.342725239742 378.111045456405 2
2 3 5.5 135.252198971535 0 103.342725239742 378.111045456405 1
2 3 5.5 348.23410199006 0 103.342725239742 378.111045456405 2
2 3 5.72 134.070488918124 0 103.342725239742 378.111045456405 1
2 3 5.72 339.764409908617 0 103.342725239742 378.111045456405 2
2 3 5.94 128.682503982124 0 103.342725239742 378.111045456405 1
2 3 5.94 338.09205714353 0 103.342725239742 378.111045456405 2
2 3 6.16 130.781951584939 0 103.342725239742 378.111045456405 1
2 3 6.16 333.768139092191 0 103.342725239742 378.111045456405 2
2 3 6.38 139.683702834313 0 103.342725239742 378.111045456405 1
2 3 6.38 331.020873579454 0 103.342725239742 378.111045456405 2
2 4 0 0 3 75.5683740746063 260.494052200672 1
2 4 0 75.5683740746063 0 75.5683740746063 260.494052200672 1
2 4 0 260.494052200672 0 75.5683740746063 260.494052200672 2
2 4 0.22 62.0187102212774 0 75.5683740746063 260.494052200672 1
2 4 0.22 244.781631659781 0 75.5683740746063 260.494052200672 2
2 4 0.44 72.5027346774792 0 75.5683740746063 260.494052200672 1
2 4 0.44 227.672086594787 0 75.5683740746063 260.494052200672 2
2 4 0.66 80.3542966326011 0 75.5683740746063 260.494052200672 1
2 4 0.66 227.83473012085 0 75.5683740746063 260.494052200672 2
2 4 0.88 79.0147690171417 0 75.5683740746063 260.494052200672 1
2 4 0.88 215.491372242216 0 75.5683740746063 260.494052200672 2
2 4 1.1 80.9989537063279 0 75.5683740746063 260.494052200672 1
2 4 1.1 235.537804248289 0 75.5683740746063 260.494052200672 2
2 4 1.32 70.7554489099795 0 75.5683740746063 260.494052200672 1
2 4 1.32 232.302830569669 0 75.5683740746063 260.494052200672 2
2 4 1.54 84.0773742905515 0 75.5683740746063 260.494052200672 1
2 4 1.54 232.259741532313 0 75.5683740746063 260.494052200672 2
2 4 1.76 102.204015298321 0 75.5683740746063 260.494052200672 1
2 4 1.76 245.57143834071 0 75.5683740746063 260.494052200672 2
2 4 1.98 86.2896552841903 0 75.5683740746063 260.494052200672 1
2 4 1.98 212.10875176518 0 75.5683740746063 260.494052200672 2
2 4 2.2 105.112737152342 0 75.5683740746063 260.494052200672 1
2 4 2.2 224.641759295237 0 75.5683740746063 260.494052200672 2
2 4 2.42 100.795594321879 0 75.5683740746063 260.494052200672 1
2 4 2.42 224.079804494987 0 75.5683740746063 260.494052200672 2
2 4 2.64 87.6003572962427 0 75.5683740746063 260.494052200672 1
2 4 2.64 214.605695812867 0 75.5683740746063 260.494052200672 2
2 4 2.86 77.8724625078982 0 75.5683740746063 260.494052200672 1
2 4 2.86 233.94519962933 0 75.5683740746063 260.494052200672 2
2 4 3.08 94.1825781699844 0 75.5683740746063 260.494052200672 1
2 4 3.08 228.573000651259 0 75.5683740746063 260.494052200672 2
2 4 3.3 108.716475774124 0 75.5683740746063 260.494052200672 1
2 4 3.3 243.381915715494 0 75.5683740746063 260.494052200672 2
2 4 3.52 88.1509359673572 0 75.5683740746063 260.494052200672 1
2 4 3.52 226.488168722588 0 75.5683740746063 260.494052200672 2
2 4 3.74 85.4473512766571 0 75.5683740746063 260.494052200672 1
2 4 3.74 223.589568840892 0 75.5683740746063 260.494052200672 2
2 4 3.96 88.8749870589823 0 75.5683740746063 260.494052200672 1
2 4 3.96 235.061349829165 0 75.5683740746063 260.494052200672 2
2 4 4.18 81.5771914943037 0 75.5683740746063 260.494052200672 1
2 4 4.18 227.231791546029 0 75.5683740746063 260.494052200672 2
2 4 4.4 97.1649073424315 0 75.5683740746063 260.494052200672 1
2 4 4.4 220.527783555003 0 75.5683740746063 260.494052200672 2
2 4 4.62 99.0821660996342 0 75.5683740746063 260.494052200672 1
2 4 4.62 223.754544065687 0 75.5683740746063 260.494052200672 2
2 4 4.84 81.5667806911196 0 75.5683740746063 260.494052200672 1
2 4 4.84 211.70293710457 0 75.5683740746063 260.494052200672 2
2 4 5.06 85.0112411920013 0 75.5683740746063 260.494052200672 1
2 4 5.06 229.018645854666 0 75.5683740746063 260.494052200672 2
2 4 5.28 100.659528419128 0 75.5683740746063 260.494052200672 1
2 4 5.28 228.798932985687 0 75.5683740746063 260.494052200672 2
2 4 5.5 91.445957006951 0 75.5683740746063 260.494052200672 1
2 4 5.5 234.420376013085 0 75.5683740746063 260.494052200672 2
2 4 5.72 94.3120496266707 0 75.5683740746063 260.494052200672 1
2 4 5.72 240.924052268999 0 75.5683740746063 260.494052200672 2
2 4 5.94 96.2898647125212 0 75.5683740746063 260.494052200672 1
2 4 5.94 220.37387742031 0 75.5683740746063 260.494052200672 2
2 4 6.16 71.2800582664638 0 75.5683740746063 260.494052200672 1
2 4 6.16 216.503037401997 0 75.5683740746063 260.494052200672 2
2 4 6.38 91.9306469146745 0 75.5683740746063 260.494052200672 1
2 4 6.38 194.710643728332 0 75.5683740746063 260.494052200672 2
3 1 0 0 3 135.600029710409 997.807416848394 1
3 1 0 135.600029710409 0 135.600029710409 997.807416848394 1
3 1 0 997.807416848394 0 135.600029710409 997.807416848394 2
3 1 0.22 333.946990650372 0 135.600029710409 997.807416848394 1
3 1 0.22 846.516071613657 0 135.600029710409 997.807416848394 2
3 1 0.44 414.348137836892 0 135.600029710409 997.807416848394 1
3 1 0.44 714.91734929813 0 135.600029710409 997.807416848394 2
3 1 0.66 481.735135938743 0 135.600029710409 997.807416848394 1
3 1 0.66 686.273262259831 0 135.600029710409 997.807416848394 2
3 1 0.88 530.230194690352 0 135.600029710409 997.807416848394 1
3 1 0.88 615.31204654778 0 135.600029710409 997.807416848394 2
3 1 1.1 553.042239445762 0 135.600029710409 997.807416848394 1
3 1 1.1 611.394530292262 0 135.600029710409 997.807416848394 2
3 1 1.32 567.81631402533 0 135.600029710409 997.807416848394 1
3 1 1.32 578.872169290253 0 135.600029710409 997.807416848394 2
3 1 1.54 566.294214893049 0 135.600029710409 997.807416848394 1
3 1 1.54 564.189382875201 0 135.600029710409 997.807416848394 2
3 1 1.76 574.341585409013 0 135.600029710409 997.807416848394 1
3 1 1.76 561.55223386938 0 135.600029710409 997.807416848394 2
3 1 1.98 608.778524861052 0 135.600029710409 997.807416848394 1
3 1 1.98 550.78136586321 0 135.600029710409 997.807416848394 2
3 1 2.2 589.066894149335 0 135.600029710409 997.807416848394 1
3 1 2.2 550.0121678166 0 135.600029710409 997.807416848394 2
3 1 2.42 614.545830451601 0 135.600029710409 997.807416848394 1
3 1 2.42 550.725836218996 0 135.600029710409 997.807416848394 2
3 1 2.64 602.801134861088 0 135.600029710409 997.807416848394 1
3 1 2.64 552.360555386436 0 135.600029710409 997.807416848394 2
3 1 2.86 600.20631278918 0 135.600029710409 997.807416848394 1
3 1 2.86 549.52049717911 0 135.600029710409 997.807416848394 2
3 1 3.08 578.297705539808 0 135.600029710409 997.807416848394 1
3 1 3.08 550.250436793159 0 135.600029710409 997.807416848394 2
3 1 3.3 609.998149838231 0 135.600029710409 997.807416848394 1
3 1 3.3 568.054960659333 0 135.600029710409 997.807416848394 2
3 1 3.52 603.67315248303 0 135.600029710409 997.807416848394 1
3 1 3.52 553.754537591832 0 135.600029710409 997.807416848394 2
3 1 3.74 606.527814439049 0 135.600029710409 997.807416848394 1
3 1 3.74 538.42646635942 0 135.600029710409 997.807416848394 2
3 1 3.96 599.888811531912 0 135.600029710409 997.807416848394 1
3 1 3.96 551.265473850531 0 135.600029710409 997.807416848394 2
3 1 4.18 612.096371273437 0 135.600029710409 997.807416848394 1
3 1 4.18 560.935065227655 0 135.600029710409 997.807416848394 2
3 1 4.4 603.59024548959 0 135.600029710409 997.807416848394 1
3 1 4.4 539.019773477292 0 135.600029710409 997.807416848394 2
3 1 4.62 592.700671430751 0 135.600029710409 997.807416848394 1
3 1 4.62 538.75120461094 0 135.600029710409 997.807416848394 2
3 1 4.84 612.673148574043 0 135.600029710409 997.807416848394 1
3 1 4.84 547.063094625504 0 135.600029710409 997.807416848394 2
3 1 5.06 614.408035184653 0 135.600029710409 997.807416848394 1
3 1 5.06 541.807769208395 0 135.600029710409 997.807416848394 2
3 1 5.28 610.471670856546 0 135.600029710409 997.807416848394 1
3 1 5.28 548.956637306326 0 135.600029710409 997.807416848394 2
3 1 5.5 593.185278374377 0 135.600029710409 997.807416848394 1
3 1 5.5 551.059774720499 0 135.600029710409 997.807416848394 2
3 1 5.72 608.892846643712 0 135.600029710409 997.807416848394 1
3 1 5.72 534.143144802348 0 135.600029710409 997.807416848394 2
3 1 5.94 602.226859060889 0 135.600029710409 997.807416848394 1
3 1 5.94 545.210420150777 0 135.600029710409 997.807416848394 2
3 1 6.16 616.363595838018 0 135.600029710409 997.807416848394 1
3 1 6.16 523.649663644573 0 135.600029710409 997.807416848394 2
3 1 6.38 584.174871554056 0 135.600029710409 997.807416848394 1
3 1 6.38 537.192510121924 0 135.600029710409 997.807416848394 2
3 2 0 0 3 305.724163011223 382.934336558076 1
3 2 0 305.724163011223 0 305.724163011223 382.934336558076 1
3 2 0 382.934336558076 0 305.724163011223 382.934336558076 2
3 2 0.22 321.548111525663 0 305.724163011223 382.934336558076 1
3 2 0.22 356.474017258935 0 305.724163011223 382.934336558076 2
3 2 0.44 351.712762498517 0 305.724163011223 382.934336558076 1
3 2 0.44 325.084750299272 0 305.724163011223 382.934336558076 2
3 2 0.66 340.767025964088 0 305.724163011223 382.934336558076 1
3 2 0.66 341.825389098834 0 305.724163011223 382.934336558076 2
3 2 0.88 335.616866747213 0 305.724163011223 382.934336558076 1
3 2 0.88 356.272661472897 0 305.724163011223 382.934336558076 2
3 2 1.1 356.957806717485 0 305.724163011223 382.934336558076 1
3 2 1.1 336.384459838645 0 305.724163011223 382.934336558076 2
3 2 1.32 371.539929524435 0 305.724163011223 382.934336558076 1
3 2 1.32 327.70924152656 0 305.724163011223 382.934336558076 2
3 2 1.54 352.322247239577 0 305.724163011223 382.934336558076 1
3 2 1.54 337.655301843602 0 305.724163011223 382.934336558076 2
3 2 1.76 355.042112759503 0 305.724163011223 382.934336558076 1
3 2 1.76 304.777311827934 0 305.724163011223 382.934336558076 2
3 2 1.98 384.890957772343 0 305.724163011223 382.934336558076 1
3 2 1.98 325.47773333488 0 305.724163011223 382.934336558076 2
3 2 2.2 370.794664156621 0 305.724163011223 382.934336558076 1
3 2 2.2 332.411317020356 0 305.724163011223 382.934336558076 2
3 2 2.42 361.896245384188 0 305.724163011223 382.934336558076 1
3 2 2.42 324.979029913798 0 305.724163011223 382.934336558076 2
3 2 2.64 353.626114582041 0 305.724163011223 382.934336558076 1
3 2 2.64 327.592541267874 0 305.724163011223 382.934336558076 2
3 2 2.86 354.345835216946 0 305.724163011223 382.934336558076 1
3 2 2.86 350.705884659294 0 305.724163011223 382.934336558076 2
3 2 3.08 355.265156231566 0 305.724163011223 382.934336558076 1
3 2 3.08 330.257061576965 0 305.724163011223 382.934336558076 2
3 2 3.3 340.386033034987 0 305.724163011223 382.934336558076 1
3 2 3.3 341.674278100029 0 305.724163011223 382.934336558076 2
3 2 3.52 366.858888632762 0 305.724163011223 382.934336558076 1
3 2 3.52 336.455233304729 0 305.724163011223 382.934336558076 2
3 2 3.74 365.527536040493 0 305.724163011223 382.934336558076 1
3 2 3.74 333.057791338923 0 305.724163011223 382.934336558076 2
3 2 3.96 362.304256177206 0 305.724163011223 382.934336558076 1
3 2 3.96 335.18883762731 0 305.724163011223 382.934336558076 2
3 2 4.18 353.938265708151 0 305.724163011223 382.934336558076 1
3 2 4.18 328.825236843771 0 305.724163011223 382.934336558076 2
3 2 4.4 370.913719975401 0 305.724163011223 382.934336558076 1
3 2 4.4 333.603241682896 0 305.724163011223 382.934336558076 2
3 2 4.62 371.299028987253 0 305.724163011223 382.934336558076 1
3 2 4.62 327.923514049122 0 305.724163011223 382.934336558076 2
3 2 4.84 373.241143756771 0 305.724163011223 382.934336558076 1
3 2 4.84 333.603904130833 0 305.724163011223 382.934336558076 2
3 2 5.06 351.417245383246 0 305.724163011223 382.934336558076 1
3 2 5.06 331.807921383387 0 305.724163011223 382.934336558076 2
3 2 5.28 356.673221210713 0 305.724163011223 382.934336558076 1
3 2 5.28 331.613082503239 0 305.724163011223 382.934336558076 2
3 2 5.5 362.045598825888 0 305.724163011223 382.934336558076 1
3 2 5.5 331.366547263996 0 305.724163011223 382.934336558076 2
3 2 5.72 363.385966713383 0 305.724163011223 382.934336558076 1
3 2 5.72 328.00918669749 0 305.724163011223 382.934336558076 2
3 2 5.94 360.774674165876 0 305.724163011223 382.934336558076 1
3 2 5.94 325.298194147058 0 305.724163011223 382.934336558076 2
3 2 6.16 354.616289355348 0 305.724163011223 382.934336558076 1
3 2 6.16 330.271708090207 0 305.724163011223 382.934336558076 2
3 2 6.38 358.909781267639 0 305.724163011223 382.934336558076 1
3 2 6.38 335.324385809157 0 305.724163011223 382.934336558076 2
3 3 0 0 3 152.712956185986 207.967170692056 1
3 3 0 152.712956185986 0 152.712956185986 207.967170692056 1
3 3 0 207.967170692056 0 152.712956185986 207.967170692056 2
3 3 0.22 212.773363048766 0 152.712956185986 207.967170692056 1
3 3 0.22 225.74922764488 0 152.712956185986 207.967170692056 2
3 3 0.44 190.242277164859 0 152.712956185986 207.967170692056 1
3 3 0.44 193.644197020293 0 152.712956185986 207.967170692056 2
3 3 0.66 215.367306400333 0 152.712956185986 207.967170692056 1
3 3 0.66 185.091530161137 0 152.712956185986 207.967170692056 2
3 3 0.88 202.191200334739 0 152.712956185986 207.967170692056 1
3 3 0.88 219.946308156031 0 152.712956185986 207.967170692056 2
3 3 1.1 217.908661517877 0 152.712956185986 207.967170692056 1
3 3 1.1 188.219765426903 0 152.712956185986 207.967170692056 2
3 3 1.32 229.573980330917 0 152.712956185986 207.967170692056 1
3 3 1.32 198.713994963727 0 152.712956185986 207.967170692056 2
3 3 1.54 219.546879301811 0 152.712956185986 207.967170692056 1
3 3 1.54 187.321733284465 0 152.712956185986 207.967170692056 2
3 3 1.76 232.011556210503 0 152.712956185986 207.967170692056 1
3 3 1.76 178.223602929938 0 152.712956185986 207.967170692056 2
3 3 1.98 221.916997755682 0 152.712956185986 207.967170692056 1
3 3 1.98 182.030920805072 0 152.712956185986 207.967170692056 2
3 3 2.2 207.987335475728 0 152.712956185986 207.967170692056 1
3 3 2.2 187.385445387578 0 152.712956185986 207.967170692056 2
3 3 2.42 217.991617672902 0 152.712956185986 207.967170692056 1
3 3 2.42 191.826638118622 0 152.712956185986 207.967170692056 2
3 3 2.64 216.572033259256 0 152.712956185986 207.967170692056 1
3 3 2.64 189.891337298593 0 152.712956185986 207.967170692056 2
3 3 2.86 224.350414812807 0 152.712956185986 207.967170692056 1
3 3 2.86 194.942060077667 0 152.712956185986 207.967170692056 2
3 3 3.08 211.515929227115 0 152.712956185986 207.967170692056 1
3 3 3.08 190.122286336584 0 152.712956185986 207.967170692056 2
3 3 3.3 235.522774480481 0 152.712956185986 207.967170692056 1
3 3 3.3 192.401656312747 0 152.712956185986 207.967170692056 2
3 3 3.52 210.052073485424 0 152.712956185986 207.967170692056 1
3 3 3.52 201.915296886439 0 152.712956185986 207.967170692056 2
3 3 3.74 226.610796952536 0 152.712956185986 207.967170692056 1
3 3 3.74 200.924075223695 0 152.712956185986 207.967170692056 2
3 3 3.96 214.815459532513 0 152.712956185986 207.967170692056 1
3 3 3.96 209.543251208088 0 152.712956185986 207.967170692056 2
3 3 4.18 216.313453574752 0 152.712956185986 207.967170692056 1
3 3 4.18 182.416406766958 0 152.712956185986 207.967170692056 2
3 3 4.4 224.346520318829 0 152.712956185986 207.967170692056 1
3 3 4.4 186.666774162807 0 152.712956185986 207.967170692056 2
3 3 4.62 199.157653419064 0 152.712956185986 207.967170692056 1
3 3 4.62 183.751200567221 0 152.712956185986 207.967170692056 2
3 3 4.84 216.376126092058 0 152.712956185986 207.967170692056 1
3 3 4.84 183.929224321409 0 152.712956185986 207.967170692056 2
3 3 5.06 202.270938898327 0 152.712956185986 207.967170692056 1
3 3 5.06 168.201933199735 0 152.712956185986 207.967170692056 2
3 3 5.28 235.108219015106 0 152.712956185986 207.967170692056 1
3 3 5.28 212.91745413579 0 152.712956185986 207.967170692056 2
3 3 5.5 213.58279104755 0 152.712956185986 207.967170692056 1
3 3 5.5 183.198930907297 0 152.712956185986 207.967170692056 2
3 3 5.72 210.752963954262 0 152.712956185986 207.967170692056 1
3 3 5.72 194.122839357407 0 152.712956185986 207.967170692056 2
3 3 5.94 205.590449771327 0 152.712956185986 207.967170692056 1
3 3 5.94 183.451276930851 0 152.712956185986 207.967170692056 2
3 3 6.16 202.542367554 0 152.712956185986 207.967170692056 1
3 3 6.16 208.182814003331 0 152.712956185986 207.967170692056 2
3 3 6.38 204.283355930578 0 152.712956185986 207.967170692056 1
3 3 6.38 204.343347466348 0 152.712956185986 207.967170692056 2
3 4 0 0 3 122.214557159015 141.659551292652 1
3 4 0 122.214557159015 0 122.214557159015 141.659551292652 1
3 4 0 141.659551292652 0 122.214557159015 141.659551292652 2
3 4 0.22 115.74360866964 0 122.214557159015 141.659551292652 1
3 4 0.22 120.635555043988 0 122.214557159015 141.659551292652 2
3 4 0.44 126.754401163201 0 122.214557159015 141.659551292652 1
3 4 0.44 125.758278062992 0 122.214557159015 141.659551292652 2
3 4 0.66 132.032410928555 0 122.214557159015 141.659551292652 1
3 4 0.66 118.341068314853 0 122.214557159015 141.659551292652 2
3 4 0.88 113.368480768542 0 122.214557159015 141.659551292652 1
3 4 0.88 111.213317653983 0 122.214557159015 141.659551292652 2
3 4 1.1 125.950108974396 0 122.214557159015 141.659551292652 1
3 4 1.1 117.252600267407 0 122.214557159015 141.659551292652 2
3 4 1.32 104.813088460471 0 122.214557159015 141.659551292652 1
3 4 1.32 116.514248669652 0 122.214557159015 141.659551292652 2
3 4 1.54 111.464238930113 0 122.214557159015 141.659551292652 1
3 4 1.54 122.247306928144 0 122.214557159015 141.659551292652 2
3 4 1.76 137.146809668296 0 122.214557159015 141.659551292652 1
3 4 1.76 128.820393563899 0 122.214557159015 141.659551292652 2
3 4 1.98 127.758877371203 0 122.214557159015 141.659551292652 1
3 4 1.98 122.404771520068 0 122.214557159015 141.659551292652 2
3 4 2.2 136.898219219478 0 122.214557159015 141.659551292652 1
3 4 2.2 113.925909372007 0 122.214557159015 141.659551292652 2
3 4 2.42 132.433078461824 0 122.214557159015 141.659551292652 1
3 4 2.42 128.518141891669 0 122.214557159015 141.659551292652 2
3 4 2.64 112.146175457332 0 122.214557159015 141.659551292652 1
3 4 2.64 94.0071550868734 0 122.214557159015 141.659551292652 2
3 4 2.86 121.602877482194 0 122.214557159015 141.659551292652 1
3 4 2.86 109.258456708641 0 122.214557159015 141.659551292652 2
3 4 3.08 114.981486068932 0 122.214557159015 141.659551292652 1
3 4 3.08 114.631475558715 0 122.214557159015 141.659551292652 2
3 4 3.3 137.393463972615 0 122.214557159015 141.659551292652 1
3 4 3.3 100.054226447577 0 122.214557159015 141.659551292652 2
3 4 3.52 125.527575817717 0 122.214557159015 141.659551292652 1
3 4 3.52 112.354578348279 0 122.214557159015 141.659551292652 2
3 4 3.74 134.259263641981 0 122.214557159015 141.659551292652 1
3 4 3.74 119.703207854827 0 122.214557159015 141.659551292652 2
3 4 3.96 140.531558716148 0 122.214557159015 141.659551292652 1
3 4 3.96 104.677704793782 0 122.214557159015 141.659551292652 2
3 4 4.18 133.816779991053 0 122.214557159015 141.659551292652 1
3 4 4.18 119.995608056324 0 122.214557159015 141.659551292652 2
3 4 4.4 163.156638829607 0 122.214557159015 141.659551292652 1
3 4 4.4 100.797265494209 0 122.214557159015 141.659551292652 2
3 4 4.62 143.851916054395 0 122.214557159015 141.659551292652 1
3 4 4.62 118.942432428554 0 122.214557159015 141.659551292652 2
3 4 4.84 113.463268328568 0 122.214557159015 141.659551292652 1
3 4 4.84 108.52045636808 0 122.214557159015 141.659551292652 2
3 4 5.06 144.713045561182 0 122.214557159015 141.659551292652 1
3 4 5.06 124.766268800637 0 122.214557159015 141.659551292652 2
3 4 5.28 121.527344504426 0 122.214557159015 141.659551292652 1
3 4 5.28 124.799669374744 0 122.214557159015 141.659551292652 2
3 4 5.5 116.437729133411 0 122.214557159015 141.659551292652 1
3 4 5.5 105.399003305205 0 122.214557159015 141.659551292652 2
3 4 5.72 133.255460574899 0 122.214557159015 141.659551292652 1
3 4 5.72 109.595347256921 0 122.214557159015 141.659551292652 2
3 4 5.94 125.425099542591 0 122.214557159015 141.659551292652 1
3 4 5.94 115.526269886196 0 122.214557159015 141.659551292652 2
3 4 6.16 128.837636036143 0 122.214557159015 141.659551292652 1
3 4 6.16 131.442761141736 0 122.214557159015 141.659551292652 2
3 4 6.38 142.661761174623 0 122.214557159015 141.659551292652 1
3 4 6.38 114.395059215586 0 122.214557159015 141.659551292652 2
4 1 0 0 3 145.140856989202 989.941150550826 1
4 1 0 145.140856989202 0 145.140856989202 989.941150550826 1
4 1 0 989.941150550826 0 145.140856989202 989.941150550826 2
4 1 0.22 189.307862600194 0 145.140856989202 989.941150550826 1
4 1 0.22 959.447457381613 0 145.140856989202 989.941150550826 2
4 1 0.44 226.790125617834 0 145.140856989202 989.941150550826 1
4 1 0.44 932.796487790457 0 145.140856989202 989.941150550826 2
4 1 0.66 245.132768373327 0 145.140856989202 989.941150550826 1
4 1 0.66 911.389126521004 0 145.140856989202 989.941150550826 2
4 1 0.88 265.146982889727 0 145.140856989202 989.941150550826 1
4 1 0.88 886.752601738357 0 145.140856989202 989.941150550826 2
4 1 1.1 265.698528989151 0 145.140856989202 989.941150550826 1
4 1 1.1 868.815020120121 0 145.140856989202 989.941150550826 2
4 1 1.32 270.73274182715 0 145.140856989202 989.941150550826 1
4 1 1.32 874.003299182507 0 145.140856989202 989.941150550826 2
4 1 1.54 264.718466404442 0 145.140856989202 989.941150550826 1
4 1 1.54 885.425449990686 0 145.140856989202 989.941150550826 2
4 1 1.76 272.711025301814 0 145.140856989202 989.941150550826 1
4 1 1.76 875.973920894773 0 145.140856989202 989.941150550826 2
4 1 1.98 291.641431581442 0 145.140856989202 989.941150550826 1
4 1 1.98 871.703679570901 0 145.140856989202 989.941150550826 2
4 1 2.2 293.854040575385 0 145.140856989202 989.941150550826 1
4 1 2.2 857.866297868828 0 145.140856989202 989.941150550826 2
4 1 2.42 296.010577949185 0 145.140856989202 989.941150550826 1
4 1 2.42 872.535805167257 0 145.140856989202 989.941150550826 2
4 1 2.64 297.653001094882 0 145.140856989202 989.941150550826 1
4 1 2.64 862.027000578873 0 145.140856989202 989.941150550826 2
4 1 2.86 275.038650853286 0 145.140856989202 989.941150550826 1
4 1 2.86 868.647049956951 0 145.140856989202 989.941150550826 2
4 1 3.08 296.857352240345 0 145.140856989202 989.941150550826 1
4 1 3.08 866.319055240283 0 145.140856989202 989.941150550826 2
4 1 3.3 299.916153807905 0 145.140856989202 989.941150550826 1
4 1 3.3 861.587215703758 0 145.140856989202 989.941150550826 2
4 1 3.52 266.843192551427 0 145.140856989202 989.941150550826 1
4 1 3.52 873.965437638829 0 145.140856989202 989.941150550826 2
4 1 3.74 298.271296541108 0 145.140856989202 989.941150550826 1
4 1 3.74 850.61782978789 0 145.140856989202 989.941150550826 2
4 1 3.96 290.349426088574 0 145.140856989202 989.941150550826 1
4 1 3.96 873.006091005517 0 145.140856989202 989.941150550826 2
4 1 4.18 288.097503096728 0 145.140856989202 989.941150550826 1
4 1 4.18 867.843782782224 0 145.140856989202 989.941150550826 2
4 1 4.4 300.72008391604 0 145.140856989202 989.941150550826 1
4 1 4.4 858.089871438054 0 145.140856989202 989.941150550826 2
4 1 4.62 258.84497900331 0 145.140856989202 989.941150550826 1
4 1 4.62 852.595092559004 0 145.140856989202 989.941150550826 2
4 1 4.84 276.480826586982 0 145.140856989202 989.941150550826 1
4 1 4.84 868.568845783092 0 145.140856989202 989.941150550826 2
4 1 5.06 292.675897246307 0 145.140856989202 989.941150550826 1
4 1 5.06 883.035660879238 0 145.140856989202 989.941150550826 2
4 1 5.28 291.917591628474 0 145.140856989202 989.941150550826 1
4 1 5.28 859.548184631267 0 145.140856989202 989.941150550826 2
4 1 5.5 284.229598848102 0 145.140856989202 989.941150550826 1
4 1 5.5 869.49328200904 0 145.140856989202 989.941150550826 2
4 1 5.72 293.806446372052 0 145.140856989202 989.941150550826 1
4 1 5.72 856.382588312558 0 145.140856989202 989.941150550826 2
4 1 5.94 290.821067834004 0 145.140856989202 989.941150550826 1
4 1 5.94 862.805102579639 0 145.140856989202 989.941150550826 2
4 1 6.16 268.767706996597 0 145.140856989202 989.941150550826 1
4 1 6.16 883.818115391585 0 145.140856989202 989.941150550826 2
4 1 6.38 291.304772828195 0 145.140856989202 989.941150550826 1
4 1 6.38 867.391598169564 0 145.140856989202 989.941150550826 2
4 2 0 0 3 121.532788566282 600.781042015982 1
4 2 0 121.532788566282 0 121.532788566282 600.781042015982 1
4 2 0 600.781042015982 0 121.532788566282 600.781042015982 2
4 2 0.22 141.235756310995 0 121.532788566282 600.781042015982 1
4 2 0.22 608.710063923755 0 121.532788566282 600.781042015982 2
4 2 0.44 171.024528135536 0 121.532788566282 600.781042015982 1
4 2 0.44 569.974974866506 0 121.532788566282 600.781042015982 2
4 2 0.66 172.758123024557 0 121.532788566282 600.781042015982 1
4 2 0.66 579.86447048596 0 121.532788566282 600.781042015982 2
4 2 0.88 168.977773499168 0 121.532788566282 600.781042015982 1
4 2 0.88 572.594309711405 0 121.532788566282 600.781042015982 2
4 2 1.1 188.003794969138 0 121.532788566282 600.781042015982 1
4 2 1.1 554.390044404019 0 121.532788566282 600.781042015982 2
4 2 1.32 181.543707071688 0 121.532788566282 600.781042015982 1
4 2 1.32 569.057105086383 0 121.532788566282 600.781042015982 2
4 2 1.54 179.801287782203 0 121.532788566282 600.781042015982 1
4 2 1.54 557.62989097725 0 121.532788566282 600.781042015982 2
4 2 1.76 189.372028230996 0 121.532788566282 600.781042015982 1
4 2 1.76 561.13022267661 0 121.532788566282 600.781042015982 2
4 2 1.98 189.907433238259 0 121.532788566282 600.781042015982 1
4 2 1.98 547.251745012039 0 121.532788566282 600.781042015982 2
4 2 2.2 172.580991854444 0 121.532788566282 600.781042015982 1
4 2 2.2 564.394993800163 0 121.532788566282 600.781042015982 2
4 2 2.42 188.677321631511 0 121.532788566282 600.781042015982 1
4 2 2.42 551.951648907695 0 121.532788566282 600.781042015982 2
4 2 2.64 181.385166031438 0 121.532788566282 600.781042015982 1
4 2 2.64 581.059990533873 0 121.532788566282 600.781042015982 2
4 2 2.86 186.712002596352 0 121.532788566282 600.781042015982 1
4 2 2.86 568.950544323813 0 121.532788566282 600.781042015982 2
4 2 3.08 207.439862298631 0 121.532788566282 600.781042015982 1
4 2 3.08 545.180435057917 0 121.532788566282 600.781042015982 2
4 2 3.3 187.052218033764 0 121.532788566282 600.781042015982 1
4 2 3.3 571.723212519245 0 121.532788566282 600.781042015982 2
4 2 3.52 190.93213595184 0 121.532788566282 600.781042015982 1
4 2 3.52 578.009553300456 0 121.532788566282 600.781042015982 2
4 2 3.74 181.234613462196 0 121.532788566282 600.781042015982 1
4 2 3.74 557.200869368676 0 121.532788566282 600.781042015982 2
4 2 3.96 176.324509946428 0 121.532788566282 600.781042015982 1
4 2 3.96 552.548458188562 0 121.532788566282 600.781042015982 2
4 2 4.18 181.664300842258 0 121.532788566282 600.781042015982 1
4 2 4.18 560.537974243841 0 121.532788566282 600.781042015982 2
4 2 4.4 181.998891027258 0 121.532788566282 600.781042015982 1
4 2 4.4 567.579189661478 0 121.532788566282 600.781042015982 2
4 2 4.62 183.103449684858 0 121.532788566282 600.781042015982 1
4 2 4.62 539.870544850947 0 121.532788566282 600.781042015982 2
4 2 4.84 192.429127749976 0 121.532788566282 600.781042015982 1
4 2 4.84 545.291102001549 0 121.532788566282 600.781042015982 2
4 2 5.06 201.775820339633 0 121.532788566282 600.781042015982 1
4 2 5.06 558.898418504938 0 121.532788566282 600.781042015982 2
4 2 5.28 191.435171982535 0 121.532788566282 600.781042015982 1
4 2 5.28 556.714504156937 0 121.532788566282 600.781042015982 2
4 2 5.5 172.29874291231 0 121.532788566282 600.781042015982 1
4 2 5.5 566.151818290426 0 121.532788566282 600.781042015982 2
4 2 5.72 182.723290420912 0 121.532788566282 600.781042015982 1
4 2 5.72 560.239567326749 0 121.532788566282 600.781042015982 2
4 2 5.94 178.06156766251 0 121.532788566282 600.781042015982 1
4 2 5.94 575.8450367133 0 121.532788566282 600.781042015982 2
4 2 6.16 185.822932494622 0 121.532788566282 600.781042015982 1
4 2 6.16 552.320687670551 0 121.532788566282 600.781042015982 2
4 2 6.38 168.0981531674 0 121.532788566282 600.781042015982 1
4 2 6.38 544.338625848076 0 121.532788566282 600.781042015982 2
4 3 0 0 3 93.4488243250206 393.00954098588 1
4 3 0 93.4488243250206 0 93.4488243250206 393.00954098588 1
4 3 0 393.00954098588 0 93.4488243250206 393.00954098588 2
4 3 0.22 119.252976810555 0 93.4488243250206 393.00954098588 1
4 3 0.22 375.466782591501 0 93.4488243250206 393.00954098588 2
4 3 0.44 97.6177623961544 0 93.4488243250206 393.00954098588 1
4 3 0.44 391.571618196928 0 93.4488243250206 393.00954098588 2
4 3 0.66 110.516889417176 0 93.4488243250206 393.00954098588 1
4 3 0.66 356.073920755273 0 93.4488243250206 393.00954098588 2
4 3 0.88 109.209319699725 0 93.4488243250206 393.00954098588 1
4 3 0.88 376.03709290763 0 93.4488243250206 393.00954098588 2
4 3 1.1 129.611381197374 0 93.4488243250206 393.00954098588 1
4 3 1.1 351.722751430758 0 93.4488243250206 393.00954098588 2
4 3 1.32 118.395750848339 0 93.4488243250206 393.00954098588 1
4 3 1.32 385.519302512781 0 93.4488243250206 393.00954098588 2
4 3 1.54 115.133336958023 0 93.4488243250206 393.00954098588 1
4 3 1.54 349.481818400411 0 93.4488243250206 393.00954098588 2
4 3 1.76 129.397036334761 0 93.4488243250206 393.00954098588 1
4 3 1.76 358.476099717377 0 93.4488243250206 393.00954098588 2
4 3 1.98 120.61953459737 0 93.4488243250206 393.00954098588 1
4 3 1.98 381.034130063048 0 93.4488243250206 393.00954098588 2
4 3 2.2 114.664856153578 0 93.4488243250206 393.00954098588 1
4 3 2.2 357.04543353924 0 93.4488243250206 393.00954098588 2
4 3 2.42 135.791085574628 0 93.4488243250206 393.00954098588 1
4 3 2.42 371.757936349958 0 93.4488243250206 393.00954098588 2
4 3 2.64 107.913510909199 0 93.4488243250206 393.00954098588 1
4 3 2.64 373.570499986759 0 93.4488243250206 393.00954098588 2
4 3 2.86 103.368601264272 0 93.4488243250206 393.00954098588 1
4 3 2.86 376.938905473486 0 93.4488243250206 393.00954098588 2
4 3 3.08 108.607095295574 0 93.4488243250206 393.00954098588 1
4 3 3.08 363.662188522341 0 93.4488243250206 393.00954098588 2
4 3 3.3 121.513956913346 0 93.4488243250206 393.00954098588 1
4 3 3.3 373.987501473896 0 93.4488243250206 393.00954098588 2
4 3 3.52 133.045213322342 0 93.4488243250206 393.00954098588 1
4 3 3.52 363.301385435048 0 93.4488243250206 393.00954098588 2
4 3 3.74 131.429916915597 0 93.4488243250206 393.00954098588 1
4 3 3.74 361.414700095211 0 93.4488243250206 393.00954098588 2
4 3 3.96 130.567881155435 0 93.4488243250206 393.00954098588 1
4 3 3.96 366.429455041259 0 93.4488243250206 393.00954098588 2
4 3 4.18 119.350793779815 0 93.4488243250206 393.00954098588 1
4 3 4.18 372.732056312031 0 93.4488243250206 393.00954098588 2
4 3 4.4 120.569782869137 0 93.4488243250206 393.00954098588 1
4 3 4.4 348.912635425154 0 93.4488243250206 393.00954098588 2
4 3 4.62 144.634069784971 0 93.4488243250206 393.00954098588 1
4 3 4.62 363.500167802707 0 93.4488243250206 393.00954098588 2
4 3 4.84 112.908382556542 0 93.4488243250206 393.00954098588 1
4 3 4.84 368.623144660151 0 93.4488243250206 393.00954098588 2
4 3 5.06 114.820536736391 0 93.4488243250206 393.00954098588 1
4 3 5.06 362.336728212538 0 93.4488243250206 393.00954098588 2
4 3 5.28 114.636965066232 0 93.4488243250206 393.00954098588 1
4 3 5.28 372.715345274682 0 93.4488243250206 393.00954098588 2
4 3 5.5 126.520051002759 0 93.4488243250206 393.00954098588 1
4 3 5.5 372.717876619036 0 93.4488243250206 393.00954098588 2
4 3 5.72 134.732522599428 0 93.4488243250206 393.00954098588 1
4 3 5.72 379.813037047218 0 93.4488243250206 393.00954098588 2
4 3 5.94 121.468365102301 0 93.4488243250206 393.00954098588 1
4 3 5.94 359.835123406389 0 93.4488243250206 393.00954098588 2
4 3 6.16 116.422213717971 0 93.4488243250206 393.00954098588 1
4 3 6.16 384.437109207716 0 93.4488243250206 393.00954098588 2
4 3 6.38 114.720143039685 0 93.4488243250206 393.00954098588 1
4 3 6.38 361.006991593014 0 93.4488243250206 393.00954098588 2
4 4 0 0 3 67.398923849041 244.13024340235 1
4 4 0 67.398923849041 0 67.398923849041 244.13024340235 1
4 4 0 244.13024340235 0 67.398923849041 244.13024340235 2
4 4 0.22 60.3066716422696 0 67.398923849041 244.13024340235 1
4 4 0.22 248.886298852275 0 67.398923849041 244.13024340235 2
4 4 0.44 73.992066470453 0 67.398923849041 244.13024340235 1
4 4 0.44 238.502772510005 0 67.398923849041 244.13024340235 2
4 4 0.66 59.7261993469613 0 67.398923849041 244.13024340235 1
4 4 0.66 244.93134001579 0 67.398923849041 244.13024340235 2
4 4 0.88 68.5014667463811 0 67.398923849041 244.13024340235 1
4 4 0.88 255.263844039903 0 67.398923849041 244.13024340235 2
4 4 1.1 87.1906322779972 0 67.398923849041 244.13024340235 1
4 4 1.1 240.644054252258 0 67.398923849041 244.13024340235 2
4 4 1.32 60.1726899528337 0 67.398923849041 244.13024340235 1
4 4 1.32 231.366880325188 0 67.398923849041 244.13024340235 2
4 4 1.54 92.6037163163298 0 67.398923849041 244.13024340235 1
4 4 1.54 242.632886060008 0 67.398923849041 244.13024340235 2
4 4 1.76 71.9442597019752 0 67.398923849041 244.13024340235 1
4 4 1.76 249.877763388018 0 67.398923849041 244.13024340235 2
4 4 1.98 75.5099330290073 0 67.398923849041 244.13024340235 1
4 4 1.98 229.337750153433 0 67.398923849041 244.13024340235 2
4 4 2.2 73.8114867911426 0 67.398923849041 244.13024340235 1
4 4 2.2 232.597043906598 0 67.398923849041 244.13024340235 2
4 4 2.42 73.9379715148346 0 67.398923849041 244.13024340235 1
4 4 2.42 251.140716836365 0 67.398923849041 244.13024340235 2
4 4 2.64 81.2599878605468 0 67.398923849041 244.13024340235 1
4 4 2.64 226.917671661906 0 67.398923849041 244.13024340235 2
4 4 2.86 79.063436758076 0 67.398923849041 244.13024340235 1
4 4 2.86 257.613563486665 0 67.398923849041 244.13024340235 2
4 4 3.08 81.1321843698894 0 67.398923849041 244.13024340235 1
4 4 3.08 232.533372635053 0 67.398923849041 244.13024340235 2
4 4 3.3 79.2282033690085 0 67.398923849041 244.13024340235 1
4 4 3.3 237.739058373064 0 67.398923849041 244.13024340235 2
4 4 3.52 75.3064599683333 0 67.398923849041 244.13024340235 1
4 4 3.52 235.165920554982 0 67.398923849041 244.13024340235 2
4 4 3.74 81.395906439145 0 67.398923849041 244.13024340235 1
4 4 3.74 246.058139688275 0 67.398923849041 244.13024340235 2
4 4 3.96 88.656614766854 0 67.398923849041 244.13024340235 1
4 4 3.96 225.591599141275 0 67.398923849041 244.13024340235 2
4 4 4.18 78.7264956286131 0 67.398923849041 244.13024340235 1
4 4 4.18 252.136988962671 0 67.398923849041 244.13024340235 2
4 4 4.4 69.0154986979516 0 67.398923849041 244.13024340235 1
4 4 4.4 221.037473964246 0 67.398923849041 244.13024340235 2
4 4 4.62 91.7643997345606 0 67.398923849041 244.13024340235 1
4 4 4.62 242.077594224575 0 67.398923849041 244.13024340235 2
4 4 4.84 60.332882453497 0 67.398923849041 244.13024340235 1
4 4 4.84 228.315815217702 0 67.398923849041 244.13024340235 2
4 4 5.06 69.4324817660979 0 67.398923849041 244.13024340235 1
4 4 5.06 239.483487623896 0 67.398923849041 244.13024340235 2
4 4 5.28 89.0167214115757 0 67.398923849041 244.13024340235 1
4 4 5.28 230.238421806679 0 67.398923849041 244.13024340235 2
4 4 5.5 87.2665803410926 0 67.398923849041 244.13024340235 1
4 4 5.5 242.565345803654 0 67.398923849041 244.13024340235 2
4 4 5.72 69.7449525189981 0 67.398923849041 244.13024340235 1
4 4 5.72 245.233354600224 0 67.398923849041 244.13024340235 2
4 4 5.94 73.1897352433584 0 67.398923849041 244.13024340235 1
4 4 5.94 239.340755321483 0 67.398923849041 244.13024340235 2
4 4 6.16 86.6851409045905 0 67.398923849041 244.13024340235 1
4 4 6.16 235.473854758758 0 67.398923849041 244.13024340235 2
4 4 6.38 75.4747173346889 0 67.398923849041 244.13024340235 1
4 4 6.38 246.455911073836 0 67.398923849041 244.13024340235 2
5 1 0 0 3 146.623522304785 999.107706538744 1
5 1 0 146.623522304785 0 146.623522304785 999.107706538744 1
5 1 0 999.107706538744 0 146.623522304785 999.107706538744 2
5 1 0.22 225.86622781239 0 146.623522304785 999.107706538744 1
5 1 0.22 947.751931658819 0 146.623522304785 999.107706538744 2
5 1 0.44 252.24508898373 0 146.623522304785 999.107706538744 1
5 1 0.44 902.182064766422 0 146.623522304785 999.107706538744 2
5 1 0.66 278.552947316973 0 146.623522304785 999.107706538744 1
5 1 0.66 883.791758681011 0 146.623522304785 999.107706538744 2
5 1 0.88 296.369817471719 0 146.623522304785 999.107706538744 1
5 1 0.88 858.763293605664 0 146.623522304785 999.107706538744 2
5 1 1.1 289.177257347858 0 146.623522304785 999.107706538744 1
5 1 1.1 869.886008123028 0 146.623522304785 999.107706538744 2
5 1 1.32 302.347691237862 0 146.623522304785 999.107706538744 1
5 1 1.32 841.187420402569 0 146.623522304785 999.107706538744 2
5 1 1.54 304.286877303511 0 146.623522304785 999.107706538744 1
5 1 1.54 847.880102944637 0 146.623522304785 999.107706538744 2
5 1 1.76 312.182666607475 0 146.623522304785 999.107706538744 1
5 1 1.76 845.117650199253 0 146.623522304785 999.107706538744 2
5 1 1.98 312.328652408839 0 146.623522304785 999.107706538744 1
5 1 1.98 833.387444047444 0 146.623522304785 999.107706538744 2
5 1 2.2 305.015365895589 0 146.623522304785 999.107706538744 1
5 1 2.2 837.652279466681 0 146.623522304785 999.107706538744 2
5 1 2.42 319.71384634121 0 146.623522304785 999.107706538744 1
5 1 2.42 844.449083539402 0 146.623522304785 999.107706538744 2
5 1 2.64 318.448079973524 0 146.623522304785 999.107706538744 1
5 1 2.64 844.705253896359 0 146.623522304785 999.107706538744 2
5 1 2.86 296.293173121694 0 146.623522304785 999.107706538744 1
5 1 2.86 847.084107438939 0 146.623522304785 999.107706538744 2
5 1 3.08 318.137393217695 0 146.623522304785 999.107706538744 1
5 1 3.08 832.994311503401 0 146.623522304785 999.107706538744 2
5 1 3.3 323.064754142108 0 146.623522304785 999.107706538744 1
5 1 3.3 828.592401011195 0 146.623522304785 999.107706538744 2
5 1 3.52 309.993015612289 0 146.623522304785 999.107706538744 1
5 1 3.52 845.428330570981 0 146.623522304785 999.107706538744 2
5 1 3.74 327.247170477461 0 146.623522304785 999.107706538744 1
5 1 3.74 854.575992089644 0 146.623522304785 999.107706538744 2
5 1 3.96 319.016203006685 0 146.623522304785 999.107706538744 1
5 1 3.96 845.465923611926 0 146.623522304785 999.107706538744 2
5 1 4.18 301.801222579183 0 146.623522304785 999.107706538744 1
5 1 4.18 842.733777471355 0 146.623522304785 999.107706538744 2
5 1 4.4 307.694413629485 0 146.623522304785 999.107706538744 1
5 1 4.4 835.481945048036 0 146.623522304785 999.107706538744 2
5 1 4.62 326.62190041666 0 146.623522304785 999.107706538744 1
5 1 4.62 839.502441085773 0 146.623522304785 999.107706538744 2
5 1 4.84 304.277128843624 0 146.623522304785 999.107706538744 1
5 1 4.84 844.422419166786 0 146.623522304785 999.107706538744 2
5 1 5.06 298.123263284431 0 146.623522304785 999.107706538744 1
5 1 5.06 839.433709836779 0 146.623522304785 999.107706538744 2
5 1 5.28 302.230204040762 0 146.623522304785 999.107706538744 1
5 1 5.28 842.905715960676 0 146.623522304785 999.107706538744 2
5 1 5.5 316.382652087456 0 146.623522304785 999.107706538744 1
5 1 5.5 839.09093708153 0 146.623522304785 999.107706538744 2
5 1 5.72 299.219539140304 0 146.623522304785 999.107706538744 1
5 1 5.72 841.567971729911 0 146.623522304785 999.107706538744 2
5 1 5.94 314.649610165622 0 146.623522304785 999.107706538744 1
5 1 5.94 829.492566853698 0 146.623522304785 999.107706538744 2
5 1 6.16 308.444141756729 0 146.623522304785 999.107706538744 1
5 1 6.16 843.50416358246 0 146.623522304785 999.107706538744 2
5 1 6.38 319.400925914591 0 146.623522304785 999.107706538744 1
5 1 6.38 839.102872381761 0 146.623522304785 999.107706538744 2
5 2 0 0 3 149.297414032055 585.667671708629 1
5 2 0 149.297414032055 0 149.297414032055 585.667671708629 1
5 2 0 585.667671708629 0 149.297414032055 585.667671708629 2
5 2 0.22 154.986872290092 0 149.297414032055 585.667671708629 1
5 2 0.22 580.683495713834 0 149.297414032055 585.667671708629 2
5 2 0.44 186.389417289699 0 149.297414032055 585.667671708629 1
5 2 0.44 571.186246195929 0 149.297414032055 585.667671708629 2
5 2 0.66 182.212431220318 0 149.297414032055 585.667671708629 1
5 2 0.66 547.922696815711 0 149.297414032055 585.667671708629 2
5 2 0.88 186.999127476682 0 149.297414032055 585.667671708629 1
5 2 0.88 548.962307798286 0 149.297414032055 585.667671708629 2
5 2 1.1 204.666637290655 0 149.297414032055 585.667671708629 1
5 2 1.1 544.928714940249 0 149.297414032055 585.667671708629 2
5 2 1.32 204.476458864817 0 149.297414032055 585.667671708629 1
5 2 1.32 530.838324917165 0 149.297414032055 585.667671708629 2
5 2 1.54 184.666358462274 0 149.297414032055 585.667671708629 1
5 2 1.54 546.848602016989 0 149.297414032055 585.667671708629 2
5 2 1.76 197.762120987041 0 149.297414032055 585.667671708629 1
5 2 1.76 561.775284303373 0 149.297414032055 585.667671708629 2
5 2 1.98 196.857440573384 0 149.297414032055 585.667671708629 1
5 2 1.98 559.941077503699 0 149.297414032055 585.667671708629 2
5 2 2.2 198.005191724941 0 149.297414032055 585.667671708629 1
5 2 2.2 540.615927744379 0 149.297414032055 585.667671708629 2
5 2 2.42 195.73338192351 0 149.297414032055 585.667671708629 1
5 2 2.42 549.752202028247 0 149.297414032055 585.667671708629 2
5 2 2.64 189.792721265765 0 149.297414032055 585.667671708629 1
5 2 2.64 551.560836650414 0 149.297414032055 585.667671708629 2
5 2 2.86 190.272762349568 0 149.297414032055 585.667671708629 1
5 2 2.86 557.003382497908 0 149.297414032055 585.667671708629 2
5 2 3.08 205.185368013956 0 149.297414032055 585.667671708629 1
5 2 3.08 548.804466189711 0 149.297414032055 585.667671708629 2
5 2 3.3 202.448856588567 0 149.297414032055 585.667671708629 1
5 2 3.3 547.938732083428 0 149.297414032055 585.667671708629 2
5 2 3.52 186.96308977302 0 149.297414032055 585.667671708629 1
5 2 3.52 556.231888667 0 149.297414032055 585.667671708629 2
5 2 3.74 202.725628133394 0 149.297414032055 585.667671708629 1
5 2 3.74 536.790717314416 0 149.297414032055 585.667671708629 2
5 2 3.96 209.571854347152 0 149.297414032055 585.667671708629 1
5 2 3.96 535.532703928213 0 149.297414032055 585.667671708629 2
5 2 4.18 218.751827262567 0 149.297414032055 585.667671708629 1
5 2 4.18 554.270028481351 0 149.297414032055 585.667671708629 2
5 2 4.4 201.511221170651 0 149.297414032055 585.667671708629 1
5 2 4.4 546.262446027255 0 149.297414032055 585.667671708629 2
5 2 4.62 202.79414864638 0 149.297414032055 585.667671708629 1
5 2 4.62 554.200744298464 0 149.297414032055 585.667671708629 2
5 2 4.84 168.332414322206 0 149.297414032055 585.667671708629 1
5 2 4.84 528.490333636492 0 149.297414032055 585.667671708629 2
5 2 5.06 212.737377514121 0 149.297414032055 585.667671708629 1
5 2 5.06 542.358325506362 0 149.297414032055 585.667671708629 2
5 2 5.28 201.49322818999 0 149.297414032055 585.667671708629 1
5 2 5.28 560.466543770534 0 149.297414032055 585.667671708629 2
5 2 5.5 195.078137509835 0 149.297414032055 585.667671708629 1
5 2 5.5 532.508186970179 0 149.297414032055 585.667671708629 2
5 2 5.72 181.570740192873 0 149.297414032055 585.667671708629 1
5 2 5.72 548.035992688065 0 149.297414032055 585.667671708629 2
5 2 5.94 205.015652263585 0 149.297414032055 585.667671708629 1
5 2 5.94 546.301473230236 0 149.297414032055 585.667671708629 2
5 2 6.16 193.470399987876 0 149.297414032055 585.667671708629 1
5 2 6.16 550.558092060453 0 149.297414032055 585.667671708629 2
5 2 6.38 213.870084577539 0 149.297414032055 585.667671708629 1
5 2 6.38 545.330112386958 0 149.297414032055 585.667671708629 2
5 3 0 0 3 97.8385137992978 384.057327619127 1
5 3 0 97.8385137992978 0 97.8385137992978 384.057327619127 1
5 3 0 384.057327619127 0 97.8385137992978 384.057327619127 2
5 3 0.22 104.007020967358 0 97.8385137992978 384.057327619127 1
5 3 0.22 379.146362850089 0 97.8385137992978 384.057327619127 2
5 3 0.44 114.104131951372 0 97.8385137992978 384.057327619127 1
5 3 0.44 370.674327742235 0 97.8385137992978 384.057327619127 2
5 3 0.66 122.833325981451 0 97.8385137992978 384.057327619127 1
5 3 0.66 346.478418873072 0 97.8385137992978 384.057327619127 2
5 3 0.88 139.771209389231 0 97.8385137992978 384.057327619127 1
5 3 0.88 345.172346396417 0 97.8385137992978 384.057327619127 2
5 3 1.1 123.113613232246 0 97.8385137992978 384.057327619127 1
5 3 1.1 365.240170035215 0 97.8385137992978 384.057327619127 2
5 3 1.32 126.095321403917 0 97.8385137992978 384.057327619127 1
5 3 1.32 369.597125468294 0 97.8385137992978 384.057327619127 2
5 3 1.54 117.847421211106 0 97.8385137992978 384.057327619127 1
5 3 1.54 331.877712455642 0 97.8385137992978 384.057327619127 2
5 3 1.76 104.744036685935 0 97.8385137992978 384.057327619127 1
5 3 1.76 344.48418753221 0 97.8385137992978 384.057327619127 2
5 3 1.98 125.895160616444 0 97.8385137992978 384.057327619127 1
5 3 1.98 359.626766761665 0 97.8385137992978 384.057327619127 2
5 3 2.2 135.255161628239 0 97.8385137992978 384.057327619127 1
5 3 2.2 352.310859903146 0 97.8385137992978 384.057327619127 2
5 3 2.42 117.904844943855 0 97.8385137992978 384.057327619127 1
5 3 2.42 347.67422764666 0 97.8385137992978 384.057327619127 2
5 3 2.64 134.264588192811 0 97.8385137992978 384.057327619127 1
5 3 2.64 356.061527530869 0 97.8385137992978 384.057327619127 2
5 3 2.86 130.399084807339 0 97.8385137992978 384.057327619127 1
5 3 2.86 339.133274153092 0 97.8385137992978 384.057327619127 2
5 3 3.08 128.393595906714 0 97.8385137992978 384.057327619127 1
5 3 3.08 355.72243607642 0 97.8385137992978 384.057327619127 2
5 3 3.3 127.071039046341 0 97.8385137992978 384.057327619127 1
5 3 3.3 356.100210214141 0 97.8385137992978 384.057327619127 2
5 3 3.52 124.319155698584 0 97.8385137992978 384.057327619127 1
5 3 3.52 365.200594301373 0 97.8385137992978 384.057327619127 2
5 3 3.74 114.321580847857 0 97.8385137992978 384.057327619127 1
5 3 3.74 356.479106135983 0 97.8385137992978 384.057327619127 2
5 3 3.96 145.071899222276 0 97.8385137992978 384.057327619127 1
5 3 3.96 358.392773492342 0 97.8385137992978 384.057327619127 2
5 3 4.18 112.81768292623 0 97.8385137992978 384.057327619127 1
5 3 4.18 358.408671010047 0 97.8385137992978 384.057327619127 2
5 3 4.4 117.852270752192 0 97.8385137992978 384.057327619127 1
5 3 4.4 343.147468437593 0 97.8385137992978 384.057327619127 2
5 3 4.62 140.057018552807 0 97.8385137992978 384.057327619127 1
5 3 4.62 357.025171296396 0 97.8385137992978 384.057327619127 2
5 3 4.84 125.31613504868 0 97.8385137992978 384.057327619127 1
5 3 4.84 347.411542362383 0 97.8385137992978 384.057327619127 2
5 3 5.06 126.725667824037 0 97.8385137992978 384.057327619127 1
5 3 5.06 358.574217780209 0 97.8385137992978 384.057327619127 2
5 3 5.28 138.857524190522 0 97.8385137992978 384.057327619127 1
5 3 5.28 372.017591427694 0 97.8385137992978 384.057327619127 2
5 3 5.5 107.570459481096 0 97.8385137992978 384.057327619127 1
5 3 5.5 357.490701204597 0 97.8385137992978 384.057327619127 2
5 3 5.72 117.975934781623 0 97.8385137992978 384.057327619127 1
5 3 5.72 359.773690990927 0 97.8385137992978 384.057327619127 2
5 3 5.94 126.386351110819 0 97.8385137992978 384.057327619127 1
5 3 5.94 354.511993052643 0 97.8385137992978 384.057327619127 2
5 3 6.16 131.210282921717 0 97.8385137992978 384.057327619127 1
5 3 6.16 351.371497488974 0 97.8385137992978 384.057327619127 2
5 3 6.38 150.576115966254 0 97.8385137992978 384.057327619127 1
5 3 6.38 351.821132737948 0 97.8385137992978 384.057327619127 2
5 4 0 0 3 71.5258288721159 254.942979235113 1
5 4 0 71.5258288721159 0 71.5258288721159 254.942979235113 1
5 4 0 254.942979235113 0 71.5258288721159 254.942979235113 2
5 4 0.22 64.6813963225398 0 71.5258288721159 254.942979235113 1
5 4 0.22 246.481676462461 0 71.5258288721159 254.942979235113 2
5 4 0.44 67.1563367602433 0 71.5258288721159 254.942979235113 1
5 4 0.44 248.725442443435 0 71.5258288721159 254.942979235113 2
5 4 0.66 89.3635647499941 0 71.5258288721159 254.942979235113 1
5 4 0.66 237.384833593407 0 71.5258288721159 254.942979235113 2
5 4 0.88 68.1287264484784 0 71.5258288721159 254.942979235113 1
5 4 0.88 247.069476576034 0 71.5258288721159 254.942979235113 2
5 4 1.1 90.3789271935964 0 71.5258288721159 254.942979235113 1
5 4 1.1 222.172079314276 0 71.5258288721159 254.942979235113 2
5 4 1.32 72.1342574890788 0 71.5258288721159 254.942979235113 1
5 4 1.32 229.421449714047 0 71.5258288721159 254.942979235113 2
5 4 1.54 97.9003232798698 0 71.5258288721159 254.942979235113 1
5 4 1.54 224.928093614231 0 71.5258288721159 254.942979235113 2
5 4 1.76 95.1045458939911 0 71.5258288721159 254.942979235113 1
5 4 1.76 227.047805844872 0 71.5258288721159 254.942979235113 2
5 4 1.98 100.580945396882 0 71.5258288721159 254.942979235113 1
5 4 1.98 234.405822947482 0 71.5258288721159 254.942979235113 2
5 4 2.2 90.4816918690961 0 71.5258288721159 254.942979235113 1
5 4 2.2 227.175858714117 0 71.5258288721159 254.942979235113 2
5 4 2.42 83.2645875901449 0 71.5258288721159 254.942979235113 1
5 4 2.42 222.371127615986 0 71.5258288721159 254.942979235113 2
5 4 2.64 81.0457468123242 0 71.5258288721159 254.942979235113 1
5 4 2.64 243.070175357255 0 71.5258288721159 254.942979235113 2
5 4 2.86 102.369503863867 0 71.5258288721159 254.942979235113 1
5 4 2.86 245.554997283674 0 71.5258288721159 254.942979235113 2
5 4 3.08 82.0184692648184 0 71.5258288721159 254.942979235113 1
5 4 3.08 218.275666342372 0 71.5258288721159 254.942979235113 2
5 4 3.3 77.9885160828437 0 71.5258288721159 254.942979235113 1
5 4 3.3 220.804161621157 0 71.5258288721159 254.942979235113 2
5 4 3.52 98.7939396405204 0 71.5258288721159 254.942979235113 1
5 4 3.52 243.70481841561 0 71.5258288721159 254.942979235113 2
5 4 3.74 84.5465030555065 0 71.5258288721159 254.942979235113 1
5 4 3.74 234.691114429494 0 71.5258288721159 254.942979235113 2
5 4 3.96 91.2379160304213 0 71.5258288721159 254.942979235113 1
5 4 3.96 235.141859817255 0 71.5258288721159 254.942979235113 2
5 4 4.18 96.9871351058055 0 71.5258288721159 254.942979235113 1
5 4 4.18 232.703757786168 0 71.5258288721159 254.942979235113 2
5 4 4.4 79.0672508697891 0 71.5258288721159 254.942979235113 1
5 4 4.4 232.820614162146 0 71.5258288721159 254.942979235113 2
5 4 4.62 82.9657603218899 0 71.5258288721159 254.942979235113 1
5 4 4.62 230.385290670466 0 71.5258288721159 254.942979235113 2
5 4 4.84 94.4167099393525 0 71.5258288721159 254.942979235113 1
5 4 4.84 212.696051589813 0 71.5258288721159 254.942979235113 2
5 4 5.06 109.018175364765 0 71.5258288721159 254.942979235113 1
5 4 5.06 222.384664657006 0 71.5258288721159 254.942979235113 2
5 4 5.28 86.6356274319095 0 71.5258288721159 254.942979235113 1
5 4 5.28 232.735919368334 0 71.5258288721159 254.942979235113 2
5 4 5.5 87.0771175284089 0 71.5258288721159 254.942979235113 1
5 4 5.5 237.659484208222 0 71.5258288721159 254.942979235113 2
5 4 5.72 83.8756505155778 0 71.5258288721159 254.942979235113 1
5 4 5.72 236.02423485158 0 71.5258288721159 254.942979235113 2
5 4 5.94 78.6531576668545 0 71.5258288721159 254.942979235113 1
5 4 5.94 231.941190270845 0 71.5258288721159 254.942979235113 2
5 4 6.16 70.0665907097021 0 71.5258288721159 254.942979235113 1
5 4 6.16 217.777687575516 0 71.5258288721159 254.942979235113 2
5 4 6.38 83.5600250868432 0 71.5258288721159 254.942979235113 1
5 4 6.38 233.109402419973 0 71.5258288721159 254.942979235113 2
6 1 0 0 3 163.47665655462 998.101599188763 1
6 1 0 163.47665655462 0 163.47665655462 998.101599188763 1
6 1 0 998.101599188763 0 163.47665655462 998.101599188763 2
6 1 0.22 313.193043600669 0 163.47665655462 998.101599188763 1
6 1 0.22 808.476932439606 0 163.47665655462 998.101599188763 2
6 1 0.44 434.457030305387 0 163.47665655462 998.101599188763 1
6 1 0.44 713.912341958085 0 163.47665655462 998.101599188763 2
6 1 0.66 498.622872711097 0 163.47665655462 998.101599188763 1
6 1 0.66 656.098412264152 0 163.47665655462 998.101599188763 2
6 1 0.88 525.989394159351 0 163.47665655462 998.101599188763 1
6 1 0.88 603.128741753949 0 163.47665655462 998.101599188763 2
6 1 1.1 531.598193621033 0 163.47665655462 998.101599188763 1
6 1 1.1 590.854577656937 0 163.47665655462 998.101599188763 2
6 1 1.32 559.224047349851 0 163.47665655462 998.101599188763 1
6 1 1.32 601.558961903161 0 163.47665655462 998.101599188763 2
6 1 1.54 568.357869196624 0 163.47665655462 998.101599188763 1
6 1 1.54 560.750669844844 0 163.47665655462 998.101599188763 2
6 1 1.76 572.106339054021 0 163.47665655462 998.101599188763 1
6 1 1.76 563.588058496967 0 163.47665655462 998.101599188763 2
6 1 1.98 574.654338506172 0 163.47665655462 998.101599188763 1
6 1 1.98 548.017679892068 0 163.47665655462 998.101599188763 2
6 1 2.2 585.310859116326 0 163.47665655462 998.101599188763 1
6 1 2.2 555.391863903312 0 163.47665655462 998.101599188763 2
6 1 2.42 585.170264094358 0 163.47665655462 998.101599188763 1
6 1 2.42 554.48065511395 0 163.47665655462 998.101599188763 2
6 1 2.64 592.816423510619 0 163.47665655462 998.101599188763 1
6 1 2.64 548.787853430367 0 163.47665655462 998.101599188763 2
6 1 2.86 605.955516875145 0 163.47665655462 998.101599188763 1
6 1 2.86 557.568366651749 0 163.47665655462 998.101599188763 2
6 1 3.08 595.826209906011 0 163.47665655462 998.101599188763 1
6 1 3.08 569.619639195077 0 163.47665655462 998.101599188763 2
6 1 3.3 591.064692014548 0 163.47665655462 998.101599188763 1
6 1 3.3 544.827035787581 0 163.47665655462 998.101599188763 2
6 1 3.52 589.46675134145 0 163.47665655462 998.101599188763 1
6 1 3.52 563.767280230155 0 163.47665655462 998.101599188763 2
6 1 3.74 586.777736036346 0 163.47665655462 998.101599188763 1
6 1 3.74 552.034862799575 0 163.47665655462 998.101599188763 2
6 1 3.96 576.391164675644 0 163.47665655462 998.101599188763 1
6 1 3.96 572.012394503816 0 163.47665655462 998.101599188763 2
6 1 4.18 590.849165778615 0 163.47665655462 998.101599188763 1
6 1 4.18 553.510573103699 0 163.47665655462 998.101599188763 2
6 1 4.4 578.454095033507 0 163.47665655462 998.101599188763 1
6 1 4.4 556.99948272575 0 163.47665655462 998.101599188763 2
6 1 4.62 587.173290122145 0 163.47665655462 998.101599188763 1
6 1 4.62 541.510302631508 0 163.47665655462 998.101599188763 2
6 1 4.84 574.738824391687 0 163.47665655462 998.101599188763 1
6 1 4.84 563.834940009333 0 163.47665655462 998.101599188763 2
6 1 5.06 585.186884343523 0 163.47665655462 998.101599188763 1
6 1 5.06 557.394067449406 0 163.47665655462 998.101599188763 2
6 1 5.28 594.348562628462 0 163.47665655462 998.101599188763 1
6 1 5.28 544.987537795798 0 163.47665655462 998.101599188763 2
6 1 5.5 593.570971285093 0 163.47665655462 998.101599188763 1
6 1 5.5 586.168751906706 0 163.47665655462 998.101599188763 2
6 1 5.72 584.180232563428 0 163.47665655462 998.101599188763 1
6 1 5.72 562.456536511974 0 163.47665655462 998.101599188763 2
6 1 5.94 591.038403411474 0 163.47665655462 998.101599188763 1
6 1 5.94 536.869339706819 0 163.47665655462 998.101599188763 2
6 1 6.16 605.886283341739 0 163.47665655462 998.101599188763 1
6 1 6.16 565.618358936271 0 163.47665655462 998.101599188763 2
6 1 6.38 577.560668908757 0 163.47665655462 998.101599188763 1
6 1 6.38 557.559086979293 0 163.47665655462 998.101599188763 2
6 2 0 0 3 292.226311334655 394.830407306164 1
6 2 0 292.226311334655 0 292.226311334655 394.830407306164 1
6 2 0 394.830407306164 0 292.226311334655 394.830407306164 2
6 2 0.22 321.24467965746 0 292.226311334655 394.830407306164 1
6 2 0.22 373.019009129849 0 292.226311334655 394.830407306164 2
6 2 0.44 343.175590626246 0 292.226311334655 394.830407306164 1
6 2 0.44 344.36234246185 0 292.226311334655 394.830407306164 2
6 2 0.66 340.86107055297 0 292.226311334655 394.830407306164 1
6 2 0.66 346.39731517451 0 292.226311334655 394.830407306164 2
6 2 0.88 354.403259646909 0 292.226311334655 394.830407306164 1
6 2 0.88 327.615598984357 0 292.226311334655 394.830407306164 2
6 2 1.1 337.240132023757 0 292.226311334655 394.830407306164 1
6 2 1.1 339.801577510766 0 292.226311334655 394.830407306164 2
6 2 1.32 355.979855502167 0 292.226311334655 394.830407306164 1
6 2 1.32 346.611284926445 0 292.226311334655 394.830407306164 2
6 2 1.54 350.250157874573 0 292.226311334655 394.830407306164 1
6 2 1.54 350.213497546756 0 292.226311334655 394.830407306164 2
6 2 1.76 340.123705747421 0 292.226311334655 394.830407306164 1
6 2 1.76 349.970247524449 0 292.226311334655 394.830407306164 2
6 2 1.98 331.16555668491 0 292.226311334655 394.830407306164 1
6 2 1.98 348.153406014785 0 292.226311334655 394.830407306164 2
6 2 2.2 350.484658079706 0 292.226311334655 394.830407306164 1
6 2 2.2 349.597671823136 0 292.226311334655 394.830407306164 2
6 2 2.42 345.727179364998 0 292.226311334655 394.830407306164 1
6 2 2.42 326.089595751638 0 292.226311334655 394.830407306164 2
6 2 2.64 341.37115543051 0 292.226311334655 394.830407306164 1
6 2 2.64 311.72421880611 0 292.226311334655 394.830407306164 2
6 2 2.86 366.510696007337 0 292.226311334655 394.830407306164 1
6 2 2.86 331.127876400065 0 292.226311334655 394.830407306164 2
6 2 3.08 361.410933424404 0 292.226311334655 394.830407306164 1
6 2 3.08 342.150977228825 0 292.226311334655 394.830407306164 2
6 2 3.3 345.729498012596 0 292.226311334655 394.830407306164 1
6 2 3.3 321.171332764295 0 292.226311334655 394.830407306164 2
6 2 3.52 342.394497754869 0 292.226311334655 394.830407306164 1
6 2 3.52 362.266663071259 0 292.226311334655 394.830407306164 2
6 2 3.74 354.477479591428 0 292.226311334655 394.830407306164 1
6 2 3.74 329.464421825874 0 292.226311334655 394.830407306164 2
6 2 3.96 331.508935088254 0 292.226311334655 394.830407306164 1
6 2 3.96 342.514643990451 0 292.226311334655 394.830407306164 2
6 2 4.18 347.713089134404 0 292.226311334655 394.830407306164 1
6 2 4.18 341.845758486366 0 292.226311334655 394.830407306164 2
6 2 4.4 349.666949689408 0 292.226311334655 394.830407306164 1
6 2 4.4 312.827707933173 0 292.226311334655 394.830407306164 2
6 2 4.62 339.280932524094 0 292.226311334655 394.830407306164 1
6 2 4.62 336.19078238911 0 292.226311334655 394.830407306164 2
6 2 4.84 342.223447025168 0 292.226311334655 394.830407306164 1
6 2 4.84 314.769224217722 0 292.226311334655 394.830407306164 2
6 2 5.06 344.973021941915 0 292.226311334655 394.830407306164 1
6 2 5.06 338.763951747813 0 292.226311334655 394.830407306164 2
6 2 5.28 354.202398802023 0 292.226311334655 394.830407306164 1
6 2 5.28 322.346078209749 0 292.226311334655 394.830407306164 2
6 2 5.5 339.477685954362 0 292.226311334655 394.830407306164 1
6 2 5.5 342.034804406515 0 292.226311334655 394.830407306164 2
6 2 5.72 333.866598474244 0 292.226311334655 394.830407306164 1
6 2 5.72 336.074508359978 0 292.226311334655 394.830407306164 2
6 2 5.94 363.382082628787 0 292.226311334655 394.830407306164 1
6 2 5.94 322.665102334697 0 292.226311334655 394.830407306164 2
6 2 6.16 359.243606814468 0 292.226311334655 394.830407306164 1
6 2 6.16 326.568179181767 0 292.226311334655 394.830407306164 2
6 2 6.38 344.475970376022 0 292.226311334655 394.830407306164 1
6 2 6.38 329.170467578302 0 292.226311334655 394.830407306164 2
6 3 0 0 3 171.918663896649 239.697422836237 1
6 3 0 171.918663896649 0 171.918663896649 239.697422836237 1
6 3 0 239.697422836237 0 171.918663896649 239.697422836237 2
6 3 0.22 201.579973102209 0 171.918663896649 239.697422836237 1
6 3 0.22 215.951646468793 0 171.918663896649 239.697422836237 2
6 3 0.44 208.058355592748 0 171.918663896649 239.697422836237 1
6 3 0.44 199.728371111659 0 171.918663896649 239.697422836237 2
6 3 0.66 202.367052604232 0 171.918663896649 239.697422836237 1
6 3 0.66 199.500381231106 0 171.918663896649 239.697422836237 2
6 3 0.88 223.272678169269 0 171.918663896649 239.697422836237 1
6 3 0.88 201.85349530868 0 171.918663896649 239.697422836237 2
6 3 1.1 209.235714081484 0 171.918663896649 239.697422836237 1
6 3 1.1 185.39508023473 0 171.918663896649 239.697422836237 2
6 3 1.32 206.898932523266 0 171.918663896649 239.697422836237 1
6 3 1.32 174.855663000066 0 171.918663896649 239.697422836237 2
6 3 1.54 203.296770973075 0 171.918663896649 239.697422836237 1
6 3 1.54 204.479316093758 0 171.918663896649 239.697422836237 2
6 3 1.76 211.509429444403 0 171.918663896649 239.697422836237 1
6 3 1.76 196.03047796051 0 171.918663896649 239.697422836237 2
6 3 1.98 210.505334086874 0 171.918663896649 239.697422836237 1
6 3 1.98 206.235398080971 0 171.918663896649 239.697422836237 2
6 3 2.2 203.248992458902 0 171.918663896649 239.697422836237 1
6 3 2.2 188.002356666184 0 171.918663896649 239.697422836237 2
6 3 2.42 220.788546841902 0 171.918663896649 239.697422836237 1
6 3 2.42 191.287310426583 0 171.918663896649 239.697422836237 2
6 3 2.64 218.949436613017 0 171.918663896649 239.697422836237 1
6 3 2.64 205.486657704616 0 171.918663896649 239.697422836237 2
6 3 2.86 219.828834596823 0 171.918663896649 239.697422836237 1
6 3 2.86 180.668054620025 0 171.918663896649 239.697422836237 2
6 3 3.08 216.595197330855 0 171.918663896649 239.697422836237 1
6 3 3.08 181.160368679168 0 171.918663896649 239.697422836237 2
6 3 3.3 201.285274237544 0 171.918663896649 239.697422836237 1
6 3 3.3 177.762478085171 0 171.918663896649 239.697422836237 2
6 3 3.52 202.948954648226 0 171.918663896649 239.697422836237 1
6 3 3.52 199.735412789651 0 171.918663896649 239.697422836237 2
6 3 3.74 199.790601623074 0 171.918663896649 239.697422836237 1
6 3 3.74 196.716171270744 0 171.918663896649 239.697422836237 2
6 3 3.96 204.799397668362 0 171.918663896649 239.697422836237 1
6 3 3.96 194.71322966226 0 171.918663896649 239.697422836237 2
6 3 4.18 218.580319229961 0 171.918663896649 239.697422836237 1
6 3 4.18 214.582623491377 0 171.918663896649 239.697422836237 2
6 3 4.4 204.816458823519 0 171.918663896649 239.697422836237 1
6 3 4.4 189.967260597544 0 171.918663896649 239.697422836237 2
6 3 4.62 199.895227053958 0 171.918663896649 239.697422836237 1
6 3 4.62 192.6275187815 0 171.918663896649 239.697422836237 2
6 3 4.84 210.746670236649 0 171.918663896649 239.697422836237 1
6 3 4.84 196.433536817146 0 171.918663896649 239.697422836237 2
6 3 5.06 208.830285565486 0 171.918663896649 239.697422836237 1
6 3 5.06 190.565153659668 0 171.918663896649 239.697422836237 2
6 3 5.28 191.645925826573 0 171.918663896649 239.697422836237 1
6 3 5.28 195.832291454634 0 171.918663896649 239.697422836237 2
6 3 5.5 205.617059180462 0 171.918663896649 239.697422836237 1
6 3 5.5 195.354745887 0 171.918663896649 239.697422836237 2
6 3 5.72 212.179331031683 0 171.918663896649 239.697422836237 1
6 3 5.72 192.842190465332 0 171.918663896649 239.697422836237 2
6 3 5.94 207.997987964906 0 171.918663896649 239.697422836237 1
6 3 5.94 194.486600489911 0 171.918663896649 239.697422836237 2
6 3 6.16 212.89643458317 0 171.918663896649 239.697422836237 1
6 3 6.16 196.923253098819 0 171.918663896649 239.697422836237 2
6 3 6.38 214.352728646437 0 171.918663896649 239.697422836237 1
6 3 6.38 201.720474938568 0 171.918663896649 239.697422836237 2
6 4 0 0 3 95.4666561896506 134.036801980198 1
6 4 0 95.4666561896506 0 95.4666561896506 134.036801980198 1
6 4 0 134.036801980198 0 95.4666561896506 134.036801980198 2
6 4 0.22 119.558153362462 0 95.4666561896506 134.036801980198 1
6 4 0.22 128.113603166319 0 95.4666561896506 134.036801980198 2
6 4 0.44 103.717278829051 0 95.4666561896506 134.036801980198 1
6 4 0.44 132.986929364006 0 95.4666561896506 134.036801980198 2
6 4 0.66 118.411020697827 0 95.4666561896506 134.036801980198 1
6 4 0.66 105.389272356794 0 95.4666561896506 134.036801980198 2
6 4 0.88 98.4130509694665 0 95.4666561896506 134.036801980198 1
6 4 0.88 118.24708592944 0 95.4666561896506 134.036801980198 2
6 4 1.1 145.848858598551 0 95.4666561896506 134.036801980198 1
6 4 1.1 100.49634437077 0 95.4666561896506 134.036801980198 2
6 4 1.32 136.282803183364 0 95.4666561896506 134.036801980198 1
6 4 1.32 103.157844198482 0 95.4666561896506 134.036801980198 2
6 4 1.54 114.630074891621 0 95.4666561896506 134.036801980198 1
6 4 1.54 112.433089230184 0 95.4666561896506 134.036801980198 2
6 4 1.76 111.023987344357 0 95.4666561896506 134.036801980198 1
6 4 1.76 106.276182965311 0 95.4666561896506 134.036801980198 2
6 4 1.98 107.796622083252 0 95.4666561896506 134.036801980198 1
6 4 1.98 134.234629905949 0 95.4666561896506 134.036801980198 2
6 4 2.2 121.800726191172 0 95.4666561896506 134.036801980198 1
6 4 2.2 124.610688626999 0 95.4666561896506 134.036801980198 2
6 4 2.42 127.194835415041 0 95.4666561896506 134.036801980198 1
6 4 2.42 137.818802022112 0 95.4666561896506 134.036801980198 2
6 4 2.64 127.418941906475 0 95.4666561896506 134.036801980198 1
6 4 2.64 115.196187469285 0 95.4666561896506 134.036801980198 2
6 4 2.86 114.805410394543 0 95.4666561896506 134.036801980198 1
6 4 2.86 140.795800346379 0 95.4666561896506 134.036801980198 2
6 4 3.08 121.468498714874 0 95.4666561896506 134.036801980198 1
6 4 3.08 123.885590088671 0 95.4666561896506 134.036801980198 2
6 4 3.3 143.245073018105 0 95.4666561896506 134.036801980198 1
6 4 3.3 116.656605514428 0 95.4666561896506 134.036801980198 2
6 4 3.52 122.790053423126 0 95.4666561896506 134.036801980198 1
6 4 3.52 106.119376398148 0 95.4666561896506 134.036801980198 2
6 4 3.74 108.092384695077 0 95.4666561896506 134.036801980198 1
6 4 3.74 137.216542007236 0 95.4666561896506 134.036801980198 2
6 4 3.96 131.070696929603 0 95.4666561896506 134.036801980198 1
6 4 3.96 106.449777856904 0 95.4666561896506 134.036801980198 2
6 4 4.18 123.80102809389 0 95.4666561896506 134.036801980198 1
6 4 4.18 127.36354178345 0 95.4666561896506 134.036801980198 2
6 4 4.4 135.402464798266 0 95.4666561896506 134.036801980198 1
6 4 4.4 112.054702537546 0 95.4666561896506 134.036801980198 2
6 4 4.62 120.95017919096 0 95.4666561896506 134.036801980198 1
6 4 4.62 128.79298871513 0 95.4666561896506 134.036801980198 2
6 4 4.84 148.773039941479 0 95.4666561896506 134.036801980198 1
6 4 4.84 114.56716627295 0 95.4666561896506 134.036801980198 2
6 4 5.06 158.245237253934 0 95.4666561896506 134.036801980198 1
6 4 5.06 119.957326553636 0 95.4666561896506 134.036801980198 2
6 4 5.28 131.565598483239 0 95.4666561896506 134.036801980198 1
6 4 5.28 111.678832621092 0 95.4666561896506 134.036801980198 2
6 4 5.5 122.656597915358 0 95.4666561896506 134.036801980198 1
6 4 5.5 107.669136409228 0 95.4666561896506 134.036801980198 2
6 4 5.72 122.936193966237 0 95.4666561896506 134.036801980198 1
6 4 5.72 112.315186802742 0 95.4666561896506 134.036801980198 2
6 4 5.94 131.310208698256 0 95.4666561896506 134.036801980198 1
6 4 5.94 132.706332776539 0 95.4666561896506 134.036801980198 2
6 4 6.16 128.344778006236 0 95.4666561896506 134.036801980198 1
6 4 6.16 122.441715943606 0 95.4666561896506 134.036801980198 2
6 4 6.38 137.016700746812 0 95.4666561896506 134.036801980198 1
6 4 6.38 98.7611748548687 0 95.4666561896506 134.036801980198 2
7 1 0 0 3 155.85976144519 1013.6920338039 1
7 1 0 155.85976144519 0 155.85976144519 1013.6920338039 1
7 1 0 1013.6920338039 0 155.85976144519 1013.6920338039 2
7 1 0.22 402.700829492294 0 155.85976144519 1013.6920338039 1
7 1 0.22 741.832240814977 0 155.85976144519 1013.6920338039 2
7 1 0.44 518.34528620626 0 155.85976144519 1013.6920338039 1
7 1 0.44 610.363647297606 0 155.85976144519 1013.6920338039 2
7 1 0.66 609.992934379494 0 155.85976144519 1013.6920338039 1
7 1 0.66 547.621053638912 0 155.85976144519 1013.6920338039 2
7 1 0.88 643.343684617832 0 155.85976144519 1013.6920338039 1
7 1 0.88 503.569266738419 0 155.85976144519 1013.6920338039 2
7 1 1.1 644.674750419649 0 155.85976144519 1013.6920338039 1
7 1 1.1 488.478302300955 0 155.85976144519 1013.6920338039 2
7 1 1.32 659.729963658947 0 155.85976144519 1013.6920338039 1
7 1 1.32 493.217074756719 0 155.85976144519 1013.6920338039 2
7 1 1.54 684.758203662279 0 155.85976144519 1013.6920338039 1
7 1 1.54 464.768352428417 0 155.85976144519 1013.6920338039 2
7 1 1.76 666.90158674442 0 155.85976144519 1013.6920338039 1
7 1 1.76 470.844108608581 0 155.85976144519 1013.6920338039 2
7 1 1.98 675.90667122832 0 155.85976144519 1013.6920338039 1
7 1 1.98 473.190200535708 0 155.85976144519 1013.6920338039 2
7 1 2.2 693.489527400521 0 155.85976144519 1013.6920338039 1
7 1 2.2 479.200890312158 0 155.85976144519 1013.6920338039 2
7 1 2.42 653.831440466501 0 155.85976144519 1013.6920338039 1
7 1 2.42 468.803613061997 0 155.85976144519 1013.6920338039 2
7 1 2.64 658.69884222156 0 155.85976144519 1013.6920338039 1
7 1 2.64 496.711733697579 0 155.85976144519 1013.6920338039 2
7 1 2.86 674.687597249786 0 155.85976144519 1013.6920338039 1
7 1 2.86 479.238562681894 0 155.85976144519 1013.6920338039 2
7 1 3.08 665.765631353473 0 155.85976144519 1013.6920338039 1
7 1 3.08 473.812769975201 0 155.85976144519 1013.6920338039 2
7 1 3.3 675.868760299297 0 155.85976144519 1013.6920338039 1
7 1 3.3 468.645999049132 0 155.85976144519 1013.6920338039 2
7 1 3.52 690.711439731013 0 155.85976144519 1013.6920338039 1
7 1 3.52 477.714294073259 0 155.85976144519 1013.6920338039 2
7 1 3.74 675.701231236754 0 155.85976144519 1013.6920338039 1
7 1 3.74 490.094992332812 0 155.85976144519 1013.6920338039 2
7 1 3.96 661.382162274445 0 155.85976144519 1013.6920338039 1
7 1 3.96 483.705332626393 0 155.85976144519 1013.6920338039 2
7 1 4.18 673.154674159512 0 155.85976144519 1013.6920338039 1
7 1 4.18 481.135520260726 0 155.85976144519 1013.6920338039 2
7 1 4.4 664.444535845497 0 155.85976144519 1013.6920338039 1
7 1 4.4 480.259519150985 0 155.85976144519 1013.6920338039 2
7 1 4.62 681.500280583362 0 155.85976144519 1013.6920338039 1
7 1 4.62 480.080361146146 0 155.85976144519 1013.6920338039 2
7 1 4.84 663.356007684639 0 155.85976144519 1013.6920338039 1
7 1 4.84 486.848314615621 0 155.85976144519 1013.6920338039 2
7 1 5.06 654.744748826327 0 155.85976144519 1013.6920338039 1
7 1 5.06 491.575533519469 0 155.85976144519 1013.6920338039 2
7 1 5.28 677.191407502853 0 155.85976144519 1013.6920338039 1
7 1 5.28 499.409993092932 0 155.85976144519 1013.6920338039 2
7 1 5.5 679.666227459273 0 155.85976144519 1013.6920338039 1
7 1 5.5 473.742526972206 0 155.85976144519 1013.6920338039 2
7 1 5.72 680.563196835225 0 155.85976144519 1013.6920338039 1
7 1 5.72 466.461412306205 0 155.85976144519 1013.6920338039 2
7 1 5.94 669.996143371256 0 155.85976144519 1013.6920338039 1
7 1 5.94 484.623688870536 0 155.85976144519 1013.6920338039 2
7 1 6.16 668.466612676525 0 155.85976144519 1013.6920338039 1
7 1 6.16 491.781039843713 0 155.85976144519 1013.6920338039 2
7 1 6.38 668.282435813438 0 155.85976144519 1013.6920338039 1
7 1 6.38 479.445089238924 0 155.85976144519 1013.6920338039 2
7 2 0 0 3 343.319604173776 323.625370431567 1
7 2 0 343.319604173776 0 343.319604173776 323.625370431567 1
7 2 0 323.625370431567 0 343.319604173776 323.625370431567 2
7 2 0.22 356.906239589006 0 343.319604173776 323.625370431567 1
7 2 0.22 338.048308905994 0 343.319604173776 323.625370431567 2
7 2 0.44 376.572912300425 0 343.319604173776 323.625370431567 1
7 2 0.44 319.422945245708 0 343.319604173776 323.625370431567 2
7 2 0.66 380.841162533016 0 343.319604173776 323.625370431567 1
7 2 0.66 290.068695669241 0 343.319604173776 323.625370431567 2
7 2 0.88 396.650063473318 0 343.319604173776 323.625370431567 1
7 2 0.88 275.438728057386 0 343.319604173776 323.625370431567 2
7 2 1.1 400.009553872897 0 343.319604173776 323.625370431567 1
7 2 1.1 285.967379999855 0 343.319604173776 323.625370431567 2
7 2 1.32 391.149590133214 0 343.319604173776 323.625370431567 1
7 2 1.32 286.622038334248 0 343.319604173776 323.625370431567 2
7 2 1.54 402.182134329627 0 343.319604173776 323.625370431567 1
7 2 1.54 293.446360031879 0 343.319604173776 323.625370431567 2
7 2 1.76 374.413848099333 0 343.319604173776 323.625370431567 1
7 2 1.76 274.521731664382 0 343.319604173776 323.625370431567 2
7 2 1.98 383.393658897213 0 343.319604173776 323.625370431567 1
7 2 1.98 285.811256961469 0 343.319604173776 323.625370431567 2
7 2 2.2 389.392920120822 0 343.319604173776 323.625370431567 1
7 2 2.2 287.018096055744 0 343.319604173776 323.625370431567 2
7 2 2.42 398.749979785251 0 343.319604173776 323.625370431567 1
7 2 2.42 258.296177273367 0 343.319604173776 323.625370431567 2
7 2 2.64 405.514198547318 0 343.319604173776 323.625370431567 1
7 2 2.64 255.814119989015 0 343.319604173776 323.625370431567 2
7 2 2.86 397.925121558954 0 343.319604173776 323.625370431567 1
7 2 2.86 265.494128262666 0 343.319604173776 323.625370431567 2
7 2 3.08 385.618422263719 0 343.319604173776 323.625370431567 1
7 2 3.08 260.529775324408 0 343.319604173776 323.625370431567 2
7 2 3.3 378.460874393934 0 343.319604173776 323.625370431567 1
7 2 3.3 269.52454848572 0 343.319604173776 323.625370431567 2
7 2 3.52 394.123574092987 0 343.319604173776 323.625370431567 1
7 2 3.52 266.151974903012 0 343.319604173776 323.625370431567 2
7 2 3.74 407.773237414921 0 343.319604173776 323.625370431567 1
7 2 3.74 264.080382020993 0 343.319604173776 323.625370431567 2
7 2 3.96 392.553616106349 0 343.319604173776 323.625370431567 1
7 2 3.96 283.789559179225 0 343.319604173776 323.625370431567 2
7 2 4.18 393.980123839803 0 343.319604173776 323.625370431567 1
7 2 4.18 272.834140723071 0 343.319604173776 323.625370431567 2
7 2 4.4 393.834690287391 0 343.319604173776 323.625370431567 1
7 2 4.4 265.720085925907 0 343.319604173776 323.625370431567 2
7 2 4.62 401.381391725122 0 343.319604173776 323.625370431567 1
7 2 4.62 275.10172664036 0 343.319604173776 323.625370431567 2
7 2 4.84 406.312043394812 0 343.319604173776 323.625370431567 1
7 2 4.84 277.583450464811 0 343.319604173776 323.625370431567 2
7 2 5.06 393.45192494135 0 343.319604173776 323.625370431567 1
7 2 5.06 254.453691140014 0 343.319604173776 323.625370431567 2
7 2 5.28 398.102230634907 0 343.319604173776 323.625370431567 1
7 2 5.28 281.903097616934 0 343.319604173776 323.625370431567 2
7 2 5.5 401.377981047352 0 343.319604173776 323.625370431567 1
7 2 5.5 265.108635747466 0 343.319604173776 323.625370431567 2
7 2 5.72 401.186762489246 0 343.319604173776 323.625370431567 1
7 2 5.72 280.93135276868 0 343.319604173776 323.625370431567 2
7 2 5.94 407.256529025622 0 343.319604173776 323.625370431567 1
7 2 5.94 278.183160805121 0 343.319604173776 323.625370431567 2
7 2 6.16 401.788928643659 0 343.319604173776 323.625370431567 1
7 2 6.16 265.221627187808 0 343.319604173776 323.625370431567 2
7 2 6.38 385.86243852633 0 343.319604173776 323.625370431567 1
7 2 6.38 277.709551393425 0 343.319604173776 323.625370431567 2
7 3 0 0 3 192.781994265904 204.996981825816 1
7 3 0 192.781994265904 0 192.781994265904 204.996981825816 1
7 3 0 204.996981825816 0 192.781994265904 204.996981825816 2
7 3 0.22 212.034742621424 0 192.781994265904 204.996981825816 1
7 3 0.22 174.676876347273 0 192.781994265904 204.996981825816 2
7 3 0.44 217.593950252444 0 192.781994265904 204.996981825816 1
7 3 0.44 153.691758729945 0 192.781994265904 204.996981825816 2
7 3 0.66 226.296316453578 0 192.781994265904 204.996981825816 1
7 3 0.66 158.469866172265 0 192.781994265904 204.996981825816 2
7 3 0.88 222.543912143857 0 192.781994265904 204.996981825816 1
7 3 0.88 156.196396793008 0 192.781994265904 204.996981825816 2
7 3 1.1 224.216029458528 0 192.781994265904 204.996981825816 1
7 3 1.1 163.938490909074 0 192.781994265904 204.996981825816 2
7 3 1.32 231.672251146382 0 192.781994265904 204.996981825816 1
7 3 1.32 156.247932023267 0 192.781994265904 204.996981825816 2
7 3 1.54 243.685855792476 0 192.781994265904 204.996981825816 1
7 3 1.54 180.126580920307 0 192.781994265904 204.996981825816 2
7 3 1.76 209.859973762631 0 192.781994265904 204.996981825816 1
7 3 1.76 173.02497589217 0 192.781994265904 204.996981825816 2
7 3 1.98 230.619272869353 0 192.781994265904 204.996981825816 1
7 3 1.98 173.455699509726 0 192.781994265904 204.996981825816 2
7 3 2.2 207.596145804084 0 192.781994265904 204.996981825816 1
7 3 2.2 156.711708182707 0 192.781994265904 204.996981825816 2
7 3 2.42 233.203694823061 0 192.781994265904 204.996981825816 1
7 3 2.42 165.203816136422 0 192.781994265904 204.996981825816 2
7 3 2.64 212.959802043766 0 192.781994265904 204.996981825816 1
7 3 2.64 150.728888840569 0 192.781994265904 204.996981825816 2
7 3 2.86 216.957912781583 0 192.781994265904 204.996981825816 1
7 3 2.86 153.591252396621 0 192.781994265904 204.996981825816 2
7 3 3.08 221.609041270416 0 192.781994265904 204.996981825816 1
7 3 3.08 160.265642185931 0 192.781994265904 204.996981825816 2
7 3 3.3 239.74261260835 0 192.781994265904 204.996981825816 1
7 3 3.3 160.259136461698 0 192.781994265904 204.996981825816 2
7 3 3.52 241.251833491149 0 192.781994265904 204.996981825816 1
7 3 3.52 158.617542289482 0 192.781994265904 204.996981825816 2
7 3 3.74 246.905761669121 0 192.781994265904 204.996981825816 1
7 3 3.74 161.616967986919 0 192.781994265904 204.996981825816 2
7 3 3.96 226.869079158751 0 192.781994265904 204.996981825816 1
7 3 3.96 155.970915884127 0 192.781994265904 204.996981825816 2
7 3 4.18 222.121476773868 0 192.781994265904 204.996981825816 1
7 3 4.18 156.743399558396 0 192.781994265904 204.996981825816 2
7 3 4.4 228.417789297932 0 192.781994265904 204.996981825816 1
7 3 4.4 157.58505506907 0 192.781994265904 204.996981825816 2
7 3 4.62 208.646973277907 0 192.781994265904 204.996981825816 1
7 3 4.62 179.276906620709 0 192.781994265904 204.996981825816 2
7 3 4.84 237.217692724393 0 192.781994265904 204.996981825816 1
7 3 4.84 165.360166902993 0 192.781994265904 204.996981825816 2
7 3 5.06 230.408284067896 0 192.781994265904 204.996981825816 1
7 3 5.06 162.755382418693 0 192.781994265904 204.996981825816 2
7 3 5.28 220.759810031522 0 192.781994265904 204.996981825816 1
7 3 5.28 160.919380806665 0 192.781994265904 204.996981825816 2
7 3 5.5 233.479179086274 0 192.781994265904 204.996981825816 1
7 3 5.5 163.573874720861 0 192.781994265904 204.996981825816 2
7 3 5.72 224.068807335697 0 192.781994265904 204.996981825816 1
7 3 5.72 163.717769917211 0 192.781994265904 204.996981825816 2
7 3 5.94 227.472064438732 0 192.781994265904 204.996981825816 1
7 3 5.94 172.027839894636 0 192.781994265904 204.996981825816 2
7 3 6.16 231.604832800999 0 192.781994265904 204.996981825816 1
7 3 6.16 166.484478330403 0 192.781994265904 204.996981825816 2
7 3 6.38 242.051701709214 0 192.781994265904 204.996981825816 1
7 3 6.38 156.443493183222 0 192.781994265904 204.996981825816 2
7 4 0 0 3 104.495377502611 129.653663466334 1
7 4 0 104.495377502611 0 104.495377502611 129.653663466334 1
7 4 0 129.653663466334 0 104.495377502611 129.653663466334 2
7 4 0.22 127.970333238538 0 104.495377502611 129.653663466334 1
7 4 0.22 104.430555855454 0 104.495377502611 129.653663466334 2
7 4 0.44 129.667811023154 0 104.495377502611 129.653663466334 1
7 4 0.44 116.359865530483 0 104.495377502611 129.653663466334 2
7 4 0.66 141.149777044635 0 104.495377502611 129.653663466334 1
7 4 0.66 87.692150478205 0 104.495377502611 129.653663466334 2
7 4 0.88 138.46095108456 0 104.495377502611 129.653663466334 1
7 4 0.88 80.7781610578778 0 104.495377502611 129.653663466334 2
7 4 1.1 133.668953304988 0 104.495377502611 129.653663466334 1
7 4 1.1 88.8274272749455 0 104.495377502611 129.653663466334 2
7 4 1.32 136.897902599083 0 104.495377502611 129.653663466334 1
7 4 1.32 92.2429702695909 0 104.495377502611 129.653663466334 2
7 4 1.54 119.31597123502 0 104.495377502611 129.653663466334 1
7 4 1.54 94.0912730575773 0 104.495377502611 129.653663466334 2
7 4 1.76 150.537727348056 0 104.495377502611 129.653663466334 1
7 4 1.76 99.7412411829284 0 104.495377502611 129.653663466334 2
7 4 1.98 128.010056029669 0 104.495377502611 129.653663466334 1
7 4 1.98 86.274486149777 0 104.495377502611 129.653663466334 2
7 4 2.2 152.718642271087 0 104.495377502611 129.653663466334 1
7 4 2.2 88.8267439226664 0 104.495377502611 129.653663466334 2
7 4 2.42 120.525793190717 0 104.495377502611 129.653663466334 1
7 4 2.42 90.7415836771787 0 104.495377502611 129.653663466334 2
7 4 2.64 130.619671499143 0 104.495377502611 129.653663466334 1
7 4 2.64 116.776469407664 0 104.495377502611 129.653663466334 2
7 4 2.86 142.30408327207 0 104.495377502611 129.653663466334 1
7 4 2.86 99.9376249006631 0 104.495377502611 129.653663466334 2
7 4 3.08 132.852868376932 0 104.495377502611 129.653663466334 1
7 4 3.08 96.840966837453 0 104.495377502611 129.653663466334 2
7 4 3.3 136.023481831655 0 104.495377502611 129.653663466334 1
7 4 3.3 86.0005384193744 0 104.495377502611 129.653663466334 2
7 4 3.52 112.712685702588 0 104.495377502611 129.653663466334 1
7 4 3.52 98.3967121204481 0 104.495377502611 129.653663466334 2
7 4 3.74 146.414205779814 0 104.495377502611 129.653663466334 1
7 4 3.74 89.7015951465371 0 104.495377502611 129.653663466334 2
7 4 3.96 136.266147606957 0 104.495377502611 129.653663466334 1
7 4 3.96 99.8602207443338 0 104.495377502611 129.653663466334 2
7 4 4.18 142.974322622538 0 104.495377502611 129.653663466334 1
7 4 4.18 99.5904389710578 0 104.495377502611 129.653663466334 2
7 4 4.4 136.024822957271 0 104.495377502611 129.653663466334 1
7 4 4.4 100.957870678771 0 104.495377502611 129.653663466334 2
7 4 4.62 125.32689866392 0 104.495377502611 129.653663466334 1
7 4 4.62 76.4717252742923 0 104.495377502611 129.653663466334 2
7 4 4.84 126.688175019614 0 104.495377502611 129.653663466334 1
7 4 4.84 86.3937991313444 0 104.495377502611 129.653663466334 2
7 4 5.06 131.689459611066 0 104.495377502611 129.653663466334 1
7 4 5.06 83.1452322705769 0 104.495377502611 129.653663466334 2
7 4 5.28 145.396872312803 0 104.495377502611 129.653663466334 1
7 4 5.28 90.102205174704 0 104.495377502611 129.653663466334 2
7 4 5.5 109.064014791702 0 104.495377502611 129.653663466334 1
7 4 5.5 106.068469747227 0 104.495377502611 129.653663466334 2
7 4 5.72 129.384872706092 0 104.495377502611 129.653663466334 1
7 4 5.72 103.895276609984 0 104.495377502611 129.653663466334 2
7 4 5.94 117.873272432749 0 104.495377502611 129.653663466334 1
7 4 5.94 101.283682483843 0 104.495377502611 129.653663466334 2
7 4 6.16 132.805436736637 0 104.495377502611 129.653663466334 1
7 4 6.16 98.9880927477723 0 104.495377502611 129.653663466334 2
7 4 6.38 131.3869685339 0 104.495377502611 129.653663466334 1
7 4 6.38 90.4294957340034 0 104.495377502611 129.653663466334 2
8 1 0 0 3 158.778499755711 988.849758627045 1
8 1 0 158.778499755711 0 158.778499755711 988.849758627045 1
8 1 0 988.849758627045 0 158.778499755711 988.849758627045 2
8 1 0.22 212.42187786002 0 158.778499755711 988.849758627045 1
8 1 0.22 945.623610397178 0 158.778499755711 988.849758627045 2
8 1 0.44 223.267051504065 0 158.778499755711 988.849758627045 1
8 1 0.44 929.719139232347 0 158.778499755711 988.849758627045 2
8 1 0.66 247.189359171441 0 158.778499755711 988.849758627045 1
8 1 0.66 877.753722523291 0 158.778499755711 988.849758627045 2
8 1 0.88 273.324569108131 0 158.778499755711 988.849758627045 1
8 1 0.88 888.751974925352 0 158.778499755711 988.849758627045 2
8 1 1.1 289.175926998134 0 158.778499755711 988.849758627045 1
8 1 1.1 869.758378711886 0 158.778499755711 988.849758627045 2
8 1 1.32 283.706478517722 0 158.778499755711 988.849758627045 1
8 1 1.32 859.073281750238 0 158.778499755711 988.849758627045 2
8 1 1.54 306.640364119111 0 158.778499755711 988.849758627045 1
8 1 1.54 843.903702233177 0 158.778499755711 988.849758627045 2
8 1 1.76 315.14363279093 0 158.778499755711 988.849758627045 1
8 1 1.76 832.537749834546 0 158.778499755711 988.849758627045 2
8 1 1.98 323.80213313899 0 158.778499755711 988.849758627045 1
8 1 1.98 834.086696476557 0 158.778499755711 988.849758627045 2
8 1 2.2 323.736464903316 0 158.778499755711 988.849758627045 1
8 1 2.2 821.356726415983 0 158.778499755711 988.849758627045 2
8 1 2.42 325.183417385032 0 158.778499755711 988.849758627045 1
8 1 2.42 835.596506026567 0 158.778499755711 988.849758627045 2
8 1 2.64 329.195343069603 0 158.778499755711 988.849758627045 1
8 1 2.64 831.138347023667 0 158.778499755711 988.849758627045 2
8 1 2.86 312.020357342316 0 158.778499755711 988.849758627045 1
8 1 2.86 834.743466622257 0 158.778499755711 988.849758627045 2
8 1 3.08 325.265061266296 0 158.778499755711 988.849758627045 1
8 1 3.08 809.817715909817 0 158.778499755711 988.849758627045 2
8 1 3.3 330.190308281017 0 158.778499755711 988.849758627045 1
8 1 3.3 828.229326070493 0 158.778499755711 988.849758627045 2
8 1 3.52 307.939413243405 0 158.778499755711 988.849758627045 1
8 1 3.52 834.290443963255 0 158.778499755711 988.849758627045 2
8 1 3.74 343.390601114191 0 158.778499755711 988.849758627045 1
8 1 3.74 830.033744683348 0 158.778499755711 988.849758627045 2
8 1 3.96 317.533664541614 0 158.778499755711 988.849758627045 1
8 1 3.96 797.644131678935 0 158.778499755711 988.849758627045 2
8 1 4.18 329.70614523325 0 158.778499755711 988.849758627045 1
8 1 4.18 831.212623468657 0 158.778499755711 988.849758627045 2
8 1 4.4 327.7730277824 0 158.778499755711 988.849758627045 1
8 1 4.4 814.824182724138 0 158.778499755711 988.849758627045 2
8 1 4.62 349.294401933787 0 158.778499755711 988.849758627045 1
8 1 4.62 823.984614428782 0 158.778499755711 988.849758627045 2
8 1 4.84 307.062177588613 0 158.778499755711 988.849758627045 1
8 1 4.84 826.960340519966 0 158.778499755711 988.849758627045 2
8 1 5.06 334.62268805447 0 158.778499755711 988.849758627045 1
8 1 5.06 819.325119363322 0 158.778499755711 988.849758627045 2
8 1 5.28 334.400142301081 0 158.778499755711 988.849758627045 1
8 1 5.28 832.82836789994 0 158.778499755711 988.849758627045 2
8 1 5.5 333.054347159145 0 158.778499755711 988.849758627045 1
8 1 5.5 819.95152637273 0 158.778499755711 988.849758627045 2
8 1 5.72 315.808622789959 0 158.778499755711 988.849758627045 1
8 1 5.72 823.334683101348 0 158.778499755711 988.849758627045 2
8 1 5.94 340.3265479761 0 158.778499755711 988.849758627045 1
8 1 5.94 811.99078106176 0 158.778499755711 988.849758627045 2
8 1 6.16 328.557349024841 0 158.778499755711 988.849758627045 1
8 1 6.16 816.549050187216 0 158.778499755711 988.849758627045 2
8 1 6.38 319.359504886022 0 158.778499755711 988.849758627045 1
8 1 6.38 815.707589464011 0 158.778499755711 988.849758627045 2
8 2 0 0 3 161.667053151748 564.201271802038 1
8 2 0 161.667053151748 0 161.667053151748 564.201271802038 1
8 2 0 564.201271802038 0 161.667053151748 564.201271802038 2
8 2 0.22 148.610280691463 0 161.667053151748 564.201271802038 1
8 2 0.22 553.329978399705 0 161.667053151748 564.201271802038 2
8 2 0.44 190.293679803332 0 161.667053151748 564.201271802038 1
8 2 0.44 560.582019787847 0 161.667053151748 564.201271802038 2
8 2 0.66 188.160245192288 0 161.667053151748 564.201271802038 1
8 2 0.66 545.65113750773 0 161.667053151748 564.201271802038 2
8 2 0.88 194.502729820939 0 161.667053151748 564.201271802038 1
8 2 0.88 544.907742506637 0 161.667053151748 564.201271802038 2
8 2 1.1 185.532726885242 0 161.667053151748 564.201271802038 1
8 2 1.1 536.45748695959 0 161.667053151748 564.201271802038 2
8 2 1.32 200.290918495948 0 161.667053151748 564.201271802038 1
8 2 1.32 534.494967407275 0 161.667053151748 564.201271802038 2
8 2 1.54 223.892630185179 0 161.667053151748 564.201271802038 1
8 2 1.54 520.957013501424 0 161.667053151748 564.201271802038 2
8 2 1.76 196.179460200542 0 161.667053151748 564.201271802038 1
8 2 1.76 531.867274391038 0 161.667053151748 564.201271802038 2
8 2 1.98 201.268921789685 0 161.667053151748 564.201271802038 1
8 2 1.98 534.062498185569 0 161.667053151748 564.201271802038 2
8 2 2.2 209.718728417899 0 161.667053151748 564.201271802038 1
8 2 2.2 536.778826052931 0 161.667053151748 564.201271802038 2
8 2 2.42 192.631144225363 0 161.667053151748 564.201271802038 1
8 2 2.42 527.624579758126 0 161.667053151748 564.201271802038 2
8 2 2.64 201.340153693015 0 161.667053151748 564.201271802038 1
8 2 2.64 520.984905677734 0 161.667053151748 564.201271802038 2
8 2 2.86 199.991868928881 0 161.667053151748 564.201271802038 1
8 2 2.86 535.306290117162 0 161.667053151748 564.201271802038 2
8 2 3.08 220.980742744975 0 161.667053151748 564.201271802038 1
8 2 3.08 522.477992248712 0 161.667053151748 564.201271802038 2
8 2 3.3 201.682614656715 0 161.667053151748 564.201271802038 1
8 2 3.3 518.476133148652 0 161.667053151748 564.201271802038 2
8 2 3.52 199.427074953742 0 161.667053151748 564.201271802038 1
8 2 3.52 534.451557699387 0 161.667053151748 564.201271802038 2
8 2 3.74 224.500851022927 0 161.667053151748 564.201271802038 1
8 2 3.74 514.6227362592 0 161.667053151748 564.201271802038 2
8 2 3.96 200.472322946177 0 161.667053151748 564.201271802038 1
8 2 3.96 542.892436532729 0 161.667053151748 564.201271802038 2
8 2 4.18 216.852264470095 0 161.667053151748 564.201271802038 1
8 2 4.18 520.337954798095 0 161.667053151748 564.201271802038 2
8 2 4.4 235.799673573871 0 161.667053151748 564.201271802038 1
8 2 4.4 513.960514526122 0 161.667053151748 564.201271802038 2
8 2 4.62 195.346668252185 0 161.667053151748 564.201271802038 1
8 2 4.62 540.686102582075 0 161.667053151748 564.201271802038 2
8 2 4.84 226.258521063448 0 161.667053151748 564.201271802038 1
8 2 4.84 532.455717546588 0 161.667053151748 564.201271802038 2
8 2 5.06 222.83752938482 0 161.667053151748 564.201271802038 1
8 2 5.06 517.139728495389 0 161.667053151748 564.201271802038 2
8 2 5.28 216.587731165946 0 161.667053151748 564.201271802038 1
8 2 5.28 529.578385395602 0 161.667053151748 564.201271802038 2
8 2 5.5 219.431124590405 0 161.667053151748 564.201271802038 1
8 2 5.5 496.356985050192 0 161.667053151748 564.201271802038 2
8 2 5.72 199.447108407123 0 161.667053151748 564.201271802038 1
8 2 5.72 535.107798230332 0 161.667053151748 564.201271802038 2
8 2 5.94 201.132907787645 0 161.667053151748 564.201271802038 1
8 2 5.94 536.493967131064 0 161.667053151748 564.201271802038 2
8 2 6.16 215.160875943435 0 161.667053151748 564.201271802038 1
8 2 6.16 533.98189043013 0 161.667053151748 564.201271802038 2
8 2 6.38 216.224065744908 0 161.667053151748 564.201271802038 1
8 2 6.38 522.312827816249 0 161.667053151748 564.201271802038 2
8 3 0 0 3 118.726496184601 366.646892790381 1
8 3 0 118.726496184601 0 118.726496184601 366.646892790381 1
8 3 0 366.646892790381 0 118.726496184601 366.646892790381 2
8 3 0.22 111.629526884194 0 118.726496184601 366.646892790381 1
8 3 0.22 358.884538537891 0 118.726496184601 366.646892790381 2
8 3 0.44 136.685714686998 0 118.726496184601 366.646892790381 1
8 3 0.44 369.76644464069 0 118.726496184601 366.646892790381 2
8 3 0.66 123.725100519088 0 118.726496184601 366.646892790381 1
8 3 0.66 340.835862950297 0 118.726496184601 366.646892790381 2
8 3 0.88 142.497337319427 0 118.726496184601 366.646892790381 1
8 3 0.88 355.610441009731 0 118.726496184601 366.646892790381 2
8 3 1.1 137.663710639062 0 118.726496184601 366.646892790381 1
8 3 1.1 339.506674094638 0 118.726496184601 366.646892790381 2
8 3 1.32 137.120489595722 0 118.726496184601 366.646892790381 1
8 3 1.32 355.566313577546 0 118.726496184601 366.646892790381 2
8 3 1.54 143.696065031361 0 118.726496184601 366.646892790381 1
8 3 1.54 341.631921364492 0 118.726496184601 366.646892790381 2
8 3 1.76 129.833390138292 0 118.726496184601 366.646892790381 1
8 3 1.76 347.5716226913 0 118.726496184601 366.646892790381 2
8 3 1.98 137.794107487125 0 118.726496184601 366.646892790381 1
8 3 1.98 332.641363840309 0 118.726496184601 366.646892790381 2
8 3 2.2 138.45646117256 0 118.726496184601 366.646892790381 1
8 3 2.2 329.388433994922 0 118.726496184601 366.646892790381 2
8 3 2.42 145.114742608111 0 118.726496184601 366.646892790381 1
8 3 2.42 318.254658203854 0 118.726496184601 366.646892790381 2
8 3 2.64 137.544728406904 0 118.726496184601 366.646892790381 1
8 3 2.64 332.571349737096 0 118.726496184601 366.646892790381 2
8 3 2.86 126.648563123458 0 118.726496184601 366.646892790381 1
8 3 2.86 340.237443870597 0 118.726496184601 366.646892790381 2
8 3 3.08 145.216282488256 0 118.726496184601 366.646892790381 1
8 3 3.08 342.565056488577 0 118.726496184601 366.646892790381 2
8 3 3.3 147.69939332008 0 118.726496184601 366.646892790381 1
8 3 3.3 351.295215310627 0 118.726496184601 366.646892790381 2
8 3 3.52 135.118812383438 0 118.726496184601 366.646892790381 1
8 3 3.52 340.694519047013 0 118.726496184601 366.646892790381 2
8 3 3.74 126.059513146914 0 118.726496184601 366.646892790381 1
8 3 3.74 336.334318593881 0 118.726496184601 366.646892790381 2
8 3 3.96 130.963237879688 0 118.726496184601 366.646892790381 1
8 3 3.96 327.310870674623 0 118.726496184601 366.646892790381 2
8 3 4.18 123.554660036658 0 118.726496184601 366.646892790381 1
8 3 4.18 335.974772515367 0 118.726496184601 366.646892790381 2
8 3 4.4 139.118254503883 0 118.726496184601 366.646892790381 1
8 3 4.4 345.069415404321 0 118.726496184601 366.646892790381 2
8 3 4.62 145.988879440147 0 118.726496184601 366.646892790381 1
8 3 4.62 330.561308970683 0 118.726496184601 366.646892790381 2
8 3 4.84 133.799268640894 0 118.726496184601 366.646892790381 1
8 3 4.84 361.710620632242 0 118.726496184601 366.646892790381 2
8 3 5.06 148.70221708036 0 118.726496184601 366.646892790381 1
8 3 5.06 350.407524764356 0 118.726496184601 366.646892790381 2
8 3 5.28 145.084893516575 0 118.726496184601 366.646892790381 1
8 3 5.28 349.947575415626 0 118.726496184601 366.646892790381 2
8 3 5.5 141.809905324951 0 118.726496184601 366.646892790381 1
8 3 5.5 345.951947483553 0 118.726496184601 366.646892790381 2
8 3 5.72 148.006568459744 0 118.726496184601 366.646892790381 1
8 3 5.72 330.358704282898 0 118.726496184601 366.646892790381 2
8 3 5.94 128.632196419543 0 118.726496184601 366.646892790381 1
8 3 5.94 331.759074782692 0 118.726496184601 366.646892790381 2
8 3 6.16 139.579880694067 0 118.726496184601 366.646892790381 1
8 3 6.16 337.967453722619 0 118.726496184601 366.646892790381 2
8 3 6.38 134.847128855339 0 118.726496184601 366.646892790381 1
8 3 6.38 343.509942743039 0 118.726496184601 366.646892790381 2
8 4 0 0 3 60.3875839049837 225.224836752835 1
8 4 0 60.3875839049837 0 60.3875839049837 225.224836752835 1
8 4 0 225.224836752835 0 60.3875839049837 225.224836752835 2
8 4 0.22 69.0293218149994 0 60.3875839049837 225.224836752835 1
8 4 0.22 229.631563708284 0 60.3875839049837 225.224836752835 2
8 4 0.44 76.7432183245591 0 60.3875839049837 225.224836752835 1
8 4 0.44 195.843951161306 0 60.3875839049837 225.224836752835 2
8 4 0.66 79.46894547293 0 60.3875839049837 225.224836752835 1
8 4 0.66 237.085272095769 0 60.3875839049837 225.224836752835 2
8 4 0.88 94.1884970807961 0 60.3875839049837 225.224836752835 1
8 4 0.88 217.906038588481 0 60.3875839049837 225.224836752835 2
8 4 1.1 89.6421275442383 0 60.3875839049837 225.224836752835 1
8 4 1.1 227.261234977461 0 60.3875839049837 225.224836752835 2
8 4 1.32 94.5722562224902 0 60.3875839049837 225.224836752835 1
8 4 1.32 222.771471124267 0 60.3875839049837 225.224836752835 2
8 4 1.54 76.6767873342149 0 60.3875839049837 225.224836752835 1
8 4 1.54 220.716788459988 0 60.3875839049837 225.224836752835 2
8 4 1.76 77.5417660424575 0 60.3875839049837 225.224836752835 1
8 4 1.76 216.066350876418 0 60.3875839049837 225.224836752835 2
8 4 1.98 83.8751350012737 0 60.3875839049837 225.224836752835 1
8 4 1.98 211.534911452836 0 60.3875839049837 225.224836752835 2
8 4 2.2 82.7321770947615 0 60.3875839049837 225.224836752835 1
8 4 2.2 219.925204051786 0 60.3875839049837 225.224836752835 2
8 4 2.42 85.7286134120233 0 60.3875839049837 225.224836752835 1
8 4 2.42 226.113025904619 0 60.3875839049837 225.224836752835 2
8 4 2.64 97.9574331684893 0 60.3875839049837 225.224836752835 1
8 4 2.64 201.296201940229 0 60.3875839049837 225.224836752835 2
8 4 2.86 83.0326267812393 0 60.3875839049837 225.224836752835 1
8 4 2.86 206.450459227488 0 60.3875839049837 225.224836752835 2
8 4 3.08 99.2547701605166 0 60.3875839049837 225.224836752835 1
8 4 3.08 198.450913578177 0 60.3875839049837 225.224836752835 2
8 4 3.3 81.7509548432519 0 60.3875839049837 225.224836752835 1
8 4 3.3 218.954675748217 0 60.3875839049837 225.224836752835 2
8 4 3.52 97.7711767834208 0 60.3875839049837 225.224836752835 1
8 4 3.52 194.226615331991 0 60.3875839049837 225.224836752835 2
8 4 3.74 88.2633728222741 0 60.3875839049837 225.224836752835 1
8 4 3.74 207.261631811306 0 60.3875839049837 225.224836752835 2
8 4 3.96 99.2405752361247 0 60.3875839049837 225.224836752835 1
8 4 3.96 217.496111685189 0 60.3875839049837 225.224836752835 2
8 4 4.18 106.946924938073 0 60.3875839049837 225.224836752835 1
8 4 4.18 203.162796133215 0 60.3875839049837 225.224836752835 2
8 4 4.4 101.395819532233 0 60.3875839049837 225.224836752835 1
8 4 4.4 203.237222850026 0 60.3875839049837 225.224836752835 2
8 4 4.62 82.4275438646758 0 60.3875839049837 225.224836752835 1
8 4 4.62 210.097056397949 0 60.3875839049837 225.224836752835 2
8 4 4.84 81.3715498012251 0 60.3875839049837 225.224836752835 1
8 4 4.84 218.274291439701 0 60.3875839049837 225.224836752835 2
8 4 5.06 95.5146709099155 0 60.3875839049837 225.224836752835 1
8 4 5.06 205.903066255485 0 60.3875839049837 225.224836752835 2
8 4 5.28 96.6211347704005 0 60.3875839049837 225.224836752835 1
8 4 5.28 229.832921710421 0 60.3875839049837 225.224836752835 2
8 4 5.5 81.427565154312 0 60.3875839049837 225.224836752835 1
8 4 5.5 223.74017910083 0 60.3875839049837 225.224836752835 2
8 4 5.72 86.9449920109894 0 60.3875839049837 225.224836752835 1
8 4 5.72 223.091927186683 0 60.3875839049837 225.224836752835 2
8 4 5.94 75.6213420756388 0 60.3875839049837 225.224836752835 1
8 4 5.94 214.933837950776 0 60.3875839049837 225.224836752835 2
8 4 6.16 78.5476544258069 0 60.3875839049837 225.224836752835 1
8 4 6.16 203.608979745656 0 60.3875839049837 225.224836752835 2
8 4 6.38 80.3010675696392 0 60.3875839049837 225.224836752835 1
8 4 6.38 219.160656691602 0 60.3875839049837 225.224836752835 2
9 1 0 0 3 149.743778649592 1007.66602587383 1
9 1 0 149.743778649592 0 149.743778649592 1007.66602587383 1
9 1 0 1007.66602587383 0 149.743778649592 1007.66602587383 2
9 1 0.22 288.752414290849 0 149.743778649592 1007.66602587383 1
9 1 0.22 856.588683401977 0 149.743778649592 1007.66602587383 2
9 1 0.44 353.406496755766 0 149.743778649592 1007.66602587383 1
9 1 0.44 802.749886414027 0 149.743778649592 1007.66602587383 2
9 1 0.66 413.215083372386 0 149.743778649592 1007.66602587383 1
9 1 0.66 730.595766323182 0 149.743778649592 1007.66602587383 2
9 1 0.88 450.759313184628 0 149.743778649592 1007.66602587383 1
9 1 0.88 710.79198819714 0 149.743778649592 1007.66602587383 2
9 1 1.1 469.681134959782 0 149.743778649592 1007.66602587383 1
9 1 1.1 686.484519571595 0 149.743778649592 1007.66602587383 2
9 1 1.32 480.36384185551 0 149.743778649592 1007.66602587383 1
9 1 1.32 683.501448535598 0 149.743778649592 1007.66602587383 2
9 1 1.54 487.902101826729 0 149.743778649592 1007.66602587383 1
9 1 1.54 656.693671663048 0 149.743778649592 1007.66602587383 2
9 1 1.76 504.232406313162 0 149.743778649592 1007.66602587383 1
9 1 1.76 664.546125011089 0 149.743778649592 1007.66602587383 2
9 1 1.98 492.664640891995 0 149.743778649592 1007.66602587383 1
9 1 1.98 648.070149965772 0 149.743778649592 1007.66602587383 2
9 1 2.2 503.095272337853 0 149.743778649592 1007.66602587383 1
9 1 2.2 621.131844440808 0 149.743778649592 1007.66602587383 2
9 1 2.42 504.408670580245 0 149.743778649592 1007.66602587383 1
9 1 2.42 674.225771977866 0 149.743778649592 1007.66602587383 2
9 1 2.64 484.286300849652 0 149.743778649592 1007.66602587383 1
9 1 2.64 651.918777929524 0 149.743778649592 1007.66602587383 2
9 1 2.86 486.672398145936 0 149.743778649592 1007.66602587383 1
9 1 2.86 648.143274583257 0 149.743778649592 1007.66602587383 2
9 1 3.08 498.628844892685 0 149.743778649592 1007.66602587383 1
9 1 3.08 668.728080995709 0 149.743778649592 1007.66602587383 2
9 1 3.3 478.553943284433 0 149.743778649592 1007.66602587383 1
9 1 3.3 645.942106622318 0 149.743778649592 1007.66602587383 2
9 1 3.52 504.593197569287 0 149.743778649592 1007.66602587383 1
9 1 3.52 644.402563231494 0 149.743778649592 1007.66602587383 2
9 1 3.74 498.254098695 0 149.743778649592 1007.66602587383 1
9 1 3.74 659.025326280835 0 149.743778649592 1007.66602587383 2
9 1 3.96 499.157421619688 0 149.743778649592 1007.66602587383 1
9 1 3.96 653.6675193376 0 149.743778649592 1007.66602587383 2
9 1 4.18 525.327813557412 0 149.743778649592 1007.66602587383 1
9 1 4.18 651.15351857343 0 149.743778649592 1007.66602587383 2
9 1 4.4 482.46215380544 0 149.743778649592 1007.66602587383 1
9 1 4.4 651.012484615448 0 149.743778649592 1007.66602587383 2
9 1 4.62 498.967411532354 0 149.743778649592 1007.66602587383 1
9 1 4.62 655.365605618905 0 149.743778649592 1007.66602587383 2
9 1 4.84 498.694233152736 0 149.743778649592 1007.66602587383 1
9 1 4.84 645.105012160687 0 149.743778649592 1007.66602587383 2
9 1 5.06 505.814003739963 0 149.743778649592 1007.66602587383 1
9 1 5.06 643.861822665663 0 149.743778649592 1007.66602587383 2
9 1 5.28 496.846441056699 0 149.743778649592 1007.66602587383 1
9 1 5.28 654.708000945226 0 149.743778649592 1007.66602587383 2
9 1 5.5 483.862731921616 0 149.743778649592 1007.66602587383 1
9 1 5.5 641.174968141228 0 149.743778649592 1007.66602587383 2
9 1 5.72 493.555993219187 0 149.743778649592 1007.66602587383 1
9 1 5.72 629.357192126271 0 149.743778649592 1007.66602587383 2
9 1 5.94 501.904170424398 0 149.743778649592 1007.66602587383 1
9 1 5.94 635.930053422296 0 149.743778649592 1007.66602587383 2
9 1 6.16 493.597121030375 0 149.743778649592 1007.66602587383 1
9 1 6.16 656.58799512541 0 149.743778649592 1007.66602587383 2
9 1 6.38 514.434016556277 0 149.743778649592 1007.66602587383 1
9 1 6.38 668.015711616305 0 149.743778649592 1007.66602587383 2
9 2 0 0 3 248.438849548186 461.757174144062 1
9 2 0 248.438849548186 0 248.438849548186 461.757174144062 1
9 2 0 461.757174144062 0 248.438849548186 461.757174144062 2
9 2 0.22 277.283849215916 0 248.438849548186 461.757174144062 1
9 2 0.22 458.958997099755 0 248.438849548186 461.757174144062 2
9 2 0.44 279.19896930997 0 248.438849548186 461.757174144062 1
9 2 0.44 404.980859469032 0 248.438849548186 461.757174144062 2
9 2 0.66 306.634204998214 0 248.438849548186 461.757174144062 1
9 2 0.66 418.093077584897 0 248.438849548186 461.757174144062 2
9 2 0.88 298.524245845858 0 248.438849548186 461.757174144062 1
9 2 0.88 392.83873675269 0 248.438849548186 461.757174144062 2
9 2 1.1 316.929906696362 0 248.438849548186 461.757174144062 1
9 2 1.1 409.563062464073 0 248.438849548186 461.757174144062 2
9 2 1.32 294.970372552923 0 248.438849548186 461.757174144062 1
9 2 1.32 402.558664812369 0 248.438849548186 461.757174144062 2
9 2 1.54 310.744016759804 0 248.438849548186 461.757174144062 1
9 2 1.54 395.019700766278 0 248.438849548186 461.757174144062 2
9 2 1.76 317.171184750284 0 248.438849548186 461.757174144062 1
9 2 1.76 387.938233398932 0 248.438849548186 461.757174144062 2
9 2 1.98 304.637317927204 0 248.438849548186 461.757174144062 1
9 2 1.98 389.249004553354 0 248.438849548186 461.757174144062 2
9 2 2.2 284.729342540536 0 248.438849548186 461.757174144062 1
9 2 2.2 391.188556135275 0 248.438849548186 461.757174144062 2
9 2 2.42 296.652807695894 0 248.438849548186 461.757174144062 1
9 2 2.42 406.155477682495 0 248.438849548186 461.757174144062 2
9 2 2.64 298.266555913491 0 248.438849548186 461.757174144062 1
9 2 2.64 379.046349138948 0 248.438849548186 461.757174144062 2
9 2 2.86 288.136724559322 0 248.438849548186 461.757174144062 1
9 2 2.86 403.977819546862 0 248.438849548186 461.757174144062 2
9 2 3.08 312.226995021954 0 248.438849548186 461.757174144062 1
9 2 3.08 397.961251768513 0 248.438849548186 461.757174144062 2
9 2 3.3 308.728937914222 0 248.438849548186 461.757174144062 1
9 2 3.3 388.751290945984 0 248.438849548186 461.757174144062 2
9 2 3.52 314.130585711615 0 248.438849548186 461.757174144062 1
9 2 3.52 395.195919211616 0 248.438849548186 461.757174144062 2
9 2 3.74 306.610454248643 0 248.438849548186 461.757174144062 1
9 2 3.74 423.45744751675 0 248.438849548186 461.757174144062 2
9 2 3.96 302.420806804035 0 248.438849548186 461.757174144062 1
9 2 3.96 401.214616953368 0 248.438849548186 461.757174144062 2
9 2 4.18 295.219225937143 0 248.438849548186 461.757174144062 1
9 2 4.18 396.17904053465 0 248.438849548186 461.757174144062 2
9 2 4.4 302.489000332415 0 248.438849548186 461.757174144062 1
9 2 4.4 403.451446446854 0 248.438849548186 461.757174144062 2
9 2 4.62 297.968252851651 0 248.438849548186 461.757174144062 1
9 2 4.62 414.735089427161 0 248.438849548186 461.757174144062 2
9 2 4.84 295.853138711034 0 248.438849548186 461.757174144062 1
9 2 4.84 411.793071037703 0 248.438849548186 461.757174144062 2
9 2 5.06 305.839135404681 0 248.438849548186 461.757174144062 1
9 2 5.06 380.510545505231 0 248.438849548186 461.757174144062 2
9 2 5.28 324.545287615343 0 248.438849548186 461.757174144062 1
9 2 5.28 407.663233996377 0 248.438849548186 461.757174144062 2
9 2 5.5 326.320286340236 0 248.438849548186 461.757174144062 1
9 2 5.5 397.325109806385 0 248.438849548186 461.757174144062 2
9 2 5.72 309.847242028528 0 248.438849548186 461.757174144062 1
9 2 5.72 381.935592857954 0 248.438849548186 461.757174144062 2
9 2 5.94 304.105792841851 0 248.438849548186 461.757174144062 1
9 2 5.94 384.369982989557 0 248.438849548186 461.757174144062 2
9 2 6.16 310.199751485553 0 248.438849548186 461.757174144062 1
9 2 6.16 405.584201310394 0 248.438849548186 461.757174144062 2
9 2 6.38 314.76035550834 0 248.438849548186 461.757174144062 1
9 2 6.38 407.467473619003 0 248.438849548186 461.757174144062 2
9 3 0 0 3 151.806760888283 286.326435503195 1
9 3 0 151.806760888283 0 151.806760888283 286.326435503195 1
9 3 0 286.326435503195 0 151.806760888283 286.326435503195 2
9 3 0.22 155.007264685313 0 151.806760888283 286.326435503195 1
9 3 0.22 275.513350369812 0 151.806760888283 286.326435503195 2
9 3 0.44 184.552341611875 0 151.806760888283 286.326435503195 1
9 3 0.44 255.037286508584 0 151.806760888283 286.326435503195 2
9 3 0.66 174.139709454177 0 151.806760888283 286.326435503195 1
9 3 0.66 261.822113234189 0 151.806760888283 286.326435503195 2
9 3 0.88 187.646657055265 0 151.806760888283 286.326435503195 1
9 3 0.88 257.932976184011 0 151.806760888283 286.326435503195 2
9 3 1.1 175.010616103702 0 151.806760888283 286.326435503195 1
9 3 1.1 240.777800638769 0 151.806760888283 286.326435503195 2
9 3 1.32 189.921054832596 0 151.806760888283 286.326435503195 1
9 3 1.32 247.639828477383 0 151.806760888283 286.326435503195 2
9 3 1.54 188.537899826763 0 151.806760888283 286.326435503195 1
9 3 1.54 245.157609785949 0 151.806760888283 286.326435503195 2
9 3 1.76 201.000351635215 0 151.806760888283 286.326435503195 1
9 3 1.76 237.154982712237 0 151.806760888283 286.326435503195 2
9 3 1.98 175.131451367135 0 151.806760888283 286.326435503195 1
9 3 1.98 241.887227963746 0 151.806760888283 286.326435503195 2
9 3 2.2 186.488197589408 0 151.806760888283 286.326435503195 1
9 3 2.2 238.679091943069 0 151.806760888283 286.326435503195 2
9 3 2.42 185.763021940431 0 151.806760888283 286.326435503195 1
9 3 2.42 239.895802638208 0 151.806760888283 286.326435503195 2
9 3 2.64 184.524904107396 0 151.806760888283 286.326435503195 1
9 3 2.64 254.006629682148 0 151.806760888283 286.326435503195 2
9 3 2.86 168.820152890142 0 151.806760888283 286.326435503195 1
9 3 2.86 260.467954939984 0 151.806760888283 286.326435503195 2
9 3 3.08 185.609514165674 0 151.806760888283 286.326435503195 1
9 3 3.08 252.716554795357 0 151.806760888283 286.326435503195 2
9 3 3.3 186.356455664395 0 151.806760888283 286.326435503195 1
9 3 3.3 234.701012368693 0 151.806760888283 286.326435503195 2
9 3 3.52 191.410137878871 0 151.806760888283 286.326435503195 1
9 3 3.52 254.937172596891 0 151.806760888283 286.326435503195 2
9 3 3.74 199.78792318806 0 151.806760888283 286.326435503195 1
9 3 3.74 235.142249734531 0 151.806760888283 286.326435503195 2
9 3 3.96 178.103538970273 0 151.806760888283 286.326435503195 1
9 3 3.96 266.203580423645 0 151.806760888283 286.326435503195 2
9 3 4.18 175.021612129635 0 151.806760888283 286.326435503195 1
9 3 4.18 246.526215469715 0 151.806760888283 286.326435503195 2
9 3 4.4 197.967411747926 0 151.806760888283 286.326435503195 1
9 3 4.4 238.17738172656 0 151.806760888283 286.326435503195 2
9 3 4.62 179.181056268876 0 151.806760888283 286.326435503195 1
9 3 4.62 247.769369908961 0 151.806760888283 286.326435503195 2
9 3 4.84 188.472734617299 0 151.806760888283 286.326435503195 1
9 3 4.84 248.227753207397 0 151.806760888283 286.326435503195 2
9 3 5.06 195.11595464436 0 151.806760888283 286.326435503195 1
9 3 5.06 224.38085099515 0 151.806760888283 286.326435503195 2
9 3 5.28 189.70836846005 0 151.806760888283 286.326435503195 1
9 3 5.28 238.894142448968 0 151.806760888283 286.326435503195 2
9 3 5.5 201.106073170595 0 151.806760888283 286.326435503195 1
9 3 5.5 247.384270686187 0 151.806760888283 286.326435503195 2
9 3 5.72 185.126341527093 0 151.806760888283 286.326435503195 1
9 3 5.72 249.983645638578 0 151.806760888283 286.326435503195 2
9 3 5.94 189.36869046814 0 151.806760888283 286.326435503195 1
9 3 5.94 230.567128388047 0 151.806760888283 286.326435503195 2
9 3 6.16 187.137902740274 0 151.806760888283 286.326435503195 1
9 3 6.16 244.308903370115 0 151.806760888283 286.326435503195 2
9 3 6.38 187.022399387371 0 151.806760888283 286.326435503195 1
9 3 6.38 228.079008046407 0 151.806760888283 286.326435503195 2
9 4 0 0 3 91.128199033396 165.201814636441 1
9 4 0 91.128199033396 0 91.128199033396 165.201814636441 1
9 4 0 165.201814636441 0 91.128199033396 165.201814636441 2
9 4 0.22 96.2124446104095 0 91.128199033396 165.201814636441 1
9 4 0.22 169.955216594353 0 91.128199033396 165.201814636441 2
9 4 0.44 106.276801969132 0 91.128199033396 165.201814636441 1
9 4 0.44 162.082731815753 0 91.128199033396 165.201814636441 2
9 4 0.66 101.44662878739 0 91.128199033396 165.201814636441 1
9 4 0.66 135.260577970035 0 91.128199033396 165.201814636441 2
9 4 0.88 127.247052278703 0 91.128199033396 165.201814636441 1
9 4 0.88 160.463907777045 0 91.128199033396 165.201814636441 2
9 4 1.1 95.313530216193 0 91.128199033396 165.201814636441 1
9 4 1.1 146.211414064426 0 91.128199033396 165.201814636441 2
9 4 1.32 117.925451792005 0 91.128199033396 165.201814636441 1
9 4 1.32 162.569406960402 0 91.128199033396 165.201814636441 2
9 4 1.54 123.192312086906 0 91.128199033396 165.201814636441 1
9 4 1.54 164.359472615073 0 91.128199033396 165.201814636441 2
9 4 1.76 126.289606092413 0 91.128199033396 165.201814636441 1
9 4 1.76 140.870691723209 0 91.128199033396 165.201814636441 2
9 4 1.98 104.414916143721 0 91.128199033396 165.201814636441 1
9 4 1.98 148.325829762026 0 91.128199033396 165.201814636441 2
9 4 2.2 106.496678889548 0 91.128199033396 165.201814636441 1
9 4 2.2 159.551724089497 0 91.128199033396 165.201814636441 2
9 4 2.42 101.912632555164 0 91.128199033396 165.201814636441 1
9 4 2.42 145.5580262922 0 91.128199033396 165.201814636441 2
9 4 2.64 105.394133535243 0 91.128199033396 165.201814636441 1
9 4 2.64 171.106031668665 0 91.128199033396 165.201814636441 2
9 4 2.86 97.9534400429967 0 91.128199033396 165.201814636441 1
9 4 2.86 150.511423019652 0 91.128199033396 165.201814636441 2
9 4 3.08 120.718616949903 0 91.128199033396 165.201814636441 1
9 4 3.08 143.224778434742 0 91.128199033396 165.201814636441 2
9 4 3.3 126.332195779611 0 91.128199033396 165.201814636441 1
9 4 3.3 147.240653112843 0 91.128199033396 165.201814636441 2
9 4 3.52 128.400716223039 0 91.128199033396 165.201814636441 1
9 4 3.52 144.522376368614 0 91.128199033396 165.201814636441 2
9 4 3.74 123.682986451852 0 91.128199033396 165.201814636441 1
9 4 3.74 150.137106383435 0 91.128199033396 165.201814636441 2
9 4 3.96 104.993994244272 0 91.128199033396 165.201814636441 1
9 4 3.96 145.454056439557 0 91.128199033396 165.201814636441 2
9 4 4.18 119.57615629432 0 91.128199033396 165.201814636441 1
9 4 4.18 154.292533438072 0 91.128199033396 165.201814636441 2
9 4 4.4 130.298923679049 0 91.128199033396 165.201814636441 1
9 4 4.4 127.917042647271 0 91.128199033396 165.201814636441 2
9 4 4.62 121.604251506075 0 91.128199033396 165.201814636441 1
9 4 4.62 138.691877493605 0 91.128199033396 165.201814636441 2
9 4 4.84 110.658248815568 0 91.128199033396 165.201814636441 1
9 4 4.84 148.267890390151 0 91.128199033396 165.201814636441 2
9 4 5.06 116.431944415669 0 91.128199033396 165.201814636441 1
9 4 5.06 146.910159118796 0 91.128199033396 165.201814636441 2
9 4 5.28 115.511778389239 0 91.128199033396 165.201814636441 1
9 4 5.28 162.935287239177 0 91.128199033396 165.201814636441 2
9 4 5.5 112.905425042849 0 91.128199033396 165.201814636441 1
9 4 5.5 156.351896658447 0 91.128199033396 165.201814636441 2
9 4 5.72 120.143940088868 0 91.128199033396 165.201814636441 1
9 4 5.72 145.687771504148 0 91.128199033396 165.201814636441 2
9 4 5.94 114.949503381572 0 91.128199033396 165.201814636441 1
9 4 5.94 146.933095042793 0 91.128199033396 165.201814636441 2
9 4 6.16 117.192046860343 0 91.128199033396 165.201814636441 1
9 4 6.16 141.832072366346 0 91.128199033396 165.201814636441 2
9 4 6.38 113.008576215402 0 91.128199033396 165.201814636441 1
9 4 6.38 152.031273819511 0 91.128199033396 165.201814636441 2
10 1 0 0 3 148.76829030782 1005.05740091911 1
10 1 0 148.76829030782 0 148.76829030782 1005.05740091911 1
10 1 0 1005.05740091911 0 148.76829030782 1005.05740091911 2
10 1 0.22 209.818089210962 0 148.76829030782 1005.05740091911 1
10 1 0.22 920.536914020306 0 148.76829030782 1005.05740091911 2
10 1 0.44 254.836610182347 0 148.76829030782 1005.05740091911 1
10 1 0.44 916.011236983659 0 148.76829030782 1005.05740091911 2
10 1 0.66 265.040292237737 0 148.76829030782 1005.05740091911 1
10 1 0.66 877.836415893985 0 148.76829030782 1005.05740091911 2
10 1 0.88 270.821147499901 0 148.76829030782 1005.05740091911 1
10 1 0.88 876.28004046017 0 148.76829030782 1005.05740091911 2
10 1 1.1 291.810377806521 0 148.76829030782 1005.05740091911 1
10 1 1.1 861.783003498155 0 148.76829030782 1005.05740091911 2
10 1 1.32 283.533894204815 0 148.76829030782 1005.05740091911 1
10 1 1.32 876.824696114929 0 148.76829030782 1005.05740091911 2
10 1 1.54 281.639280248553 0 148.76829030782 1005.05740091911 1
10 1 1.54 870.282419319289 0 148.76829030782 1005.05740091911 2
10 1 1.76 285.041226368276 0 148.76829030782 1005.05740091911 1
10 1 1.76 859.597974285581 0 148.76829030782 1005.05740091911 2
10 1 1.98 277.522614268001 0 148.76829030782 1005.05740091911 1
10 1 1.98 852.604586671644 0 148.76829030782 1005.05740091911 2
10 1 2.2 276.978045664197 0 148.76829030782 1005.05740091911 1
10 1 2.2 860.215267921766 0 148.76829030782 1005.05740091911 2
10 1 2.42 269.353583967654 0 148.76829030782 1005.05740091911 1
10 1 2.42 851.724828471468 0 148.76829030782 1005.05740091911 2
10 1 2.64 288.054905948968 0 148.76829030782 1005.05740091911 1
10 1 2.64 856.812396149148 0 148.76829030782 1005.05740091911 2
10 1 2.86 294.138782101595 0 148.76829030782 1005.05740091911 1
10 1 2.86 838.813627202082 0 148.76829030782 1005.05740091911 2
10 1 3.08 295.853244435093 0 148.76829030782 1005.05740091911 1
10 1 3.08 849.724756598352 0 148.76829030782 1005.05740091911 2
10 1 3.3 278.311989269001 0 148.76829030782 1005.05740091911 1
10 1 3.3 860.786410227773 0 148.76829030782 1005.05740091911 2
10 1 3.52 294.40388419907 0 148.76829030782 1005.05740091911 1
10 1 3.52 867.087105598439 0 148.76829030782 1005.05740091911 2
10 1 3.74 300.073307631898 0 148.76829030782 1005.05740091911 1
10 1 3.74 839.422231879409 0 148.76829030782 1005.05740091911 2
10 1 3.96 289.582663260473 0 148.76829030782 1005.05740091911 1
10 1 3.96 855.121639267415 0 148.76829030782 1005.05740091911 2
10 1 4.18 291.849445363179 0 148.76829030782 1005.05740091911 1
10 1 4.18 864.135113988915 0 148.76829030782 1005.05740091911 2
10 1 4.4 287.798875332572 0 148.76829030782 1005.05740091911 1
10 1 4.4 861.32941592072 0 148.76829030782 1005.05740091911 2
10 1 4.62 274.450514754902 0 148.76829030782 1005.05740091911 1
10 1 4.62 879.976161798604 0 148.76829030782 1005.05740091911 2
10 1 4.84 306.476362008123 0 148.76829030782 1005.05740091911 1
10 1 4.84 850.495217027737 0 148.76829030782 1005.05740091911 2
10 1 5.06 295.700709595212 0 148.76829030782 1005.05740091911 1
10 1 5.06 837.820001478634 0 148.76829030782 1005.05740091911 2
10 1 5.28 284.95853368889 0 148.76829030782 1005.05740091911 1
10 1 5.28 849.449405221864 0 148.76829030782 1005.05740091911 2
10 1 5.5 289.440026395534 0 148.76829030782 1005.05740091911 1
10 1 5.5 844.795706090435 0 148.76829030782 1005.05740091911 2
10 1 5.72 276.588346274979 0 148.76829030782 1005.05740091911 1
10 1 5.72 862.80087934971 0 148.76829030782 1005.05740091911 2
10 1 5.94 286.356678519259 0 148.76829030782 1005.05740091911 1
10 1 5.94 849.870916563456 0 148.76829030782 1005.05740091911 2
10 1 6.16 286.252285151097 0 148.76829030782 1005.05740091911 1
10 1 6.16 854.240708244167 0 148.76829030782 1005.05740091911 2
10 1 6.38 272.399163237432 0 148.76829030782 1005.05740091911 1
10 1 6.38 853.296280865471 0 148.76829030782 1005.05740091911 2
10 2 0 0 3 141.992049867134 602.129761054229 1
10 2 0 141.992049867134 0 141.992049867134 602.129761054229 1
10 2 0 602.129761054229 0 141.992049867134 602.129761054229 2
10 2 0.22 171.665069097982 0 141.992049867134 602.129761054229 1
10 2 0.22 587.329727473673 0 141.992049867134 602.129761054229 2
10 2 0.44 177.951531374864 0 141.992049867134 602.129761054229 1
10 2 0.44 568.236314579693 0 141.992049867134 602.129761054229 2
10 2 0.66 181.374571041129 0 141.992049867134 602.129761054229 1
10 2 0.66 540.432264301157 0 141.992049867134 602.129761054229 2
10 2 0.88 196.415198238545 0 141.992049867134 602.129761054229 1
10 2 0.88 558.922733064364 0 141.992049867134 602.129761054229 2
10 2 1.1 212.007818488286 0 141.992049867134 602.129761054229 1
10 2 1.1 576.444199700662 0 141.992049867134 602.129761054229 2
10 2 1.32 206.007997600173 0 141.992049867134 602.129761054229 1
10 2 1.32 553.601441290385 0 141.992049867134 602.129761054229 2
10 2 1.54 191.810799950937 0 141.992049867134 602.129761054229 1
10 2 1.54 592.362670065064 0 141.992049867134 602.129761054229 2
10 2 1.76 193.747743375394 0 141.992049867134 602.129761054229 1
10 2 1.76 566.198006601877 0 141.992049867134 602.129761054229 2
10 2 1.98 186.535735537764 0 141.992049867134 602.129761054229 1
10 2 1.98 552.855281425597 0 141.992049867134 602.129761054229 2
10 2 2.2 200.909411271855 0 141.992049867134 602.129761054229 1
10 2 2.2 546.399353366334 0 141.992049867134 602.129761054229 2
10 2 2.42 205.581385755333 0 141.992049867134 602.129761054229 1
10 2 2.42 553.731258831406 0 141.992049867134 602.129761054229 2
10 2 2.64 186.861259199764 0 141.992049867134 602.129761054229 1
10 2 2.64 552.034649486033 0 141.992049867134 602.129761054229 2
10 2 2.86 194.271683226142 0 141.992049867134 602.129761054229 1
10 2 2.86 568.941821742521 0 141.992049867134 602.129761054229 2
10 2 3.08 205.682059607418 0 141.992049867134 602.129761054229 1
10 2 3.08 539.842729344992 0 141.992049867134 602.129761054229 2
10 2 3.3 205.431328658934 0 141.992049867134 602.129761054229 1
10 2 3.3 549.562247083982 0 141.992049867134 602.129761054229 2
10 2 3.52 170.713667914647 0 141.992049867134 602.129761054229 1
10 2 3.52 551.608247877453 0 141.992049867134 602.129761054229 2
10 2 3.74 181.28984500196 0 141.992049867134 602.129761054229 1
10 2 3.74 549.799449344035 0 141.992049867134 602.129761054229 2
10 2 3.96 186.668121842047 0 141.992049867134 602.129761054229 1
10 2 3.96 543.20938027608 0 141.992049867134 602.129761054229 2
10 2 4.18 195.651677229342 0 141.992049867134 602.129761054229 1
10 2 4.18 556.665851598722 0 141.992049867134 602.129761054229 2
10 2 4.4 187.394494625208 0 141.992049867134 602.129761054229 1
10 2 4.4 551.355672708405 0 141.992049867134 602.129761054229 2
10 2 4.62 202.208291053976 0 141.992049867134 602.129761054229 1
10 2 4.62 549.266181463894 0 141.992049867134 602.129761054229 2
10 2 4.84 204.963541258471 0 141.992049867134 602.129761054229 1
10 2 4.84 569.905266552564 0 141.992049867134 602.129761054229 2
10 2 5.06 185.101939207072 0 141.992049867134 602.129761054229 1
10 2 5.06 556.401836776674 0 141.992049867134 602.129761054229 2
10 2 5.28 170.690314872001 0 141.992049867134 602.129761054229 1
10 2 5.28 579.831815988076 0 141.992049867134 602.129761054229 2
10 2 5.5 186.534765601127 0 141.992049867134 602.129761054229 1
10 2 5.5 550.677148685299 0 141.992049867134 602.129761054229 2
10 2 5.72 204.753234196003 0 141.992049867134 602.129761054229 1
10 2 5.72 546.068752545057 0 141.992049867134 602.129761054229 2
10 2 5.94 197.769749193052 0 141.992049867134 602.129761054229 1
10 2 5.94 560.938632131771 0 141.992049867134 602.129761054229 2
10 2 6.16 200.40950278369 0 141.992049867134 602.129761054229 1
10 2 6.16 540.894848852105 0 141.992049867134 602.129761054229 2
10 2 6.38 196.184361116238 0 141.992049867134 602.129761054229 1
10 2 6.38 545.524312067111 0 141.992049867134 602.129761054229 2
10 3 0 0 3 109.974285341135 367.327431843764 1
10 3 0 109.974285341135 0 109.974285341135 367.327431843764 1
10 3 0 367.327431843764 0 109.974285341135 367.327431843764 2
10 3 0.22 106.668003614119 0 109.974285341135 367.327431843764 1
10 3 0.22 380.768703560901 0 109.974285341135 367.327431843764 2
10 3 0.44 117.281727255217 0 109.974285341135 367.327431843764 1
10 3 0.44 367.728552404429 0 109.974285341135 367.327431843764 2
10 3 0.66 144.386079691652 0 109.974285341135 367.327431843764 1
10 3 0.66 382.607697968241 0 109.974285341135 367.327431843764 2
10 3 0.88 132.959328980429 0 109.974285341135 367.327431843764 1
10 3 0.88 386.038765984189 0 109.974285341135 367.327431843764 2
10 3 1.1 123.769376305748 0 109.974285341135 367.327431843764 1
10 3 1.1 368.889166738561 0 109.974285341135 367.327431843764 2
10 3 1.32 127.780665264537 0 109.974285341135 367.327431843764 1
10 3 1.32 354.745189191573 0 109.974285341135 367.327431843764 2
10 3 1.54 114.405601681006 0 109.974285341135 367.327431843764 1
10 3 1.54 376.584442653122 0 109.974285341135 367.327431843764 2
10 3 1.76 128.345368681343 0 109.974285341135 367.327431843764 1
10 3 1.76 366.669453040512 0 109.974285341135 367.327431843764 2
10 3 1.98 123.280864303481 0 109.974285341135 367.327431843764 1
10 3 1.98 372.126460689743 0 109.974285341135 367.327431843764 2
10 3 2.2 132.709860421096 0 109.974285341135 367.327431843764 1
10 3 2.2 362.489531251359 0 109.974285341135 367.327431843764 2
10 3 2.42 133.187506431373 0 109.974285341135 367.327431843764 1
10 3 2.42 370.912419534913 0 109.974285341135 367.327431843764 2
10 3 2.64 135.177207487922 0 109.974285341135 367.327431843764 1
10 3 2.64 368.396025388999 0 109.974285341135 367.327431843764 2
10 3 2.86 127.931200250723 0 109.974285341135 367.327431843764 1
10 3 2.86 356.53746443727 0 109.974285341135 367.327431843764 2
10 3 3.08 116.642062777841 0 109.974285341135 367.327431843764 1
10 3 3.08 361.061477641995 0 109.974285341135 367.327431843764 2
10 3 3.3 124.09187218532 0 109.974285341135 367.327431843764 1
10 3 3.3 371.484196696065 0 109.974285341135 367.327431843764 2
10 3 3.52 127.203955739887 0 109.974285341135 367.327431843764 1
10 3 3.52 331.423560485136 0 109.974285341135 367.327431843764 2
10 3 3.74 129.996006707148 0 109.974285341135 367.327431843764 1
10 3 3.74 355.819021452107 0 109.974285341135 367.327431843764 2
10 3 3.96 129.165422549852 0 109.974285341135 367.327431843764 1
10 3 3.96 378.40044484224 0 109.974285341135 367.327431843764 2
10 3 4.18 136.20046373343 0 109.974285341135 367.327431843764 1
10 3 4.18 357.873317511798 0 109.974285341135 367.327431843764 2
10 3 4.4 120.499629244348 0 109.974285341135 367.327431843764 1
10 3 4.4 354.729108676253 0 109.974285341135 367.327431843764 2
10 3 4.62 131.101342700178 0 109.974285341135 367.327431843764 1
10 3 4.62 356.392488405795 0 109.974285341135 367.327431843764 2
10 3 4.84 122.472234309961 0 109.974285341135 367.327431843764 1
10 3 4.84 361.799788452465 0 109.974285341135 367.327431843764 2
10 3 5.06 147.213509318571 0 109.974285341135 367.327431843764 1
10 3 5.06 362.038573156756 0 109.974285341135 367.327431843764 2
10 3 5.28 109.973122893767 0 109.974285341135 367.327431843764 1
10 3 5.28 367.54340277389 0 109.974285341135 367.327431843764 2
10 3 5.5 107.553911261807 0 109.974285341135 367.327431843764 1
10 3 5.5 354.876659481599 0 109.974285341135 367.327431843764 2
10 3 5.72 131.200839560073 0 109.974285341135 367.327431843764 1
10 3 5.72 364.571105900799 0 109.974285341135 367.327431843764 2
10 3 5.94 125.630996237104 0 109.974285341135 367.327431843764 1
10 3 5.94 353.998496446428 0 109.974285341135 367.327431843764 2
10 3 6.16 130.450831243498 0 109.974285341135 367.327431843764 1
10 3 6.16 358.139047103304 0 109.974285341135 367.327431843764 2
10 3 6.38 112.098767997441 0 109.974285341135 367.327431843764 1
10 3 6.38 362.562080830396 0 109.974285341135 367.327431843764 2
10 4 0 0 3 52.348361673169 276.073766385745 1
10 4 0 52.348361673169 0 52.348361673169 276.073766385745 1
10 4 0 276.073766385745 0 52.348361673169 276.073766385745 2
10 4 0.22 83.6511778660639 0 52.348361673169 276.073766385745 1
10 4 0.22 264.72562522135 0 52.348361673169 276.073766385745 2
10 4 0.44 82.5382684125217 0 52.348361673169 276.073766385745 1
10 4 0.44 228.833422900702 0 52.348361673169 276.073766385745 2
10 4 0.66 69.2046079570719 0 52.348361673169 276.073766385745 1
10 4 0.66 202.14478785841 0 52.348361673169 276.073766385745 2
10 4 0.88 95.5168611714021 0 52.348361673169 276.073766385745 1
10 4 0.88 248.953297437343 0 52.348361673169 276.073766385745 2
10 4 1.1 89.5520561791445 0 52.348361673169 276.073766385745 1
10 4 1.1 249.61196602948 0 52.348361673169 276.073766385745 2
10 4 1.32 87.4222848886207 0 52.348361673169 276.073766385745 1
10 4 1.32 233.556871178068 0 52.348361673169 276.073766385745 2
10 4 1.54 67.7884999483603 0 52.348361673169 276.073766385745 1
10 4 1.54 230.824442123371 0 52.348361673169 276.073766385745 2
10 4 1.76 96.0889457578105 0 52.348361673169 276.073766385745 1
10 4 1.76 232.95916692957 0 52.348361673169 276.073766385745 2
10 4 1.98 88.6200980394733 0 52.348361673169 276.073766385745 1
10 4 1.98 246.659318238399 0 52.348361673169 276.073766385745 2
10 4 2.2 87.7126902498237 0 52.348361673169 276.073766385745 1
10 4 2.2 237.208637179808 0 52.348361673169 276.073766385745 2
10 4 2.42 74.4877610030994 0 52.348361673169 276.073766385745 1
10 4 2.42 239.247806970499 0 52.348361673169 276.073766385745 2
10 4 2.64 55.4497955692914 0 52.348361673169 276.073766385745 1
10 4 2.64 232.88083024303 0 52.348361673169 276.073766385745 2
10 4 2.86 92.2948190234403 0 52.348361673169 276.073766385745 1
10 4 2.86 225.510871344574 0 52.348361673169 276.073766385745 2
10 4 3.08 80.9083149177614 0 52.348361673169 276.073766385745 1
10 4 3.08 225.863465139895 0 52.348361673169 276.073766385745 2
10 4 3.3 83.9444360741095 0 52.348361673169 276.073766385745 1
10 4 3.3 229.339840603437 0 52.348361673169 276.073766385745 2
10 4 3.52 85.3037929290639 0 52.348361673169 276.073766385745 1
10 4 3.52 235.067447420164 0 52.348361673169 276.073766385745 2
10 4 3.74 80.6019854003991 0 52.348361673169 276.073766385745 1
10 4 3.74 241.997588377039 0 52.348361673169 276.073766385745 2
10 4 3.96 75.5262468842526 0 52.348361673169 276.073766385745 1
10 4 3.96 228.647996009272 0 52.348361673169 276.073766385745 2
10 4 4.18 86.7529979208329 0 52.348361673169 276.073766385745 1
10 4 4.18 233.180606308841 0 52.348361673169 276.073766385745 2
10 4 4.4 83.6785452236511 0 52.348361673169 276.073766385745 1
10 4 4.4 254.928218208535 0 52.348361673169 276.073766385745 2
10 4 4.62 101.938621613895 0 52.348361673169 276.073766385745 1
10 4 4.62 244.9789476662 0 52.348361673169 276.073766385745 2
10 4 4.84 69.8141803680597 0 52.348361673169 276.073766385745 1
10 4 4.84 235.282980745665 0 52.348361673169 276.073766385745 2
10 4 5.06 76.8953383720537 0 52.348361673169 276.073766385745 1
10 4 5.06 229.943625819198 0 52.348361673169 276.073766385745 2
10 4 5.28 77.8752602023982 0 52.348361673169 276.073766385745 1
10 4 5.28 250.377427185727 0 52.348361673169 276.073766385745 2
10 4 5.5 74.7857441495401 0 52.348361673169 276.073766385745 1
10 4 5.5 241.35162347979 0 52.348361673169 276.073766385745 2
10 4 5.72 88.2853987470446 0 52.348361673169 276.073766385745 1
10 4 5.72 229.665064208412 0 52.348361673169 276.073766385745 2
10 4 5.94 68.7804704731375 0 52.348361673169 276.073766385745 1
10 4 5.94 231.845912319581 0 52.348361673169 276.073766385745 2
10 4 6.16 72.4112525097993 0 52.348361673169 276.073766385745 1
10 4 6.16 215.554399635381 0 52.348361673169 276.073766385745 2
10 4 6.38 80.6222299757016 0 52.348361673169 276.073766385745 1
10 4 6.38 238.011235491379 0 52.348361673169 276.073766385745 2
11 1 0 0 3 162.619552371859 987.474139834362 1
11 1 0 162.619552371859 0 162.619552371859 987.474139834362 1
11 1 0 987.474139834362 0 162.619552371859 987.474139834362 2
11 1 0.22 206.415031388234 0 162.619552371859 987.474139834362 1
11 1 0.22 951.456684094795 0 162.619552371859 987.474139834362 2
11 1 0.44 277.975899580106 0 162.619552371859 987.474139834362 1
11 1 0.44 895.980182407495 0 162.619552371859 987.474139834362 2
11 1 0.66 292.956953919806 0 162.619552371859 987.474139834362 1
11 1 0.66 861.693090327057 0 162.619552371859 987.474139834362 2
11 1 0.88 304.779238558545 0 162.619552371859 987.474139834362 1
11 1 0.88 843.261318147715 0 162.619552371859 987.474139834362 2
11 1 1.1 347.850071441382 0 162.619552371859 987.474139834362 1
11 1 1.1 813.934007818827 0 162.619552371859 987.474139834362 2
11 1 1.32 349.287355281787 0 162.619552371859 987.474139834362 1
11 1 1.32 783.737697530765 0 162.619552371859 987.474139834362 2
11 1 1.54 369.580743560155 0 162.619552371859 987.474139834362 1
11 1 1.54 772.358454207474 0 162.619552371859 987.474139834362 2
11 1 1.76 373.738914237433 0 162.619552371859 987.474139834362 1
11 1 1.76 785.430180229771 0 162.619552371859 987.474139834362 2
11 1 1.98 390.254760929299 0 162.619552371859 987.474139834362 1
11 1 1.98 757.97653075639 0 162.619552371859 987.474139834362 2
11 1 2.2 403.536188707834 0 162.619552371859 987.474139834362 1
11 1 2.2 751.639958339045 0 162.619552371859 987.474139834362 2
11 1 2.42 420.788070824158 0 162.619552371859 987.474139834362 1
11 1 2.42 755.592872575829 0 162.619552371859 987.474139834362 2
11 1 2.64 406.435372889062 0 162.619552371859 987.474139834362 1
11 1 2.64 760.485964645071 0 162.619552371859 987.474139834362 2
11 1 2.86 399.436949494184 0 162.619552371859 987.474139834362 1
11 1 2.86 749.011632248526 0 162.619552371859 987.474139834362 2
11 1 3.08 407.501822545263 0 162.619552371859 987.474139834362 1
11 1 3.08 759.512368548695 0 162.619552371859 987.474139834362 2
11 1 3.3 394.662994170195 0 162.619552371859 987.474139834362 1
11 1 3.3 734.303204996274 0 162.619552371859 987.474139834362 2
11 1 3.52 382.083842522418 0 162.619552371859 987.474139834362 1
11 1 3.52 754.783509545284 0 162.619552371859 987.474139834362 2
11 1 3.74 415.565189305929 0 162.619552371859 987.474139834362 1
11 1 3.74 736.121960954334 0 162.619552371859 987.474139834362 2
11 1 3.96 394.44935658459 0 162.619552371859 987.474139834362 1
11 1 3.96 732.662903372577 0 162.619552371859 987.474139834362 2
11 1 4.18 408.070100621106 0 162.619552371859 987.474139834362 1
11 1 4.18 755.913865672985 0 162.619552371859 987.474139834362 2
11 1 4.4 399.977020172238 0 162.619552371859 987.474139834362 1
11 1 4.4 752.803310020909 0 162.619552371859 987.474139834362 2
11 1 4.62 416.063542818536 0 162.619552371859 987.474139834362 1
11 1 4.62 719.258053767171 0 162.619552371859 987.474139834362 2
11 1 4.84 407.897066014726 0 162.619552371859 987.474139834362 1
11 1 4.84 734.439313262771 0 162.619552371859 987.474139834362 2
11 1 5.06 405.500126292478 0 162.619552371859 987.474139834362 1
11 1 5.06 748.877917381156 0 162.619552371859 987.474139834362 2
11 1 5.28 408.175329377789 0 162.619552371859 987.474139834362 1
11 1 5.28 743.17697345169 0 162.619552371859 987.474139834362 2
11 1 5.5 413.234339894604 0 162.619552371859 987.474139834362 1
11 1 5.5 726.29237151126 0 162.619552371859 987.474139834362 2
11 1 5.72 414.125793575654 0 162.619552371859 987.474139834362 1
11 1 5.72 746.43672507512 0 162.619552371859 987.474139834362 2
11 1 5.94 411.904923629562 0 162.619552371859 987.474139834362 1
11 1 5.94 736.22023011781 0 162.619552371859 987.474139834362 2
11 1 6.16 401.499668143416 0 162.619552371859 987.474139834362 1
11 1 6.16 737.409134170245 0 162.619552371859 987.474139834362 2
11 1 6.38 403.964884460306 0 162.619552371859 987.474139834362 1
11 1 6.38 739.179771462251 0 162.619552371859 987.474139834362 2
11 2 0 0 3 216.621190064992 507.597779426094 1
11 2 0 216.621190064992 0 216.621190064992 507.597779426094 1
11 2 0 507.597779426094 0 216.621190064992 507.597779426094 2
11 2 0.22 230.975312446814 0 216.621190064992 507.597779426094 1
11 2 0.22 494.402374343163 0 216.621190064992 507.597779426094 2
11 2 0.44 235.490716675458 0 216.621190064992 507.597779426094 1
11 2 0.44 492.610096318135 0 216.621190064992 507.597779426094 2
11 2 0.66 225.633454851501 0 216.621190064992 507.597779426094 1
11 2 0.66 498.706456133424 0 216.621190064992 507.597779426094 2
11 2 0.88 258.057088781118 0 216.621190064992 507.597779426094 1
11 2 0.88 485.556969909271 0 216.621190064992 507.597779426094 2
11 2 1.1 229.517470561913 0 216.621190064992 507.597779426094 1
11 2 1.1 462.28936129475 0 216.621190064992 507.597779426094 2
11 2 1.32 258.595431272666 0 216.621190064992 507.597779426094 1
11 2 1.32 483.044189972706 0 216.621190064992 507.597779426094 2
11 2 1.54 258.587310682882 0 216.621190064992 507.597779426094 1
11 2 1.54 477.917728579294 0 216.621190064992 507.597779426094 2
11 2 1.76 243.750219170612 0 216.621190064992 507.597779426094 1
11 2 1.76 471.469984523947 0 216.621190064992 507.597779426094 2
11 2 1.98 261.360712302722 0 216.621190064992 507.597779426094 1
11 2 1.98 488.023403489586 0 216.621190064992 507.597779426094 2
11 2 2.2 258.260013482579 0 216.621190064992 507.597779426094 1
11 2 2.2 484.927408793231 0 216.621190064992 507.597779426094 2
11 2 2.42 237.526191448911 0 216.621190064992 507.597779426094 1
11 2 2.42 473.843291340208 0 216.621190064992 507.597779426094 2
11 2 2.64 249.245711427318 0 216.621190064992 507.597779426094 1
11 2 2.64 468.872508778778 0 216.621190064992 507.597779426094 2
11 2 2.86 271.48803901506 0 216.621190064992 507.597779426094 1
11 2 2.86 484.749910336972 0 216.621190064992 507.597779426094 2
11 2 3.08 252.642118347079 0 216.621190064992 507.597779426094 1
11 2 3.08 458.247106298762 0 216.621190064992 507.597779426094 2
11 2 3.3 260.848180324898 0 216.621190064992 507.597779426094 1
11 2 3.3 459.139917947289 0 216.621190064992 507.597779426094 2
11 2 3.52 256.184261291737 0 216.621190064992 507.597779426094 1
11 2 3.52 458.687434291328 0 216.621190064992 507.597779426094 2
11 2 3.74 268.237123227266 0 216.621190064992 507.597779426094 1
11 2 3.74 466.638050850324 0 216.621190064992 507.597779426094 2
11 2 3.96 267.382277855649 0 216.621190064992 507.597779426094 1
11 2 3.96 471.441596260478 0 216.621190064992 507.597779426094 2
11 2 4.18 251.335239958238 0 216.621190064992 507.597779426094 1
11 2 4.18 473.166564231357 0 216.621190064992 507.597779426094 2
11 2 4.4 257.814081451615 0 216.621190064992 507.597779426094 1
11 2 4.4 480.500174309056 0 216.621190064992 507.597779426094 2
11 2 4.62 254.120347888091 0 216.621190064992 507.597779426094 1
11 2 4.62 471.394202507473 0 216.621190064992 507.597779426094 2
11 2 4.84 257.781148149907 0 216.621190064992 507.597779426094 1
11 2 4.84 466.606394276879 0 216.621190064992 507.597779426094 2
11 2 5.06 242.759351804304 0 216.621190064992 507.597779426094 1
11 2 5.06 466.075770005918 0 216.621190064992 507.597779426094 2
11 2 5.28 253.091388321897 0 216.621190064992 507.597779426094 1
11 2 5.28 461.299058692752 0 216.621190064992 507.597779426094 2
11 2 5.5 252.131015413583 0 216.621190064992 507.597779426094 1
11 2 5.5 466.015706092112 0 216.621190064992 507.597779426094 2
11 2 5.72 252.43059036559 0 216.621190064992 507.597779426094 1
11 2 5.72 452.624879315869 0 216.621190064992 507.597779426094 2
11 2 5.94 271.957806222594 0 216.621190064992 507.597779426094 1
11 2 5.94 473.391761205333 0 216.621190064992 507.597779426094 2
11 2 6.16 255.540355562582 0 216.621190064992 507.597779426094 1
11 2 6.16 471.029885571436 0 216.621190064992 507.597779426094 2
11 2 6.38 265.962867925257 0 216.621190064992 507.597779426094 1
11 2 6.38 463.801981948106 0 216.621190064992 507.597779426094 2
11 3 0 0 3 129.636996100032 339.074347191898 1
11 3 0 129.636996100032 0 129.636996100032 339.074347191898 1
11 3 0 339.074347191898 0 129.636996100032 339.074347191898 2
11 3 0.22 135.619678196842 0 129.636996100032 339.074347191898 1
11 3 0.22 312.135664752931 0 129.636996100032 339.074347191898 2
11 3 0.44 136.388400733817 0 129.636996100032 339.074347191898 1
11 3 0.44 344.143806619813 0 129.636996100032 339.074347191898 2
11 3 0.66 143.408157902964 0 129.636996100032 339.074347191898 1
11 3 0.66 314.764307720748 0 129.636996100032 339.074347191898 2
11 3 0.88 141.981566345197 0 129.636996100032 339.074347191898 1
11 3 0.88 313.216208650954 0 129.636996100032 339.074347191898 2
11 3 1.1 154.703577443711 0 129.636996100032 339.074347191898 1
11 3 1.1 294.461960267039 0 129.636996100032 339.074347191898 2
11 3 1.32 164.926898754652 0 129.636996100032 339.074347191898 1
11 3 1.32 296.533138069908 0 129.636996100032 339.074347191898 2
11 3 1.54 151.985350011842 0 129.636996100032 339.074347191898 1
11 3 1.54 309.56497221404 0 129.636996100032 339.074347191898 2
11 3 1.76 171.261222818914 0 129.636996100032 339.074347191898 1
11 3 1.76 297.621700144512 0 129.636996100032 339.074347191898 2
11 3 1.98 153.280482085092 0 129.636996100032 339.074347191898 1
11 3 1.98 296.66928900058 0 129.636996100032 339.074347191898 2
11 3 2.2 153.52460691389 0 129.636996100032 339.074347191898 1
11 3 2.2 289.92533991979 0 129.636996100032 339.074347191898 2
11 3 2.42 145.597251739338 0 129.636996100032 339.074347191898 1
11 3 2.42 298.403392177983 0 129.636996100032 339.074347191898 2
11 3 2.64 151.47322541971 0 129.636996100032 339.074347191898 1
11 3 2.64 298.752466626259 0 129.636996100032 339.074347191898 2
11 3 2.86 172.69791290768 0 129.636996100032 339.074347191898 1
11 3 2.86 293.415131834709 0 129.636996100032 339.074347191898 2
11 3 3.08 159.011129808788 0 129.636996100032 339.074347191898 1
11 3 3.08 276.595697974374 0 129.636996100032 339.074347191898 2
11 3 3.3 175.604004212692 0 129.636996100032 339.074347191898 1
11 3 3.3 289.883943875947 0 129.636996100032 339.074347191898 2
11 3 3.52 171.211021804859 0 129.636996100032 339.074347191898 1
11 3 3.52 281.265110286819 0 129.636996100032 339.074347191898 2
11 3 3.74 145.157585224419 0 129.636996100032 339.074347191898 1
11 3 3.74 284.88421681396 0 129.636996100032 339.074347191898 2
11 3 3.96 153.582233069332 0 129.636996100032 339.074347191898 1
11 3 3.96 308.321892373005 0 129.636996100032 339.074347191898 2
11 3 4.18 165.874167720747 0 129.636996100032 339.074347191898 1
11 3 4.18 289.562382830593 0 129.636996100032 339.074347191898 2
11 3 4.4 159.785892807676 0 129.636996100032 339.074347191898 1
11 3 4.4 286.310880937149 0 129.636996100032 339.074347191898 2
11 3 4.62 164.184184372497 0 129.636996100032 339.074347191898 1
11 3 4.62 279.276647022269 0 129.636996100032 339.074347191898 2
11 3 4.84 162.081305760064 0 129.636996100032 339.074347191898 1
11 3 4.84 285.496861688505 0 129.636996100032 339.074347191898 2
11 3 5.06 178.732390329043 0 129.636996100032 339.074347191898 1
11 3 5.06 303.3985723466 0 129.636996100032 339.074347191898 2
11 3 5.28 155.069470184608 0 129.636996100032 339.074347191898 1
11 3 5.28 289.789823103479 0 129.636996100032 339.074347191898 2
11 3 5.5 141.865758105429 0 129.636996100032 339.074347191898 1
11 3 5.5 299.326386664136 0 129.636996100032 339.074347191898 2
11 3 5.72 178.782382194263 0 129.636996100032 339.074347191898 1
11 3 5.72 300.892470844583 0 129.636996100032 339.074347191898 2
11 3 5.94 150.005207026357 0 129.636996100032 339.074347191898 1
11 3 5.94 303.235153792556 0 129.636996100032 339.074347191898 2
11 3 6.16 175.876339699119 0 129.636996100032 339.074347191898 1
11 3 6.16 285.176016991124 0 129.636996100032 339.074347191898 2
11 3 6.38 158.90179336292 0 129.636996100032 339.074347191898 1
11 3 6.38 304.57502743317 0 129.636996100032 339.074347191898 2
11 4 0 0 3 90.3907889548792 214.260399536641 1
11 4 0 90.3907889548792 0 90.3907889548792 214.260399536641 1
11 4 0 214.260399536641 0 90.3907889548792 214.260399536641 2
11 4 0.22 84.7405692419713 0 90.3907889548792 214.260399536641 1
11 4 0.22 205.384367019048 0 90.3907889548792 214.260399536641 2
11 4 0.44 83.353778963535 0 90.3907889548792 214.260399536641 1
11 4 0.44 195.609096340405 0 90.3907889548792 214.260399536641 2
11 4 0.66 92.121312925067 0 90.3907889548792 214.260399536641 1
11 4 0.66 185.930128371679 0 90.3907889548792 214.260399536641 2
11 4 0.88 79.2681326423216 0 90.3907889548792 214.260399536641 1
11 4 0.88 191.354596270274 0 90.3907889548792 214.260399536641 2
11 4 1.1 93.4274950885396 0 90.3907889548792 214.260399536641 1
11 4 1.1 200.717604263879 0 90.3907889548792 214.260399536641 2
11 4 1.32 85.4894804230885 0 90.3907889548792 214.260399536641 1
11 4 1.32 164.009824969498 0 90.3907889548792 214.260399536641 2
11 4 1.54 95.1598359149868 0 90.3907889548792 214.260399536641 1
11 4 1.54 178.858715138465 0 90.3907889548792 214.260399536641 2
11 4 1.76 99.9914195030281 0 90.3907889548792 214.260399536641 1
11 4 1.76 172.667476639516 0 90.3907889548792 214.260399536641 2
11 4 1.98 85.0262615428586 0 90.3907889548792 214.260399536641 1
11 4 1.98 179.745817243636 0 90.3907889548792 214.260399536641 2
11 4 2.2 93.8629030104134 0 90.3907889548792 214.260399536641 1
11 4 2.2 181.824455051574 0 90.3907889548792 214.260399536641 2
11 4 2.42 116.919214124711 0 90.3907889548792 214.260399536641 1
11 4 2.42 184.775437672458 0 90.3907889548792 214.260399536641 2
11 4 2.64 108.754893048255 0 90.3907889548792 214.260399536641 1
11 4 2.64 183.336503948225 0 90.3907889548792 214.260399536641 2
11 4 2.86 114.4371241629 0 90.3907889548792 214.260399536641 1
11 4 2.86 182.015215041474 0 90.3907889548792 214.260399536641 2
11 4 3.08 100.674146191015 0 90.3907889548792 214.260399536641 1
11 4 3.08 176.174777290927 0 90.3907889548792 214.260399536641 2
11 4 3.3 103.901600621007 0 90.3907889548792 214.260399536641 1
11 4 3.3 203.131846985567 0 90.3907889548792 214.260399536641 2
11 4 3.52 109.86661340174 0 90.3907889548792 214.260399536641 1
11 4 3.52 195.478290197118 0 90.3907889548792 214.260399536641 2
11 4 3.74 101.181373253405 0 90.3907889548792 214.260399536641 1
11 4 3.74 187.373874721544 0 90.3907889548792 214.260399536641 2
11 4 3.96 119.614658917615 0 90.3907889548792 214.260399536641 1
11 4 3.96 181.862394942693 0 90.3907889548792 214.260399536641 2
11 4 4.18 109.388694311117 0 90.3907889548792 214.260399536641 1
11 4 4.18 174.123469749437 0 90.3907889548792 214.260399536641 2
11 4 4.4 109.872343199275 0 90.3907889548792 214.260399536641 1
11 4 4.4 191.144628851736 0 90.3907889548792 214.260399536641 2
11 4 4.62 104.066942972153 0 90.3907889548792 214.260399536641 1
11 4 4.62 202.249211195855 0 90.3907889548792 214.260399536641 2
11 4 4.84 119.787726058938 0 90.3907889548792 214.260399536641 1
11 4 4.84 184.303650782126 0 90.3907889548792 214.260399536641 2
11 4 5.06 95.3999077650254 0 90.3907889548792 214.260399536641 1
11 4 5.06 203.352445983767 0 90.3907889548792 214.260399536641 2
11 4 5.28 100.60453964221 0 90.3907889548792 214.260399536641 1
11 4 5.28 188.693608802012 0 90.3907889548792 214.260399536641 2
11 4 5.5 121.417969703714 0 90.3907889548792 214.260399536641 1
11 4 5.5 171.839907902917 0 90.3907889548792 214.260399536641 2
11 4 5.72 88.3343079168532 0 90.3907889548792 214.260399536641 1
11 4 5.72 177.41420401545 0 90.3907889548792 214.260399536641 2
11 4 5.94 91.177005364028 0 90.3907889548792 214.260399536641 1
11 4 5.94 175.920972437305 0 90.3907889548792 214.260399536641 2
11 4 6.16 104.94799061067 0 90.3907889548792 214.260399536641 1
11 4 6.16 181.793969455249 0 90.3907889548792 214.260399536641 2
11 4 6.38 104.695431480398 0 90.3907889548792 214.260399536641 1
11 4 6.38 187.06215078019 0 90.3907889548792 214.260399536641 2
12 1 0 0 3 131.031701576796 1011.44291074556 1
12 1 0 131.031701576796 0 131.031701576796 1011.44291074556 1
12 1 0 1011.44291074556 0 131.031701576796 1011.44291074556 2
12 1 0.22 331.922996301227 0 131.031701576796 1011.44291074556 1
12 1 0.22 830.072438347232 0 131.031701576796 1011.44291074556 2
12 1 0.44 418.331148459452 0 131.031701576796 1011.44291074556 1
12 1 0.44 726.554587256858 0 131.031701576796 1011.44291074556 2
12 1 0.66 524.126175368136 0 131.031701576796 1011.44291074556 1
12 1 0.66 651.162621041298 0 131.031701576796 1011.44291074556 2
12 1 0.88 574.569756412743 0 131.031701576796 1011.44291074556 1
12 1 0.88 568.538644054383 0 131.031701576796 1011.44291074556 2
12 1 1.1 607.024317255887 0 131.031701576796 1011.44291074556 1
12 1 1.1 550.510028536236 0 131.031701576796 1011.44291074556 2
12 1 1.32 638.087777175417 0 131.031701576796 1011.44291074556 1
12 1 1.32 523.386981151348 0 131.031701576796 1011.44291074556 2
12 1 1.54 673.83251882008 0 131.031701576796 1011.44291074556 1
12 1 1.54 499.788679318511 0 131.031701576796 1011.44291074556 2
12 1 1.76 667.11026561632 0 131.031701576796 1011.44291074556 1
12 1 1.76 470.763404752359 0 131.031701576796 1011.44291074556 2
12 1 1.98 666.496976843436 0 131.031701576796 1011.44291074556 1
12 1 1.98 464.774356791922 0 131.031701576796 1011.44291074556 2
12 1 2.2 684.417043002444 0 131.031701576796 1011.44291074556 1
12 1 2.2 458.13803835431 0 131.031701576796 1011.44291074556 2
12 1 2.42 687.932203549425 0 131.031701576796 1011.44291074556 1
12 1 2.42 477.542343565283 0 131.031701576796 1011.44291074556 2
12 1 2.64 682.817738302586 0 131.031701576796 1011.44291074556 1
12 1 2.64 467.805586174094 0 131.031701576796 1011.44291074556 2
12 1 2.86 689.86446077648 0 131.031701576796 1011.44291074556 1
12 1 2.86 473.589555681715 0 131.031701576796 1011.44291074556 2
12 1 3.08 697.699510560191 0 131.031701576796 1011.44291074556 1
12 1 3.08 481.080066462053 0 131.031701576796 1011.44291074556 2
12 1 3.3 691.632239133305 0 131.031701576796 1011.44291074556 1
12 1 3.3 442.175163219311 0 131.031701576796 1011.44291074556 2
12 1 3.52 686.039041623493 0 131.031701576796 1011.44291074556 1
12 1 3.52 465.357069851949 0 131.031701576796 1011.44291074556 2
12 1 3.74 676.549137860523 0 131.031701576796 1011.44291074556 1
12 1 3.74 459.116946653862 0 131.031701576796 1011.44291074556 2
12 1 3.96 690.042217885763 0 131.031701576796 1011.44291074556 1
12 1 3.96 458.62701942351 0 131.031701576796 1011.44291074556 2
12 1 4.18 686.450628519347 0 131.031701576796 1011.44291074556 1
12 1 4.18 462.463636904348 0 131.031701576796 1011.44291074556 2
12 1 4.4 692.496388604913 0 131.031701576796 1011.44291074556 1
12 1 4.4 464.263303267917 0 131.031701576796 1011.44291074556 2
12 1 4.62 701.016982719773 0 131.031701576796 1011.44291074556 1
12 1 4.62 464.045242649326 0 131.031701576796 1011.44291074556 2
12 1 4.84 696.36073180547 0 131.031701576796 1011.44291074556 1
12 1 4.84 447.383374834886 0 131.031701576796 1011.44291074556 2
12 1 5.06 681.197666509611 0 131.031701576796 1011.44291074556 1
12 1 5.06 447.527469829584 0 131.031701576796 1011.44291074556 2
12 1 5.28 686.611537189911 0 131.031701576796 1011.44291074556 1
12 1 5.28 475.03151705756 0 131.031701576796 1011.44291074556 2
12 1 5.5 704.909194638573 0 131.031701576796 1011.44291074556 1
12 1 5.5 460.766635048563 0 131.031701576796 1011.44291074556 2
12 1 5.72 679.281146776516 0 131.031701576796 1011.44291074556 1
12 1 5.72 459.880806980116 0 131.031701576796 1011.44291074556 2
12 1 5.94 685.239182717631 0 131.031701576796 1011.44291074556 1
12 1 5.94 457.445050463621 0 131.031701576796 1011.44291074556 2
12 1 6.16 687.994249154097 0 131.031701576796 1011.44291074556 1
12 1 6.16 467.878530783513 0 131.031701576796 1011.44291074556 2
12 1 6.38 679.248151324105 0 131.031701576796 1011.44291074556 1
12 1 6.38 455.241617067305 0 131.031701576796 1011.44291074556 2
12 2 0 0 3 348.160053281301 322.600579864969 1
12 2 0 348.160053281301 0 348.160053281301 322.600579864969 1
12 2 0 322.600579864969 0 348.160053281301 322.600579864969 2
12 2 0.22 364.056170741892 0 348.160053281301 322.600579864969 1
12 2 0.22 303.121985187221 0 348.160053281301 322.600579864969 2
12 2 0.44 367.021394287303 0 348.160053281301 322.600579864969 1
12 2 0.44 310.166526940745 0 348.160053281301 322.600579864969 2
12 2 0.66 391.299895604823 0 348.160053281301 322.600579864969 1
12 2 0.66 286.844174520513 0 348.160053281301 322.600579864969 2
12 2 0.88 384.24031374618 0 348.160053281301 322.600579864969 1
12 2 0.88 284.060866370687 0 348.160053281301 322.600579864969 2
12 2 1.1 396.267308712967 0 348.160053281301 322.600579864969 1
12 2 1.1 288.976694047673 0 348.160053281301 322.600579864969 2
12 2 1.32 389.787408310627 0 348.160053281301 322.600579864969 1
12 2 1.32 277.943372535518 0 348.160053281301 322.600579864969 2
12 2 1.54 392.458207656022 0 348.160053281301 322.600579864969 1
12 2 1.54 272.337639562211 0 348.160053281301 322.600579864969 2
12 2 1.76 401.78663025604 0 348.160053281301 322.600579864969 1
12 2 1.76 249.279611131592 0 348.160053281301 322.600579864969 2
12 2 1.98 388.349587667082 0 348.160053281301 322.600579864969 1
12 2 1.98 261.158674829717 0 348.160053281301 322.600579864969 2
12 2 2.2 413.339176960841 0 348.160053281301 322.600579864969 1
12 2 2.2 271.09652230625 0 348.160053281301 322.600579864969 2
12 2 2.42 421.517210715434 0 348.160053281301 322.600579864969 1
12 2 2.42 276.839621236218 0 348.160053281301 322.600579864969 2
12 2 2.64 400.797723167136 0 348.160053281301 322.600579864969 1
12 2 2.64 279.003349829632 0 348.160053281301 322.600579864969 2
12 2 2.86 407.609047456944 0 348.160053281301 322.600579864969 1
12 2 2.86 271.321825807537 0 348.160053281301 322.600579864969 2
12 2 3.08 408.832430811024 0 348.160053281301 322.600579864969 1
12 2 3.08 261.514230765377 0 348.160053281301 322.600579864969 2
12 2 3.3 395.734570519014 0 348.160053281301 322.600579864969 1
12 2 3.3 275.051771833955 0 348.160053281301 322.600579864969 2
12 2 3.52 399.616236239385 0 348.160053281301 322.600579864969 1
12 2 3.52 273.199924711482 0 348.160053281301 322.600579864969 2
12 2 3.74 407.245846844509 0 348.160053281301 322.600579864969 1
12 2 3.74 261.144919775223 0 348.160053281301 322.600579864969 2
12 2 3.96 379.857000653666 0 348.160053281301 322.600579864969 1
12 2 3.96 265.971653959571 0 348.160053281301 322.600579864969 2
12 2 4.18 408.083552852803 0 348.160053281301 322.600579864969 1
12 2 4.18 248.339124634675 0 348.160053281301 322.600579864969 2
12 2 4.4 401.914106413467 0 348.160053281301 322.600579864969 1
12 2 4.4 252.00237683834 0 348.160053281301 322.600579864969 2
12 2 4.62 381.715154984447 0 348.160053281301 322.600579864969 1
12 2 4.62 259.554236668791 0 348.160053281301 322.600579864969 2
12 2 4.84 413.579891031739 0 348.160053281301 322.600579864969 1
12 2 4.84 277.529530657901 0 348.160053281301 322.600579864969 2
12 2 5.06 389.840065942336 0 348.160053281301 322.600579864969 1
12 2 5.06 264.935276705695 0 348.160053281301 322.600579864969 2
12 2 5.28 409.915136020596 0 348.160053281301 322.600579864969 1
12 2 5.28 254.508966638349 0 348.160053281301 322.600579864969 2
12 2 5.5 398.457380737771 0 348.160053281301 322.600579864969 1
12 2 5.5 278.665467497586 0 348.160053281301 322.600579864969 2
12 2 5.72 396.924778269946 0 348.160053281301 322.600579864969 1
12 2 5.72 273.878627921056 0 348.160053281301 322.600579864969 2
12 2 5.94 387.146347450325 0 348.160053281301 322.600579864969 1
12 2 5.94 251.930973309462 0 348.160053281301 322.600579864969 2
12 2 6.16 392.621322991537 0 348.160053281301 322.600579864969 1
12 2 6.16 267.398599917848 0 348.160053281301 322.600579864969 2
12 2 6.38 387.722461674998 0 348.160053281301 322.600579864969 1
12 2 6.38 265.598952508268 0 348.160053281301 322.600579864969 2
12 3 0 0 3 193.679998037141 193.432687473726 1
12 3 0 193.679998037141 0 193.679998037141 193.432687473726 1
12 3 0 193.432687473726 0 193.679998037141 193.432687473726 2
12 3 0.22 216.354684145755 0 193.679998037141 193.432687473726 1
12 3 0.22 185.750444080777 0 193.679998037141 193.432687473726 2
12 3 0.44 207.188410555508 0 193.679998037141 193.432687473726 1
12 3 0.44 166.309142397703 0 193.679998037141 193.432687473726 2
12 3 0.66 231.868507613388 0 193.679998037141 193.432687473726 1
12 3 0.66 165.432870434396 0 193.679998037141 193.432687473726 2
12 3 0.88 228.81020838112 0 193.679998037141 193.432687473726 1
12 3 0.88 164.830342253107 0 193.679998037141 193.432687473726 2
12 3 1.1 237.15539526099 0 193.679998037141 193.432687473726 1
12 3 1.1 172.287762670673 0 193.679998037141 193.432687473726 2
12 3 1.32 226.454657710565 0 193.679998037141 193.432687473726 1
12 3 1.32 140.008029493628 0 193.679998037141 193.432687473726 2
12 3 1.54 232.987196780925 0 193.679998037141 193.432687473726 1
12 3 1.54 162.871826138536 0 193.679998037141 193.432687473726 2
12 3 1.76 218.365372731769 0 193.679998037141 193.432687473726 1
12 3 1.76 156.408293585146 0 193.679998037141 193.432687473726 2
12 3 1.98 225.16548549772 0 193.679998037141 193.432687473726 1
12 3 1.98 165.925749949255 0 193.679998037141 193.432687473726 2
12 3 2.2 244.486574468608 0 193.679998037141 193.432687473726 1
12 3 2.2 157.260304302124 0 193.679998037141 193.432687473726 2
12 3 2.42 239.534856638906 0 193.679998037141 193.432687473726 1
12 3 2.42 147.00533050127 0 193.679998037141 193.432687473726 2
12 3 2.64 238.027658809477 0 193.679998037141 193.432687473726 1
12 3 2.64 145.257550268349 0 193.679998037141 193.432687473726 2
12 3 2.86 242.883953176209 0 193.679998037141 193.432687473726 1
12 3 2.86 153.211813558216 0 193.679998037141 193.432687473726 2
12 3 3.08 226.493586697961 0 193.679998037141 193.432687473726 1
12 3 3.08 147.197228210784 0 193.679998037141 193.432687473726 2
12 3 3.3 234.031505080359 0 193.679998037141 193.432687473726 1
12 3 3.3 152.468573615197 0 193.679998037141 193.432687473726 2
12 3 3.52 239.646629696748 0 193.679998037141 193.432687473726 1
12 3 3.52 160.854472942966 0 193.679998037141 193.432687473726 2
12 3 3.74 225.876917266264 0 193.679998037141 193.432687473726 1
12 3 3.74 158.088134928885 0 193.679998037141 193.432687473726 2
12 3 3.96 225.174266575776 0 193.679998037141 193.432687473726 1
12 3 3.96 163.26458925085 0 193.679998037141 193.432687473726 2
12 3 4.18 230.657908337814 0 193.679998037141 193.432687473726 1
12 3 4.18 143.008324927848 0 193.679998037141 193.432687473726 2
12 3 4.4 234.267702540471 0 193.679998037141 193.432687473726 1
12 3 4.4 157.014464798493 0 193.679998037141 193.432687473726 2
12 3 4.62 233.988249514626 0 193.679998037141 193.432687473726 1
12 3 4.62 155.884363690812 0 193.679998037141 193.432687473726 2
12 3 4.84 209.162393689926 0 193.679998037141 193.432687473726 1
12 3 4.84 141.834678754984 0 193.679998037141 193.432687473726 2
12 3 5.06 223.817033214638 0 193.679998037141 193.432687473726 1
12 3 5.06 170.124646449127 0 193.679998037141 193.432687473726 2
12 3 5.28 228.874912966799 0 193.679998037141 193.432687473726 1
12 3 5.28 148.928299032003 0 193.679998037141 193.432687473726 2
12 3 5.5 229.527025796332 0 193.679998037141 193.432687473726 1
12 3 5.5 160.648991243629 0 193.679998037141 193.432687473726 2
12 3 5.72 236.67743323526 0 193.679998037141 193.432687473726 1
12 3 5.72 152.513449839918 0 193.679998037141 193.432687473726 2
12 3 5.94 211.256662722128 0 193.679998037141 193.432687473726 1
12 3 5.94 150.11714293666 0 193.679998037141 193.432687473726 2
12 3 6.16 220.620917363606 0 193.679998037141 193.432687473726 1
12 3 6.16 151.72076729211 0 193.679998037141 193.432687473726 2
12 3 6.38 230.703952883524 0 193.679998037141 193.432687473726 1
12 3 6.38 154.167176669042 0 193.679998037141 193.432687473726 2
12 4 0 0 3 120.744498055357 110.76070220073 1
12 4 0 120.744498055357 0 120.744498055357 110.76070220073 1
12 4 0 110.76070220073 0 120.744498055357 110.76070220073 2
12 4 0.22 110.492768574079 0 120.744498055357 110.76070220073 1
12 4 0.22 113.034329667087 0 120.744498055357 110.76070220073 2
12 4 0.44 131.943019845054 0 120.744498055357 110.76070220073 1
12 4 0.44 88.156241707521 0 120.744498055357 110.76070220073 2
12 4 0.66 121.761706751588 0 120.744498055357 110.76070220073 1
12 4 0.66 99.2679508358311 0 120.744498055357 110.76070220073 2
12 4 0.88 136.615566479386 0 120.744498055357 110.76070220073 1
12 4 0.88 94.1447709450932 0 120.744498055357 110.76070220073 2
12 4 1.1 146.668413829 0 120.744498055357 110.76070220073 1
12 4 1.1 88.5274650454376 0 120.744498055357 110.76070220073 2
12 4 1.32 123.032653488316 0 120.744498055357 110.76070220073 1
12 4 1.32 88.1183482408269 0 120.744498055357 110.76070220073 2
12 4 1.54 145.544415560891 0 120.744498055357 110.76070220073 1
12 4 1.54 94.332288538318 0 120.744498055357 110.76070220073 2
12 4 1.76 121.518384238035 0 120.744498055357 110.76070220073 1
12 4 1.76 95.3979096372387 0 120.744498055357 110.76070220073 2
12 4 1.98 162.645905089116 0 120.744498055357 110.76070220073 1
12 4 1.98 82.6739698385737 0 120.744498055357 110.76070220073 2
12 4 2.2 120.260663125068 0 120.744498055357 110.76070220073 1
12 4 2.2 88.4995987713439 0 120.744498055357 110.76070220073 2
12 4 2.42 133.038967439224 0 120.744498055357 110.76070220073 1
12 4 2.42 87.8225383844888 0 120.744498055357 110.76070220073 2
12 4 2.64 137.889270677211 0 120.744498055357 110.76070220073 1
12 4 2.64 97.3629528045237 0 120.744498055357 110.76070220073 2
12 4 2.86 135.123117720139 0 120.744498055357 110.76070220073 1
12 4 2.86 95.8184389094225 0 120.744498055357 110.76070220073 2
12 4 3.08 147.173391125252 0 120.744498055357 110.76070220073 1
12 4 3.08 100.189103753629 0 120.744498055357 110.76070220073 2
12 4 3.3 134.465165880962 0 120.744498055357 110.76070220073 1
12 4 3.3 97.1301725820756 0 120.744498055357 110.76070220073 2
12 4 3.52 121.58299221826 0 120.744498055357 110.76070220073 1
12 4 3.52 84.3412673258971 0 120.744498055357 110.76070220073 2
12 4 3.74 140.730415205948 0 120.744498055357 110.76070220073 1
12 4 3.74 86.3205901286161 0 120.744498055357 110.76070220073 2
12 4 3.96 135.292478927879 0 120.744498055357 110.76070220073 1
12 4 3.96 88.2402307272099 0 120.744498055357 110.76070220073 2
12 4 4.18 127.665249020491 0 120.744498055357 110.76070220073 1
12 4 4.18 81.8017052177543 0 120.744498055357 110.76070220073 2
12 4 4.4 132.366692975454 0 120.744498055357 110.76070220073 1
12 4 4.4 82.5554858934101 0 120.744498055357 110.76070220073 2
12 4 4.62 135.530466921531 0 120.744498055357 110.76070220073 1
12 4 4.62 93.9189134322904 0 120.744498055357 110.76070220073 2
12 4 4.84 130.613093586096 0 120.744498055357 110.76070220073 1
12 4 4.84 103.43422894532 0 120.744498055357 110.76070220073 2
12 4 5.06 143.23334838502 0 120.744498055357 110.76070220073 1
12 4 5.06 88.1722708294678 0 120.744498055357 110.76070220073 2
12 4 5.28 131.398008103553 0 120.744498055357 110.76070220073 1
12 4 5.28 105.578116060221 0 120.744498055357 110.76070220073 2
12 4 5.5 132.549910147415 0 120.744498055357 110.76070220073 1
12 4 5.5 108.52228399074 0 120.744498055357 110.76070220073 2
12 4 5.72 144.139900073139 0 120.744498055357 110.76070220073 1
12 4 5.72 90.2827782567211 0 120.744498055357 110.76070220073 2
12 4 5.94 168.111295984953 0 120.744498055357 110.76070220073 1
12 4 5.94 69.8757060721297 0 120.744498055357 110.76070220073 2
12 4 6.16 136.8748987768 0 120.744498055357 110.76070220073 1
12 4 6.16 79.3746130460723 0 120.744498055357 110.76070220073 2
12 4 6.38 125.676269526283 0 120.744498055357 110.76070220073 1
12 4 6.38 79.9486208174401 0 120.744498055357 110.76070220073 2
13 1 0 0 3 162.938105816838 1018.19177745818 1
13 1 0 162.938105816838 0 162.938105816838 1018.19177745818 1
13 1 0 1018.19177745818 0 162.938105816838 1018.19177745818 2
13 1 0.22 375.010541149237 0 162.938105816838 1018.19177745818 1
13 1 0.22 759.46240894959 0 162.938105816838 1018.19177745818 2
13 1 0.44 536.375378528794 0 162.938105816838 1018.19177745818 1
13 1 0.44 592.837034416303 0 162.938105816838 1018.19177745818 2
13 1 0.66 649.711481713138 0 162.938105816838 1018.19177745818 1
13 1 0.66 490.907695548892 0 162.938105816838 1018.19177745818 2
13 1 0.88 712.035153044385 0 162.938105816838 1018.19177745818 1
13 1 0.88 425.742573279529 0 162.938105816838 1018.19177745818 2
13 1 1.1 773.359552841624 0 162.938105816838 1018.19177745818 1
13 1 1.1 370.915457217257 0 162.938105816838 1018.19177745818 2
13 1 1.32 793.279230190967 0 162.938105816838 1018.19177745818 1
13 1 1.32 359.552589058623 0 162.938105816838 1018.19177745818 2
13 1 1.54 816.794181320852 0 162.938105816838 1018.19177745818 1
13 1 1.54 325.562749021302 0 162.938105816838 1018.19177745818 2
13 1 1.76 829.285910366361 0 162.938105816838 1018.19177745818 1
13 1 1.76 324.426282803028 0 162.938105816838 1018.19177745818 2
13 1 1.98 814.078114927369 0 162.938105816838 1018.19177745818 1
13 1 1.98 317.005548564404 0 162.938105816838 1018.19177745818 2
13 1 2.2 855.028085042404 0 162.938105816838 1018.19177745818 1
13 1 2.2 302.79223564069 0 162.938105816838 1018.19177745818 2
13 1 2.42 869.08890111412 0 162.938105816838 1018.19177745818 1
13 1 2.42 297.805410515608 0 162.938105816838 1018.19177745818 2
13 1 2.64 870.557250754217 0 162.938105816838 1018.19177745818 1
13 1 2.64 276.672296381802 0 162.938105816838 1018.19177745818 2
13 1 2.86 854.378299222107 0 162.938105816838 1018.19177745818 1
13 1 2.86 293.888579249627 0 162.938105816838 1018.19177745818 2
13 1 3.08 844.413968937284 0 162.938105816838 1018.19177745818 1
13 1 3.08 291.571719591972 0 162.938105816838 1018.19177745818 2
13 1 3.3 853.039687188447 0 162.938105816838 1018.19177745818 1
13 1 3.3 300.279280832615 0 162.938105816838 1018.19177745818 2
13 1 3.52 877.279135711385 0 162.938105816838 1018.19177745818 1
13 1 3.52 292.753981190348 0 162.938105816838 1018.19177745818 2
13 1 3.74 852.200374442514 0 162.938105816838 1018.19177745818 1
13 1 3.74 280.905510343172 0 162.938105816838 1018.19177745818 2
13 1 3.96 852.561163886639 0 162.938105816838 1018.19177745818 1
13 1 3.96 278.187938435775 0 162.938105816838 1018.19177745818 2
13 1 4.18 862.505251923913 0 162.938105816838 1018.19177745818 1
13 1 4.18 278.008688026316 0 162.938105816838 1018.19177745818 2
13 1 4.4 843.430231771679 0 162.938105816838 1018.19177745818 1
13 1 4.4 293.098413243501 0 162.938105816838 1018.19177745818 2
13 1 4.62 883.494826781383 0 162.938105816838 1018.19177745818 1
13 1 4.62 296.585105389805 0 162.938105816838 1018.19177745818 2
13 1 4.84 865.704106722948 0 162.938105816838 1018.19177745818 1
13 1 4.84 275.923304968448 0 162.938105816838 1018.19177745818 2
13 1 5.06 855.88756913416 0 162.938105816838 1018.19177745818 1
13 1 5.06 269.816164159302 0 162.938105816838 1018.19177745818 2
13 1 5.28 866.868950712112 0 162.938105816838 1018.19177745818 1
13 1 5.28 288.515728420538 0 162.938105816838 1018.19177745818 2
13 1 5.5 861.49324693214 0 162.938105816838 1018.19177745818 1
13 1 5.5 279.411319651213 0 162.938105816838 1018.19177745818 2
13 1 5.72 875.495109447366 0 162.938105816838 1018.19177745818 1
13 1 5.72 269.066322831841 0 162.938105816838 1018.19177745818 2
13 1 5.94 866.352737546492 0 162.938105816838 1018.19177745818 1
13 1 5.94 293.452782548221 0 162.938105816838 1018.19177745818 2
13 1 6.16 868.41336259813 0 162.938105816838 1018.19177745818 1
13 1 6.16 279.060344867876 0 162.938105816838 1018.19177745818 2
13 1 6.38 858.497944003076 0 162.938105816838 1018.19177745818 1
13 1 6.38 293.191632797004 0 162.938105816838 1018.19177745818 2
13 2 0 0 3 410.522105379801 190.679857378205 1
13 2 0 410.522105379801 0 410.522105379801 190.679857378205 1
13 2 0 190.679857378205 0 410.522105379801 190.679857378205 2
13 2 0.22 453.375215270985 0 410.522105379801 190.679857378205 1
13 2 0.22 190.107981430736 0 410.522105379801 190.679857378205 2
13 2 0.44 461.2230789639 0 410.522105379801 190.679857378205 1
13 2 0.44 180.475719499958 0 410.522105379801 190.679857378205 2
13 2 0.66 446.408314775402 0 410.522105379801 190.679857378205 1
13 2 0.66 169.184933123326 0 410.522105379801 190.679857378205 2
13 2 0.88 463.221667072882 0 410.522105379801 190.679857378205 1
13 2 0.88 175.869697713822 0 410.522105379801 190.679857378205 2
13 2 1.1 465.797322429386 0 410.522105379801 190.679857378205 1
13 2 1.1 154.421303098 0 410.522105379801 190.679857378205 2
13 2 1.32 466.114684633558 0 410.522105379801 190.679857378205 1
13 2 1.32 147.321926728012 0 410.522105379801 190.679857378205 2
13 2 1.54 467.550239216879 0 410.522105379801 190.679857378205 1
13 2 1.54 157.306823717843 0 410.522105379801 190.679857378205 2
13 2 1.76 473.832578980332 0 410.522105379801 190.679857378205 1
13 2 1.76 179.447459921387 0 410.522105379801 190.679857378205 2
13 2 1.98 465.854457868123 0 410.522105379801 190.679857378205 1
13 2 1.98 155.299574797629 0 410.522105379801 190.679857378205 2
13 2 2.2 485.283160393177 0 410.522105379801 190.679857378205 1
13 2 2.2 163.177071326251 0 410.522105379801 190.679857378205 2
13 2 2.42 478.271548704459 0 410.522105379801 190.679857378205 1
13 2 2.42 160.552088569499 0 410.522105379801 190.679857378205 2
13 2 2.64 472.513757726438 0 410.522105379801 190.679857378205 1
13 2 2.64 158.605949806062 0 410.522105379801 190.679857378205 2
13 2 2.86 477.626526523486 0 410.522105379801 190.679857378205 1
13 2 2.86 171.704493346632 0 410.522105379801 190.679857378205 2
13 2 3.08 477.910968417971 0 410.522105379801 190.679857378205 1
13 2 3.08 147.316795757877 0 410.522105379801 190.679857378205 2
13 2 3.3 461.454287153088 0 410.522105379801 190.679857378205 1
13 2 3.3 166.386607647411 0 410.522105379801 190.679857378205 2
13 2 3.52 457.402365823269 0 410.522105379801 190.679857378205 1
13 2 3.52 150.212986314855 0 410.522105379801 190.679857378205 2
13 2 3.74 480.658943539228 0 410.522105379801 190.679857378205 1
13 2 3.74 144.956096363582 0 410.522105379801 190.679857378205 2
13 2 3.96 480.721436478513 0 410.522105379801 190.679857378205 1
13 2 3.96 156.182541734774 0 410.522105379801 190.679857378205 2
13 2 4.18 463.808765298306 0 410.522105379801 190.679857378205 1
13 2 4.18 152.979585141188 0 410.522105379801 190.679857378205 2
13 2 4.4 461.161182828863 0 410.522105379801 190.679857378205 1
13 2 4.4 156.008829162612 0 410.522105379801 190.679857378205 2
13 2 4.62 467.870085102254 0 410.522105379801 190.679857378205 1
13 2 4.62 144.085700167622 0 410.522105379801 190.679857378205 2
13 2 4.84 476.756217123756 0 410.522105379801 190.679857378205 1
13 2 4.84 155.386814685869 0 410.522105379801 190.679857378205 2
13 2 5.06 467.012352888288 0 410.522105379801 190.679857378205 1
13 2 5.06 159.461282619685 0 410.522105379801 190.679857378205 2
13 2 5.28 477.919694917332 0 410.522105379801 190.679857378205 1
13 2 5.28 169.566714121127 0 410.522105379801 190.679857378205 2
13 2 5.5 491.352225422075 0 410.522105379801 190.679857378205 1
13 2 5.5 136.1085199971 0 410.522105379801 190.679857378205 2
13 2 5.72 484.11928049997 0 410.522105379801 190.679857378205 1
13 2 5.72 162.80395938357 0 410.522105379801 190.679857378205 2
13 2 5.94 474.717943606072 0 410.522105379801 190.679857378205 1
13 2 5.94 165.683832681271 0 410.522105379801 190.679857378205 2
13 2 6.16 456.425824051695 0 410.522105379801 190.679857378205 1
13 2 6.16 147.347218761039 0 410.522105379801 190.679857378205 2
13 2 6.38 466.966024286293 0 410.522105379801 190.679857378205 1
13 2 6.38 147.489849992463 0 410.522105379801 190.679857378205 2
13 3 0 0 3 240.875122121489 120.033081727015 1
13 3 0 240.875122121489 0 240.875122121489 120.033081727015 1
13 3 0 120.033081727015 0 240.875122121489 120.033081727015 2
13 3 0.22 234.14093746854 0 240.875122121489 120.033081727015 1
13 3 0.22 98.5462650645522 0 240.875122121489 120.033081727015 2
13 3 0.44 260.466781101039 0 240.875122121489 120.033081727015 1
13 3 0.44 96.2336402500606 0 240.875122121489 120.033081727015 2
13 3 0.66 254.104569792321 0 240.875122121489 120.033081727015 1
13 3 0.66 93.3687855900863 0 240.875122121489 120.033081727015 2
13 3 0.88 275.304982402236 0 240.875122121489 120.033081727015 1
13 3 0.88 110.980670431813 0 240.875122121489 120.033081727015 2
13 3 1.1 243.786458866601 0 240.875122121489 120.033081727015 1
13 3 1.1 93.3423138635761 0 240.875122121489 120.033081727015 2
13 3 1.32 251.100445432426 0 240.875122121489 120.033081727015 1
13 3 1.32 88.4933398222886 0 240.875122121489 120.033081727015 2
13 3 1.54 246.551304181787 0 240.875122121489 120.033081727015 1
13 3 1.54 90.1064414315066 0 240.875122121489 120.033081727015 2
13 3 1.76 269.920249533109 0 240.875122121489 120.033081727015 1
13 3 1.76 92.8930745792 0 240.875122121489 120.033081727015 2
13 3 1.98 251.95722299479 0 240.875122121489 120.033081727015 1
13 3 1.98 94.242319167354 0 240.875122121489 120.033081727015 2
13 3 2.2 257.126003261845 0 240.875122121489 120.033081727015 1
13 3 2.2 71.7564635420339 0 240.875122121489 120.033081727015 2
13 3 2.42 265.504377395477 0 240.875122121489 120.033081727015 1
13 3 2.42 80.5383752102261 0 240.875122121489 120.033081727015 2
13 3 2.64 252.74489693555 0 240.875122121489 120.033081727015 1
13 3 2.64 85.2783332973081 0 240.875122121489 120.033081727015 2
13 3 2.86 266.321147198908 0 240.875122121489 120.033081727015 1
13 3 2.86 77.633146022225 0 240.875122121489 120.033081727015 2
13 3 3.08 244.757821019276 0 240.875122121489 120.033081727015 1
13 3 3.08 72.0173978882176 0 240.875122121489 120.033081727015 2
13 3 3.3 251.909814829601 0 240.875122121489 120.033081727015 1
13 3 3.3 90.9148634579461 0 240.875122121489 120.033081727015 2
13 3 3.52 255.727188663195 0 240.875122121489 120.033081727015 1
13 3 3.52 93.8294867883089 0 240.875122121489 120.033081727015 2
13 3 3.74 256.412253290054 0 240.875122121489 120.033081727015 1
13 3 3.74 96.1631629814506 0 240.875122121489 120.033081727015 2
13 3 3.96 257.194884106879 0 240.875122121489 120.033081727015 1
13 3 3.96 57.3235220829673 0 240.875122121489 120.033081727015 2
13 3 4.18 273.370128831604 0 240.875122121489 120.033081727015 1
13 3 4.18 74.8054215178587 0 240.875122121489 120.033081727015 2
13 3 4.4 257.388649941462 0 240.875122121489 120.033081727015 1
13 3 4.4 85.8504505849872 0 240.875122121489 120.033081727015 2
13 3 4.62 246.93544756934 0 240.875122121489 120.033081727015 1
13 3 4.62 84.4878562238738 0 240.875122121489 120.033081727015 2
13 3 4.84 278.778396404333 0 240.875122121489 120.033081727015 1
13 3 4.84 86.8012964083259 0 240.875122121489 120.033081727015 2
13 3 5.06 241.815558374073 0 240.875122121489 120.033081727015 1
13 3 5.06 84.3236819928982 0 240.875122121489 120.033081727015 2
13 3 5.28 249.046217771096 0 240.875122121489 120.033081727015 1
13 3 5.28 86.5635360864672 0 240.875122121489 120.033081727015 2
13 3 5.5 273.552231687998 0 240.875122121489 120.033081727015 1
13 3 5.5 92.1193136838644 0 240.875122121489 120.033081727015 2
13 3 5.72 266.455008636224 0 240.875122121489 120.033081727015 1
13 3 5.72 77.5836616444445 0 240.875122121489 120.033081727015 2
13 3 5.94 275.024415652039 0 240.875122121489 120.033081727015 1
13 3 5.94 77.0005100274128 0 240.875122121489 120.033081727015 2
13 3 6.16 263.315695485145 0 240.875122121489 120.033081727015 1
13 3 6.16 92.6508639093494 0 240.875122121489 120.033081727015 2
13 3 6.38 265.02458064517 0 240.875122121489 120.033081727015 1
13 3 6.38 108.749329143513 0 240.875122121489 120.033081727015 2
13 4 0 0 3 125.236638606535 61.3390621816825 1
13 4 0 125.236638606535 0 125.236638606535 61.3390621816825 1
13 4 0 61.3390621816825 0 125.236638606535 61.3390621816825 2
13 4 0.22 137.872839888757 0 125.236638606535 61.3390621816825 1
13 4 0.22 67.0812827894157 0 125.236638606535 61.3390621816825 2
13 4 0.44 140.006413272679 0 125.236638606535 61.3390621816825 1
13 4 0.44 69.2606747879419 0 125.236638606535 61.3390621816825 2
13 4 0.66 132.847400326788 0 125.236638606535 61.3390621816825 1
13 4 0.66 50.4627522313261 0 125.236638606535 61.3390621816825 2
13 4 0.88 148.699351156737 0 125.236638606535 61.3390621816825 1
13 4 0.88 47.660635596833 0 125.236638606535 61.3390621816825 2
13 4 1.1 138.023244984913 0 125.236638606535 61.3390621816825 1
13 4 1.1 55.0013492496599 0 125.236638606535 61.3390621816825 2
13 4 1.32 168.385550227153 0 125.236638606535 61.3390621816825 1
13 4 1.32 53.6404181772523 0 125.236638606535 61.3390621816825 2
13 4 1.54 158.752841308418 0 125.236638606535 61.3390621816825 1
13 4 1.54 38.8185575926458 0 125.236638606535 61.3390621816825 2
13 4 1.76 139.27768549675 0 125.236638606535 61.3390621816825 1
13 4 1.76 43.5231215987852 0 125.236638606535 61.3390621816825 2
13 4 1.98 148.921948390228 0 125.236638606535 61.3390621816825 1
13 4 1.98 56.1069421428512 0 125.236638606535 61.3390621816825 2
13 4 2.2 143.307496192235 0 125.236638606535 61.3390621816825 1
13 4 2.2 22.3181037226496 0 125.236638606535 61.3390621816825 2
13 4 2.42 153.995226863287 0 125.236638606535 61.3390621816825 1
13 4 2.42 44.0001944698809 0 125.236638606535 61.3390621816825 2
13 4 2.64 139.426746793263 0 125.236638606535 61.3390621816825 1
13 4 2.64 50.1604121494826 0 125.236638606535 61.3390621816825 2
13 4 2.86 141.34093293767 0 125.236638606535 61.3390621816825 1
13 4 2.86 53.1216607666982 0 125.236638606535 61.3390621816825 2
13 4 3.08 124.026343806731 0 125.236638606535 61.3390621816825 1
13 4 3.08 59.2026100461521 0 125.236638606535 61.3390621816825 2
13 4 3.3 118.759479307839 0 125.236638606535 61.3390621816825 1
13 4 3.3 37.7765263859976 0 125.236638606535 61.3390621816825 2
13 4 3.52 144.824367565751 0 125.236638606535 61.3390621816825 1
13 4 3.52 48.8092859051069 0 125.236638606535 61.3390621816825 2
13 4 3.74 146.967046837941 0 125.236638606535 61.3390621816825 1
13 4 3.74 51.5592796503277 0 125.236638606535 61.3390621816825 2
13 4 3.96 132.722259023829 0 125.236638606535 61.3390621816825 1
13 4 3.96 50.228172223689 0 125.236638606535 61.3390621816825 2
13 4 4.18 155.081619163576 0 125.236638606535 61.3390621816825 1
13 4 4.18 56.4771630866071 0 125.236638606535 61.3390621816825 2
13 4 4.4 163.187465486598 0 125.236638606535 61.3390621816825 1
13 4 4.4 49.527653036697 0 125.236638606535 61.3390621816825 2
13 4 4.62 139.033573145129 0 125.236638606535 61.3390621816825 1
13 4 4.62 48.4548288724276 0 125.236638606535 61.3390621816825 2
13 4 4.84 143.131290489369 0 125.236638606535 61.3390621816825 1
13 4 4.84 27.541471192122 0 125.236638606535 61.3390621816825 2
13 4 5.06 150.298643901341 0 125.236638606535 61.3390621816825 1
13 4 5.06 38.6539973611779 0 125.236638606535 61.3390621816825 2
13 4 5.28 143.057617849114 0 125.236638606535 61.3390621816825 1
13 4 5.28 48.7611934506354 0 125.236638606535 61.3390621816825 2
13 4 5.5 140.650547985016 0 125.236638606535 61.3390621816825 1
13 4 5.5 41.3019038689765 0 125.236638606535 61.3390621816825 2
13 4 5.72 152.33327047397 0 125.236638606535 61.3390621816825 1
13 4 5.72 42.1101428283631 0 125.236638606535 61.3390621816825 2
13 4 5.94 164.593313015391 0 125.236638606535 61.3390621816825 1
13 4 5.94 46.0421755691067 0 125.236638606535 61.3390621816825 2
13 4 6.16 148.718131459543 0 125.236638606535 61.3390621816825 1
13 4 6.16 58.4561118452609 0 125.236638606535 61.3390621816825 2
13 4 6.38 172.931687212755 0 125.236638606535 61.3390621816825 1
13 4 6.38 47.2584939465488 0 125.236638606535 61.3390621816825 2
14 1 0 0 3 143.875263663563 1002.20199901577 1
14 1 0 143.875263663563 0 143.875263663563 1002.20199901577 1
14 1 0 1002.20199901577 0 143.875263663563 1002.20199901577 2
14 1 0.22 309.657580536242 0 143.875263663563 1002.20199901577 1
14 1 0.22 850.726277689119 0 143.875263663563 1002.20199901577 2
14 1 0.44 424.062426520796 0 143.875263663563 1002.20199901577 1
14 1 0.44 720.806098104455 0 143.875263663563 1002.20199901577 2
14 1 0.66 512.227646598638 0 143.875263663563 1002.20199901577 1
14 1 0.66 640.234301300688 0 143.875263663563 1002.20199901577 2
14 1 0.88 595.139757385522 0 143.875263663563 1002.20199901577 1
14 1 0.88 585.772435935408 0 143.875263663563 1002.20199901577 2
14 1 1.1 625.789878981026 0 143.875263663563 1002.20199901577 1
14 1 1.1 522.618400442149 0 143.875263663563 1002.20199901577 2
14 1 1.32 667.084291594406 0 143.875263663563 1002.20199901577 1
14 1 1.32 496.358734681081 0 143.875263663563 1002.20199901577 2
14 1 1.54 694.743463599315 0 143.875263663563 1002.20199901577 1
14 1 1.54 468.620136380276 0 143.875263663563 1002.20199901577 2
14 1 1.76 703.368258627914 0 143.875263663563 1002.20199901577 1
14 1 1.76 434.497038735987 0 143.875263663563 1002.20199901577 2
14 1 1.98 728.931905913179 0 143.875263663563 1002.20199901577 1
14 1 1.98 442.324553963089 0 143.875263663563 1002.20199901577 2
14 1 2.2 721.213935540045 0 143.875263663563 1002.20199901577 1
14 1 2.2 430.785957059403 0 143.875263663563 1002.20199901577 2
14 1 2.42 734.934313447674 0 143.875263663563 1002.20199901577 1
14 1 2.42 395.41419669308 0 143.875263663563 1002.20199901577 2
14 1 2.64 748.51690692202 0 143.875263663563 1002.20199901577 1
14 1 2.64 398.304830109349 0 143.875263663563 1002.20199901577 2
14 1 2.86 732.265283028297 0 143.875263663563 1002.20199901577 1
14 1 2.86 385.71719615858 0 143.875263663563 1002.20199901577 2
14 1 3.08 752.211826459993 0 143.875263663563 1002.20199901577 1
14 1 3.08 371.106531388519 0 143.875263663563 1002.20199901577 2
14 1 3.3 738.921854902157 0 143.875263663563 1002.20199901577 1
14 1 3.3 397.222568937995 0 143.875263663563 1002.20199901577 2
14 1 3.52 768.314743716832 0 143.875263663563 1002.20199901577 1
14 1 3.52 391.349501643191 0 143.875263663563 1002.20199901577 2
14 1 3.74 743.403241860308 0 143.875263663563 1002.20199901577 1
14 1 3.74 387.428899097763 0 143.875263663563 1002.20199901577 2
14 1 3.96 767.983848384214 0 143.875263663563 1002.20199901577 1
14 1 3.96 408.694658541327 0 143.875263663563 1002.20199901577 2
14 1 4.18 750.4203051138 0 143.875263663563 1002.20199901577 1
14 1 4.18 391.645324804192 0 143.875263663563 1002.20199901577 2
14 1 4.4 743.355274306142 0 143.875263663563 1002.20199901577 1
14 1 4.4 399.524084779682 0 143.875263663563 1002.20199901577 2
14 1 4.62 754.336086433168 0 143.875263663563 1002.20199901577 1
14 1 4.62 388.247494440674 0 143.875263663563 1002.20199901577 2
14 1 4.84 773.70529163006 0 143.875263663563 1002.20199901577 1
14 1 4.84 390.443456469215 0 143.875263663563 1002.20199901577 2
14 1 5.06 732.507258768355 0 143.875263663563 1002.20199901577 1
14 1 5.06 398.423955271176 0 143.875263663563 1002.20199901577 2
14 1 5.28 755.947067450424 0 143.875263663563 1002.20199901577 1
14 1 5.28 419.539346433273 0 143.875263663563 1002.20199901577 2
14 1 5.5 758.934798909055 0 143.875263663563 1002.20199901577 1
14 1 5.5 371.103785596567 0 143.875263663563 1002.20199901577 2
14 1 5.72 758.79987809762 0 143.875263663563 1002.20199901577 1
14 1 5.72 379.200165815679 0 143.875263663563 1002.20199901577 2
14 1 5.94 761.406224387735 0 143.875263663563 1002.20199901577 1
14 1 5.94 401.84424665872 0 143.875263663563 1002.20199901577 2
14 1 6.16 779.642230285041 0 143.875263663563 1002.20199901577 1
14 1 6.16 385.733344605194 0 143.875263663563 1002.20199901577 2
14 1 6.38 761.083434202942 0 143.875263663563 1002.20199901577 1
14 1 6.38 364.366350852471 0 143.875263663563 1002.20199901577 2
14 2 0 0 3 392.607916956689 257.305944725404 1
14 2 0 392.607916956689 0 392.607916956689 257.305944725404 1
14 2 0 257.305944725404 0 392.607916956689 257.305944725404 2
14 2 0.22 413.931917290633 0 392.607916956689 257.305944725404 1
14 2 0.22 270.67292085066 0 392.607916956689 257.305944725404 2
14 2 0.44 382.138323043655 0 392.607916956689 257.305944725404 1
14 2 0.44 264.062817353212 0 392.607916956689 257.305944725404 2
14 2 0.66 400.36418351159 0 392.607916956689 257.305944725404 1
14 2 0.66 240.586704325396 0 392.607916956689 257.305944725404 2
14 2 0.88 408.375967377047 0 392.607916956689 257.305944725404 1
14 2 0.88 239.331128024576 0 392.607916956689 257.305944725404 2
14 2 1.1 430.011415172445 0 392.607916956689 257.305944725404 1
14 2 1.1 218.031545532347 0 392.607916956689 257.305944725404 2
14 2 1.32 419.587901758675 0 392.607916956689 257.305944725404 1
14 2 1.32 220.591545823091 0 392.607916956689 257.305944725404 2
14 2 1.54 399.844378768014 0 392.607916956689 257.305944725404 1
14 2 1.54 222.396221142284 0 392.607916956689 257.305944725404 2
14 2 1.76 407.719267876942 0 392.607916956689 257.305944725404 1
14 2 1.76 221.475298087656 0 392.607916956689 257.305944725404 2
14 2 1.98 443.67722835643 0 392.607916956689 257.305944725404 1
14 2 1.98 217.575358815802 0 392.607916956689 257.305944725404 2
14 2 2.2 427.00734802458 0 392.607916956689 257.305944725404 1
14 2 2.2 208.452397581355 0 392.607916956689 257.305944725404 2
14 2 2.42 430.81907744375 0 392.607916956689 257.305944725404 1
14 2 2.42 215.015435356425 0 392.607916956689 257.305944725404 2
14 2 2.64 410.213625167156 0 392.607916956689 257.305944725404 1
14 2 2.64 233.241697917584 0 392.607916956689 257.305944725404 2
14 2 2.86 428.532051667239 0 392.607916956689 257.305944725404 1
14 2 2.86 230.076103789638 0 392.607916956689 257.305944725404 2
14 2 3.08 425.495636201947 0 392.607916956689 257.305944725404 1
14 2 3.08 237.981227475339 0 392.607916956689 257.305944725404 2
14 2 3.3 427.167560662182 0 392.607916956689 257.305944725404 1
14 2 3.3 231.907342553293 0 392.607916956689 257.305944725404 2
14 2 3.52 428.566253675192 0 392.607916956689 257.305944725404 1
14 2 3.52 224.234697055194 0 392.607916956689 257.305944725404 2
14 2 3.74 444.093149819798 0 392.607916956689 257.305944725404 1
14 2 3.74 204.48072749974 0 392.607916956689 257.305944725404 2
14 2 3.96 428.469374525494 0 392.607916956689 257.305944725404 1
14 2 3.96 222.157119060956 0 392.607916956689 257.305944725404 2
14 2 4.18 444.465159084033 0 392.607916956689 257.305944725404 1
14 2 4.18 206.47948247949 0 392.607916956689 257.305944725404 2
14 2 4.4 436.746164733389 0 392.607916956689 257.305944725404 1
14 2 4.4 217.959195178994 0 392.607916956689 257.305944725404 2
14 2 4.62 425.641038799738 0 392.607916956689 257.305944725404 1
14 2 4.62 223.040182223596 0 392.607916956689 257.305944725404 2
14 2 4.84 448.817651725124 0 392.607916956689 257.305944725404 1
14 2 4.84 207.478324550899 0 392.607916956689 257.305944725404 2
14 2 5.06 427.953019858341 0 392.607916956689 257.305944725404 1
14 2 5.06 219.966967644424 0 392.607916956689 257.305944725404 2
14 2 5.28 411.935492279181 0 392.607916956689 257.305944725404 1
14 2 5.28 213.581260389516 0 392.607916956689 257.305944725404 2
14 2 5.5 431.920955092672 0 392.607916956689 257.305944725404 1
14 2 5.5 208.586618224612 0 392.607916956689 257.305944725404 2
14 2 5.72 426.447266026843 0 392.607916956689 257.305944725404 1
14 2 5.72 223.396711978037 0 392.607916956689 257.305944725404 2
14 2 5.94 450.113585679943 0 392.607916956689 257.305944725404 1
14 2 5.94 201.880399145446 0 392.607916956689 257.305944725404 2
14 2 6.16 436.764484292173 0 392.607916956689 257.305944725404 1
14 2 6.16 212.185237875453 0 392.607916956689 257.305944725404 2
14 2 6.38 444.896539247413 0 392.607916956689 257.305944725404 1
14 2 6.38 210.339059970599 0 392.607916956689 257.305944725404 2
14 3 0 0 3 224.479505335998 153.169541022597 1
14 3 0 224.479505335998 0 224.479505335998 153.169541022597 1
14 3 0 153.169541022597 0 224.479505335998 153.169541022597 2
14 3 0.22 214.364416760784 0 224.479505335998 153.169541022597 1
14 3 0.22 149.650112766651 0 224.479505335998 153.169541022597 2
14 3 0.44 220.051340425628 0 224.479505335998 153.169541022597 1
14 3 0.44 150.543245990446 0 224.479505335998 153.169541022597 2
14 3 0.66 231.116105048431 0 224.479505335998 153.169541022597 1
14 3 0.66 145.812696018341 0 224.479505335998 153.169541022597 2
14 3 0.88 250.542080360478 0 224.479505335998 153.169541022597 1
14 3 0.88 142.824126646842 0 224.479505335998 153.169541022597 2
14 3 1.1 227.29552503589 0 224.479505335998 153.169541022597 1
14 3 1.1 139.082311837886 0 224.479505335998 153.169541022597 2
14 3 1.32 244.738789573504 0 224.479505335998 153.169541022597 1
14 3 1.32 127.402245635182 0 224.479505335998 153.169541022597 2
14 3 1.54 231.0490421106 0 224.479505335998 153.169541022597 1
14 3 1.54 110.014143953005 0 224.479505335998 153.169541022597 2
14 3 1.76 233.853949571054 0 224.479505335998 153.169541022597 1
14 3 1.76 126.996343985986 0 224.479505335998 153.169541022597 2
14 3 1.98 240.266016262838 0 224.479505335998 153.169541022597 1
14 3 1.98 122.369199345735 0 224.479505335998 153.169541022597 2
14 3 2.2 238.662084589361 0 224.479505335998 153.169541022597 1
14 3 2.2 129.710672711707 0 224.479505335998 153.169541022597 2
14 3 2.42 250.148153281404 0 224.479505335998 153.169541022597 1
14 3 2.42 118.342911303621 0 224.479505335998 153.169541022597 2
14 3 2.64 229.132715813213 0 224.479505335998 153.169541022597 1
14 3 2.64 144.731345975541 0 224.479505335998 153.169541022597 2
14 3 2.86 245.877180377825 0 224.479505335998 153.169541022597 1
14 3 2.86 117.55877327659 0 224.479505335998 153.169541022597 2
14 3 3.08 236.606660962787 0 224.479505335998 153.169541022597 1
14 3 3.08 131.764249088034 0 224.479505335998 153.169541022597 2
14 3 3.3 245.580857015101 0 224.479505335998 153.169541022597 1
14 3 3.3 107.236345409862 0 224.479505335998 153.169541022597 2
14 3 3.52 238.361179163277 0 224.479505335998 153.169541022597 1
14 3 3.52 125.418896418688 0 224.479505335998 153.169541022597 2
14 3 3.74 239.84144836145 0 224.479505335998 153.169541022597 1
14 3 3.74 134.357163914399 0 224.479505335998 153.169541022597 2
14 3 3.96 266.494825063265 0 224.479505335998 153.169541022597 1
14 3 3.96 127.408485915361 0 224.479505335998 153.169541022597 2
14 3 4.18 270.430768182368 0 224.479505335998 153.169541022597 1
14 3 4.18 137.993813583396 0 224.479505335998 153.169541022597 2
14 3 4.4 236.456719230289 0 224.479505335998 153.169541022597 1
14 3 4.4 136.184956386695 0 224.479505335998 153.169541022597 2
14 3 4.62 255.882040277769 0 224.479505335998 153.169541022597 1
14 3 4.62 138.297423545383 0 224.479505335998 153.169541022597 2
14 3 4.84 228.555094621346 0 224.479505335998 153.169541022597 1
14 3 4.84 119.791463587901 0 224.479505335998 153.169541022597 2
14 3 5.06 241.960567456391 0 224.479505335998 153.169541022597 1
14 3 5.06 139.931545169307 0 224.479505335998 153.169541022597 2
14 3 5.28 256.185640711616 0 224.479505335998 153.169541022597 1
14 3 5.28 128.021354456204 0 224.479505335998 153.169541022597 2
14 3 5.5 257.975643208298 0 224.479505335998 153.169541022597 1
14 3 5.5 111.317431372941 0 224.479505335998 153.169541022597 2
14 3 5.72 257.223794693677 0 224.479505335998 153.169541022597 1
14 3 5.72 123.447238941072 0 224.479505335998 153.169541022597 2
14 3 5.94 233.35535631863 0 224.479505335998 153.169541022597 1
14 3 5.94 107.768743679336 0 224.479505335998 153.169541022597 2
14 3 6.16 245.139413724903 0 224.479505335998 153.169541022597 1
14 3 6.16 107.487407834343 0 224.479505335998 153.169541022597 2
14 3 6.38 250.55100186978 0 224.479505335998 153.169541022597 1
14 3 6.38 130.490122757771 0 224.479505335998 153.169541022597 2
14 4 0 0 3 126.675955402983 99.1027570866206 1
14 4 0 126.675955402983 0 126.675955402983 99.1027570866206 1
14 4 0 99.1027570866206 0 126.675955402983 99.1027570866206 2
14 4 0.22 125.149429933104 0 126.675955402983 99.1027570866206 1
14 4 0.22 98.3396631289971 0 126.675955402983 99.1027570866206 2
14 4 0.44 131.063713924295 0 126.675955402983 99.1027570866206 1
14 4 0.44 73.6395066975985 0 126.675955402983 99.1027570866206 2
14 4 0.66 116.009400463376 0 126.675955402983 99.1027570866206 1
14 4 0.66 79.8316542475377 0 126.675955402983 99.1027570866206 2
14 4 0.88 151.166308592169 0 126.675955402983 99.1027570866206 1
14 4 0.88 74.6491870477785 0 126.675955402983 99.1027570866206 2
14 4 1.1 142.393987604804 0 126.675955402983 99.1027570866206 1
14 4 1.1 75.4302803277836 0 126.675955402983 99.1027570866206 2
14 4 1.32 143.976615138947 0 126.675955402983 99.1027570866206 1
14 4 1.32 61.1201375473355 0 126.675955402983 99.1027570866206 2
14 4 1.54 156.424536745128 0 126.675955402983 99.1027570866206 1
14 4 1.54 82.1943718082157 0 126.675955402983 99.1027570866206 2
14 4 1.76 152.459849291554 0 126.675955402983 99.1027570866206 1
14 4 1.76 82.6610163198475 0 126.675955402983 99.1027570866206 2
14 4 1.98 142.4229023583 0 126.675955402983 99.1027570866206 1
14 4 1.98 59.7564458744354 0 126.675955402983 99.1027570866206 2
14 4 2.2 139.436728502158 0 126.675955402983 99.1027570866206 1
14 4 2.2 68.9151154670308 0 126.675955402983 99.1027570866206 2
14 4 2.42 146.00779380328 0 126.675955402983 99.1027570866206 1
14 4 2.42 67.2553114746373 0 126.675955402983 99.1027570866206 2
14 4 2.64 121.337213713993 0 126.675955402983 99.1027570866206 1
14 4 2.64 72.7020658691897 0 126.675955402983 99.1027570866206 2
14 4 2.86 165.407082194354 0 126.675955402983 99.1027570866206 1
14 4 2.86 70.7990151315022 0 126.675955402983 99.1027570866206 2
14 4 3.08 133.144412165333 0 126.675955402983 99.1027570866206 1
14 4 3.08 63.1077525691179 0 126.675955402983 99.1027570866206 2
14 4 3.3 144.426249136758 0 126.675955402983 99.1027570866206 1
14 4 3.3 62.2969564151692 0 126.675955402983 99.1027570866206 2
14 4 3.52 139.208802269508 0 126.675955402983 99.1027570866206 1
14 4 3.52 70.7572909742421 0 126.675955402983 99.1027570866206 2
14 4 3.74 134.395209372695 0 126.675955402983 99.1027570866206 1
14 4 3.74 68.3982636746718 0 126.675955402983 99.1027570866206 2
14 4 3.96 116.830769035922 0 126.675955402983 99.1027570866206 1
14 4 3.96 83.4009240349484 0 126.675955402983 99.1027570866206 2
14 4 4.18 147.29237124739 0 126.675955402983 99.1027570866206 1
14 4 4.18 74.1760434792516 0 126.675955402983 99.1027570866206 2
14 4 4.4 154.146659944826 0 126.675955402983 99.1027570866206 1
14 4 4.4 64.6474506050236 0 126.675955402983 99.1027570866206 2
14 4 4.62 140.953547377161 0 126.675955402983 99.1027570866206 1
14 4 4.62 60.9713162508899 0 126.675955402983 99.1027570866206 2
14 4 4.84 144.180730068077 0 126.675955402983 99.1027570866206 1
14 4 4.84 72.7726875347472 0 126.675955402983 99.1027570866206 2
14 4 5.06 149.728115251135 0 126.675955402983 99.1027570866206 1
14 4 5.06 56.541089852275 0 126.675955402983 99.1027570866206 2
14 4 5.28 103.979797213239 0 126.675955402983 99.1027570866206 1
14 4 5.28 75.2687918657253 0 126.675955402983 99.1027570866206 2
14 4 5.5 142.407531971822 0 126.675955402983 99.1027570866206 1
14 4 5.5 69.9043066525939 0 126.675955402983 99.1027570866206 2
14 4 5.72 134.007879850305 0 126.675955402983 99.1027570866206 1
14 4 5.72 48.7274275790625 0 126.675955402983 99.1027570866206 2
14 4 5.94 134.501255183594 0 126.675955402983 99.1027570866206 1
14 4 5.94 74.1891346317566 0 126.675955402983 99.1027570866206 2
14 4 6.16 121.900346013669 0 126.675955402983 99.1027570866206 1
14 4 6.16 70.1076778397965 0 126.675955402983 99.1027570866206 2
14 4 6.38 137.311320319684 0 126.675955402983 99.1027570866206 1
14 4 6.38 76.4585493865054 0 126.675955402983 99.1027570866206 2
15 1 0 0 3 147.463176903505 1005.40327754006 1
15 1 0 147.463176903505 0 147.463176903505 1005.40327754006 1
15 1 0 1005.40327754006 0 147.463176903505 1005.40327754006 2
15 1 0.22 505.60167653635 0 147.463176903505 1005.40327754006 1
15 1 0.22 652.868730804932 0 147.463176903505 1005.40327754006 2
15 1 0.44 722.422813678178 0 147.463176903505 1005.40327754006 1
15 1 0.44 448.193365261859 0 147.463176903505 1005.40327754006 2
15 1 0.66 797.393209671504 0 147.463176903505 1005.40327754006 1
15 1 0.66 315.669635073198 0 147.463176903505 1005.40327754006 2
15 1 0.88 880.037335253907 0 147.463176903505 1005.40327754006 1
15 1 0.88 270.923849927261 0 147.463176903505 1005.40327754006 2
15 1 1.1 898.949781145041 0 147.463176903505 1005.40327754006 1
15 1 1.1 228.772653841232 0 147.463176903505 1005.40327754006 2
15 1 1.32 919.617615185499 0 147.463176903505 1005.40327754006 1
15 1 1.32 221.306812668479 0 147.463176903505 1005.40327754006 2
15 1 1.54 944.29498489998 0 147.463176903505 1005.40327754006 1
15 1 1.54 224.618356174932 0 147.463176903505 1005.40327754006 2
15 1 1.76 951.827803483654 0 147.463176903505 1005.40327754006 1
15 1 1.76 200.792379748922 0 147.463176903505 1005.40327754006 2
15 1 1.98 931.816916038941 0 147.463176903505 1005.40327754006 1
15 1 1.98 199.752212311331 0 147.463176903505 1005.40327754006 2
15 1 2.2 962.018823116437 0 147.463176903505 1005.40327754006 1
15 1 2.2 199.419625366571 0 147.463176903505 1005.40327754006 2
15 1 2.42 953.722210499388 0 147.463176903505 1005.40327754006 1
15 1 2.42 192.698580473069 0 147.463176903505 1005.40327754006 2
15 1 2.64 968.73809611941 0 147.463176903505 1005.40327754006 1
15 1 2.64 188.653799042438 0 147.463176903505 1005.40327754006 2
15 1 2.86 957.907878440144 0 147.463176903505 1005.40327754006 1
15 1 2.86 190.88775063117 0 147.463176903505 1005.40327754006 2
15 1 3.08 962.393569758092 0 147.463176903505 1005.40327754006 1
15 1 3.08 195.253873551062 0 147.463176903505 1005.40327754006 2
15 1 3.3 954.681158199756 0 147.463176903505 1005.40327754006 1
15 1 3.3 189.463725794675 0 147.463176903505 1005.40327754006 2
15 1 3.52 946.003593045859 0 147.463176903505 1005.40327754006 1
15 1 3.52 202.144892688306 0 147.463176903505 1005.40327754006 2
15 1 3.74 961.650953353828 0 147.463176903505 1005.40327754006 1
15 1 3.74 192.557988790736 0 147.463176903505 1005.40327754006 2
15 1 3.96 957.394195003599 0 147.463176903505 1005.40327754006 1
15 1 3.96 199.127789549769 0 147.463176903505 1005.40327754006 2
15 1 4.18 957.485756256912 0 147.463176903505 1005.40327754006 1
15 1 4.18 197.361560643306 0 147.463176903505 1005.40327754006 2
15 1 4.4 961.149420479706 0 147.463176903505 1005.40327754006 1
15 1 4.4 179.488692132883 0 147.463176903505 1005.40327754006 2
15 1 4.62 958.830566518715 0 147.463176903505 1005.40327754006 1
15 1 4.62 177.104672089396 0 147.463176903505 1005.40327754006 2
15 1 4.84 972.398229091526 0 147.463176903505 1005.40327754006 1
15 1 4.84 188.606982036787 0 147.463176903505 1005.40327754006 2
15 1 5.06 963.146197973595 0 147.463176903505 1005.40327754006 1
15 1 5.06 206.557639070653 0 147.463176903505 1005.40327754006 2
15 1 5.28 956.892179279868 0 147.463176903505 1005.40327754006 1
15 1 5.28 192.599259858054 0 147.463176903505 1005.40327754006 2
15 1 5.5 960.028290481402 0 147.463176903505 1005.40327754006 1
15 1 5.5 201.605385950432 0 147.463176903505 1005.40327754006 2
15 1 5.72 947.524502741804 0 147.463176903505 1005.40327754006 1
15 1 5.72 174.209850470194 0 147.463176903505 1005.40327754006 2
15 1 5.94 951.021571245733 0 147.463176903505 1005.40327754006 1
15 1 5.94 210.481460608281 0 147.463176903505 1005.40327754006 2
15 1 6.16 958.261730870346 0 147.463176903505 1005.40327754006 1
15 1 6.16 185.669775923071 0 147.463176903505 1005.40327754006 2
15 1 6.38 949.368598570142 0 147.463176903505 1005.40327754006 1
15 1 6.38 210.76385086483 0 147.463176903505 1005.40327754006 2
15 2 0 0 3 470.865715190424 133.865771177566 1
15 2 0 470.865715190424 0 470.865715190424 133.865771177566 1
15 2 0 133.865771177566 0 470.865715190424 133.865771177566 2
15 2 0.22 507.549082417257 0 470.865715190424 133.865771177566 1
15 2 0.22 119.523052335838 0 470.865715190424 133.865771177566 2
15 2 0.44 495.195532930258 0 470.865715190424 133.865771177566 1
15 2 0.44 108.455133059345 0 470.865715190424 133.865771177566 2
15 2 0.66 527.219321577891 0 470.865715190424 133.865771177566 1
15 2 0.66 97.8625185667696 0 470.865715190424 133.865771177566 2
15 2 0.88 502.077714511557 0 470.865715190424 133.865771177566 1
15 2 0.88 108.701673291935 0 470.865715190424 133.865771177566 2
15 2 1.1 504.556859667826 0 470.865715190424 133.865771177566 1
15 2 1.1 110.03994923273 0 470.865715190424 133.865771177566 2
15 2 1.32 516.196498225354 0 470.865715190424 133.865771177566 1
15 2 1.32 98.495302024419 0 470.865715190424 133.865771177566 2
15 2 1.54 496.020594794457 0 470.865715190424 133.865771177566 1
15 2 1.54 98.6288349796084 0 470.865715190424 133.865771177566 2
15 2 1.76 505.447232097163 0 470.865715190424 133.865771177566 1
15 2 1.76 92.3325899111729 0 470.865715190424 133.865771177566 2
15 2 1.98 491.56357260855 0 470.865715190424 133.865771177566 1
15 2 1.98 110.264245225226 0 470.865715190424 133.865771177566 2
15 2 2.2 520.84935891558 0 470.865715190424 133.865771177566 1
15 2 2.2 109.358899616799 0 470.865715190424 133.865771177566 2
15 2 2.42 508.871142806407 0 470.865715190424 133.865771177566 1
15 2 2.42 92.816190616239 0 470.865715190424 133.865771177566 2
15 2 2.64 516.101791039338 0 470.865715190424 133.865771177566 1
15 2 2.64 91.3845673787613 0 470.865715190424 133.865771177566 2
15 2 2.86 509.930840941195 0 470.865715190424 133.865771177566 1
15 2 2.86 109.724918564199 0 470.865715190424 133.865771177566 2
15 2 3.08 505.686864135968 0 470.865715190424 133.865771177566 1
15 2 3.08 116.013129159096 0 470.865715190424 133.865771177566 2
15 2 3.3 525.240387824379 0 470.865715190424 133.865771177566 1
15 2 3.3 105.428322672557 0 470.865715190424 133.865771177566 2
15 2 3.52 513.036224329584 0 470.865715190424 133.865771177566 1
15 2 3.52 104.914020411184 0 470.865715190424 133.865771177566 2
15 2 3.74 526.674492521795 0 470.865715190424 133.865771177566 1
15 2 3.74 104.808871872354 0 470.865715190424 133.865771177566 2
15 2 3.96 491.698358335903 0 470.865715190424 133.865771177566 1
15 2 3.96 96.9372548185745 0 470.865715190424 133.865771177566 2
15 2 4.18 519.945030374396 0 470.865715190424 133.865771177566 1
15 2 4.18 94.0968342584088 0 470.865715190424 133.865771177566 2
15 2 4.4 506.725845214679 0 470.865715190424 133.865771177566 1
15 2 4.4 113.933519089045 0 470.865715190424 133.865771177566 2
15 2 4.62 506.019976709634 0 470.865715190424 133.865771177566 1
15 2 4.62 96.9398158945013 0 470.865715190424 133.865771177566 2
15 2 4.84 499.380725614121 0 470.865715190424 133.865771177566 1
15 2 4.84 92.6041922636304 0 470.865715190424 133.865771177566 2
15 2 5.06 506.316751901227 0 470.865715190424 133.865771177566 1
15 2 5.06 87.8970091882398 0 470.865715190424 133.865771177566 2
15 2 5.28 499.032617357511 0 470.865715190424 133.865771177566 1
15 2 5.28 96.3918844773227 0 470.865715190424 133.865771177566 2
15 2 5.5 506.975648191859 0 470.865715190424 133.865771177566 1
15 2 5.5 106.407867992336 0 470.865715190424 133.865771177566 2
15 2 5.72 514.78099064743 0 470.865715190424 133.865771177566 1
15 2 5.72 96.0743390326793 0 470.865715190424 133.865771177566 2
15 2 5.94 496.52890488865 0 470.865715190424 133.865771177566 1
15 2 5.94 79.5869548286929 0 470.865715190424 133.865771177566 2
15 2 6.16 496.678598083243 0 470.865715190424 133.865771177566 1
15 2 6.16 99.1578269253841 0 470.865715190424 133.865771177566 2
15 2 6.38 509.88623521135 0 470.865715190424 133.865771177566 1
15 2 6.38 106.559509694189 0 470.865715190424 133.865771177566 2
15 3 0 0 3 239.376613940537 52.4198253588387 1
15 3 0 239.376613940537 0 239.376613940537 52.4198253588387 1
15 3 0 52.4198253588387 0 239.376613940537 52.4198253588387 2
15 3 0.22 257.821713598813 0 239.376613940537 52.4198253588387 1
15 3 0.22 77.2087175293611 0 239.376613940537 52.4198253588387 2
15 3 0.44 255.872737279214 0 239.376613940537 52.4198253588387 1
15 3 0.44 67.5274722095466 0 239.376613940537 52.4198253588387 2
15 3 0.66 278.579858849442 0 239.376613940537 52.4198253588387 1
15 3 0.66 54.0582300338322 0 239.376613940537 52.4198253588387 2
15 3 0.88 259.833338153641 0 239.376613940537 52.4198253588387 1
15 3 0.88 61.0873049451918 0 239.376613940537 52.4198253588387 2
15 3 1.1 288.3359285806 0 239.376613940537 52.4198253588387 1
15 3 1.1 55.4385963699122 0 239.376613940537 52.4198253588387 2
15 3 1.32 283.207132571449 0 239.376613940537 52.4198253588387 1
15 3 1.32 56.7414862628279 0 239.376613940537 52.4198253588387 2
15 3 1.54 275.715116596751 0 239.376613940537 52.4198253588387 1
15 3 1.54 54.4356348797076 0 239.376613940537 52.4198253588387 2
15 3 1.76 274.675726106532 0 239.376613940537 52.4198253588387 1
15 3 1.76 47.539491093738 0 239.376613940537 52.4198253588387 2
15 3 1.98 275.150092501757 0 239.376613940537 52.4198253588387 1
15 3 1.98 48.2699139262664 0 239.376613940537 52.4198253588387 2
15 3 2.2 273.506863779881 0 239.376613940537 52.4198253588387 1
15 3 2.2 63.8723155642832 0 239.376613940537 52.4198253588387 2
15 3 2.42 285.45414333093 0 239.376613940537 52.4198253588387 1
15 3 2.42 55.4517051455806 0 239.376613940537 52.4198253588387 2
15 3 2.64 259.712193224518 0 239.376613940537 52.4198253588387 1
15 3 2.64 65.4342264057091 0 239.376613940537 52.4198253588387 2
15 3 2.86 266.86684237599 0 239.376613940537 52.4198253588387 1
15 3 2.86 65.6836615313129 0 239.376613940537 52.4198253588387 2
15 3 3.08 269.048909973507 0 239.376613940537 52.4198253588387 1
15 3 3.08 61.2832220546671 0 239.376613940537 52.4198253588387 2
15 3 3.3 282.924699776856 0 239.376613940537 52.4198253588387 1
15 3 3.3 63.7920857030873 0 239.376613940537 52.4198253588387 2
15 3 3.52 281.7728764266 0 239.376613940537 52.4198253588387 1
15 3 3.52 72.1214991031746 0 239.376613940537 52.4198253588387 2
15 3 3.74 264.699821020604 0 239.376613940537 52.4198253588387 1
15 3 3.74 45.4943356130016 0 239.376613940537 52.4198253588387 2
15 3 3.96 293.635716881402 0 239.376613940537 52.4198253588387 1
15 3 3.96 52.2020820373549 0 239.376613940537 52.4198253588387 2
15 3 4.18 280.248908975981 0 239.376613940537 52.4198253588387 1
15 3 4.18 38.5190896799618 0 239.376613940537 52.4198253588387 2
15 3 4.4 275.719297566671 0 239.376613940537 52.4198253588387 1
15 3 4.4 32.7444078547957 0 239.376613940537 52.4198253588387 2
15 3 4.62 277.091399347562 0 239.376613940537 52.4198253588387 1
15 3 4.62 58.8927204533917 0 239.376613940537 52.4198253588387 2
15 3 4.84 279.177117348744 0 239.376613940537 52.4198253588387 1
15 3 4.84 70.4931255060418 0 239.376613940537 52.4198253588387 2
15 3 5.06 267.834441577994 0 239.376613940537 52.4198253588387 1
15 3 5.06 41.7256855671308 0 239.376613940537 52.4198253588387 2
15 3 5.28 272.537417931949 0 239.376613940537 52.4198253588387 1
15 3 5.28 32.8702973922127 0 239.376613940537 52.4198253588387 2
15 3 5.5 274.871552964975 0 239.376613940537 52.4198253588387 1
15 3 5.5 60.2479224446319 0 239.376613940537 52.4198253588387 2
15 3 5.72 268.394958612632 0 239.376613940537 52.4198253588387 1
15 3 5.72 64.8271602156841 0 239.376613940537 52.4198253588387 2
15 3 5.94 277.987058899069 0 239.376613940537 52.4198253588387 1
15 3 5.94 49.728287781131 0 239.376613940537 52.4198253588387 2
15 3 6.16 268.713487968095 0 239.376613940537 52.4198253588387 1
15 3 6.16 48.772944709461 0 239.376613940537 52.4198253588387 2
15 3 6.38 274.138486476738 0 239.376613940537 52.4198253588387 1
15 3 6.38 72.0072687178792 0 239.376613940537 52.4198253588387 2
15 4 0 0 3 140.967288127713 40.887662074116 1
15 4 0 140.967288127713 0 140.967288127713 40.887662074116 1
15 4 0 40.887662074116 0 140.967288127713 40.887662074116 2
15 4 0.22 128.759336997127 0 140.967288127713 40.887662074116 1
15 4 0.22 47.5143335851444 0 140.967288127713 40.887662074116 2
15 4 0.44 119.725884973307 0 140.967288127713 40.887662074116 1
15 4 0.44 21.4768992858949 0 140.967288127713 40.887662074116 2
15 4 0.66 144.761757726057 0 140.967288127713 40.887662074116 1
15 4 0.66 18.5304950727243 0 140.967288127713 40.887662074116 2
15 4 0.88 128.015114921867 0 140.967288127713 40.887662074116 1
15 4 0.88 27.6460713142665 0 140.967288127713 40.887662074116 2
15 4 1.1 133.185270770786 0 140.967288127713 40.887662074116 1
15 4 1.1 30.1033900805499 0 140.967288127713 40.887662074116 2
15 4 1.32 145.116439396369 0 140.967288127713 40.887662074116 1
15 4 1.32 56.3058103661351 0 140.967288127713 40.887662074116 2
15 4 1.54 157.547673303926 0 140.967288127713 40.887662074116 1
15 4 1.54 20.0371222947414 0 140.967288127713 40.887662074116 2
15 4 1.76 147.077190718999 0 140.967288127713 40.887662074116 1
15 4 1.76 22.0833222301758 0 140.967288127713 40.887662074116 2
15 4 1.98 138.628126405509 0 140.967288127713 40.887662074116 1
15 4 1.98 31.7697349084923 0 140.967288127713 40.887662074116 2
15 4 2.2 125.625351350302 0 140.967288127713 40.887662074116 1
15 4 2.2 29.4480391426773 0 140.967288127713 40.887662074116 2
15 4 2.42 151.359654650271 0 140.967288127713 40.887662074116 1
15 4 2.42 36.2355530011445 0 140.967288127713 40.887662074116 2
15 4 2.64 147.139730018455 0 140.967288127713 40.887662074116 1
15 4 2.64 20.8047812787347 0 140.967288127713 40.887662074116 2
15 4 2.86 129.038184713829 0 140.967288127713 40.887662074116 1
15 4 2.86 32.7492934284208 0 140.967288127713 40.887662074116 2
15 4 3.08 139.379405526203 0 140.967288127713 40.887662074116 1
15 4 3.08 14.6079767547283 0 140.967288127713 40.887662074116 2
15 4 3.3 161.405192222568 0 140.967288127713 40.887662074116 1
15 4 3.3 21.3408920238452 0 140.967288127713 40.887662074116 2
15 4 3.52 135.366371511488 0 140.967288127713 40.887662074116 1
15 4 3.52 40.2891329826647 0 140.967288127713 40.887662074116 2
15 4 3.74 134.893509304699 0 140.967288127713 40.887662074116 1
15 4 3.74 26.7279159743624 0 140.967288127713 40.887662074116 2
15 4 3.96 134.050940116965 0 140.967288127713 40.887662074116 1
15 4 3.96 26.6143572623671 0 140.967288127713 40.887662074116 2
15 4 4.18 142.136428304257 0 140.967288127713 40.887662074116 1
15 4 4.18 13.9259119018244 0 140.967288127713 40.887662074116 2
15 4 4.4 167.738457928919 0 140.967288127713 40.887662074116 1
15 4 4.4 34.1653512076603 0 140.967288127713 40.887662074116 2
15 4 4.62 161.259849482244 0 140.967288127713 40.887662074116 1
15 4 4.62 29.6282795592688 0 140.967288127713 40.887662074116 2
15 4 4.84 150.630980739724 0 140.967288127713 40.887662074116 1
15 4 4.84 19.1611465320549 0 140.967288127713 40.887662074116 2
15 4 5.06 157.987368688152 0 140.967288127713 40.887662074116 1
15 4 5.06 15.8658374540892 0 140.967288127713 40.887662074116 2
15 4 5.28 145.835463074334 0 140.967288127713 40.887662074116 1
15 4 5.28 8.81335164230762 0 140.967288127713 40.887662074116 2
15 4 5.5 153.61996534259 0 140.967288127713 40.887662074116 1
15 4 5.5 15.1496836912461 0 140.967288127713 40.887662074116 2
15 4 5.72 142.52240758537 0 140.967288127713 40.887662074116 1
15 4 5.72 0.585680671454568 0 140.967288127713 40.887662074116 2
15 4 5.94 138.493134957201 0 140.967288127713 40.887662074116 1
15 4 5.94 25.2487024747746 0 140.967288127713 40.887662074116 2
15 4 6.16 145.538963234504 0 140.967288127713 40.887662074116 1
15 4 6.16 51.16203037133 0 140.967288127713 40.887662074116 2
15 4 6.38 148.33066236719 0 140.967288127713 40.887662074116 1
15 4 6.38 21.5645227486883 0 140.967288127713 40.887662074116 2
16 1 0 0 3 167.183288912865 1004.61268991758 1
16 1 0 167.183288912865 0 167.183288912865 1004.61268991758 1
16 1 0 1004.61268991758 0 167.183288912865 1004.61268991758 2
16 1 0.22 559.699270815545 0 167.183288912865 1004.61268991758 1
16 1 0.22 583.633550669469 0 167.183288912865 1004.61268991758 2
16 1 0.44 689.811297403259 0 167.183288912865 1004.61268991758 1
16 1 0.44 464.351643184797 0 167.183288912865 1004.61268991758 2
16 1 0.66 699.692379020667 0 167.183288912865 1004.61268991758 1
16 1 0.66 451.287493663488 0 167.183288912865 1004.61268991758 2
16 1 0.88 714.641273405255 0 167.183288912865 1004.61268991758 1
16 1 0.88 424.465633798535 0 167.183288912865 1004.61268991758 2
16 1 1.1 725.470779842871 0 167.183288912865 1004.61268991758 1
16 1 1.1 430.872016210025 0 167.183288912865 1004.61268991758 2
16 1 1.32 710.274875694434 0 167.183288912865 1004.61268991758 1
16 1 1.32 446.231496717602 0 167.183288912865 1004.61268991758 2
16 1 1.54 715.24211560662 0 167.183288912865 1004.61268991758 1
16 1 1.54 437.693418201417 0 167.183288912865 1004.61268991758 2
16 1 1.76 720.288581219007 0 167.183288912865 1004.61268991758 1
16 1 1.76 436.700950945344 0 167.183288912865 1004.61268991758 2
16 1 1.98 705.643549936277 0 167.183288912865 1004.61268991758 1
16 1 1.98 431.710231686162 0 167.183288912865 1004.61268991758 2
16 1 2.2 693.819623476576 0 167.183288912865 1004.61268991758 1
16 1 2.2 439.140548643516 0 167.183288912865 1004.61268991758 2
16 1 2.42 718.002657766397 0 167.183288912865 1004.61268991758 1
16 1 2.42 435.588407364347 0 167.183288912865 1004.61268991758 2
16 1 2.64 724.869164626219 0 167.183288912865 1004.61268991758 1
16 1 2.64 424.263934502499 0 167.183288912865 1004.61268991758 2
16 1 2.86 715.875060740914 0 167.183288912865 1004.61268991758 1
16 1 2.86 432.345399368839 0 167.183288912865 1004.61268991758 2
16 1 3.08 733.384523287851 0 167.183288912865 1004.61268991758 1
16 1 3.08 445.011056402357 0 167.183288912865 1004.61268991758 2
16 1 3.3 688.180078379389 0 167.183288912865 1004.61268991758 1
16 1 3.3 433.425651933945 0 167.183288912865 1004.61268991758 2
16 1 3.52 715.181050093277 0 167.183288912865 1004.61268991758 1
16 1 3.52 423.379607439286 0 167.183288912865 1004.61268991758 2
16 1 3.74 729.755843403627 0 167.183288912865 1004.61268991758 1
16 1 3.74 429.485763376906 0 167.183288912865 1004.61268991758 2
16 1 3.96 737.354988107989 0 167.183288912865 1004.61268991758 1
16 1 3.96 415.843591082304 0 167.183288912865 1004.61268991758 2
16 1 4.18 708.603020001787 0 167.183288912865 1004.61268991758 1
16 1 4.18 442.269176267346 0 167.183288912865 1004.61268991758 2
16 1 4.4 720.083433580589 0 167.183288912865 1004.61268991758 1
16 1 4.4 454.768853742641 0 167.183288912865 1004.61268991758 2
16 1 4.62 718.800136634887 0 167.183288912865 1004.61268991758 1
16 1 4.62 432.00684588619 0 167.183288912865 1004.61268991758 2
16 1 4.84 721.932755884547 0 167.183288912865 1004.61268991758 1
16 1 4.84 435.491707636886 0 167.183288912865 1004.61268991758 2
16 1 5.06 707.167153233972 0 167.183288912865 1004.61268991758 1
16 1 5.06 427.455121786648 0 167.183288912865 1004.61268991758 2
16 1 5.28 713.593602957916 0 167.183288912865 1004.61268991758 1
16 1 5.28 433.670357383195 0 167.183288912865 1004.61268991758 2
16 1 5.5 721.402096450735 0 167.183288912865 1004.61268991758 1
16 1 5.5 445.308900933572 0 167.183288912865 1004.61268991758 2
16 1 5.72 700.215473302486 0 167.183288912865 1004.61268991758 1
16 1 5.72 409.613046857311 0 167.183288912865 1004.61268991758 2
16 1 5.94 714.803943124066 0 167.183288912865 1004.61268991758 1
16 1 5.94 439.706429337885 0 167.183288912865 1004.61268991758 2
16 1 6.16 706.010727214395 0 167.183288912865 1004.61268991758 1
16 1 6.16 447.129614771915 0 167.183288912865 1004.61268991758 2
16 1 6.38 718.176156903061 0 167.183288912865 1004.61268991758 1
16 1 6.38 435.659337461535 0 167.183288912865 1004.61268991758 2
16 2 0 0 3 356.912787411914 299.862124961142 1
16 2 0 356.912787411914 0 356.912787411914 299.862124961142 1
16 2 0 299.862124961142 0 356.912787411914 299.862124961142 2
16 2 0.22 386.338067667717 0 356.912787411914 299.862124961142 1
16 2 0.22 266.009703511497 0 356.912787411914 299.862124961142 2
16 2 0.44 403.284820437504 0 356.912787411914 299.862124961142 1
16 2 0.44 249.034613779674 0 356.912787411914 299.862124961142 2
16 2 0.66 402.24320218091 0 356.912787411914 299.862124961142 1
16 2 0.66 258.205024192398 0 356.912787411914 299.862124961142 2
16 2 0.88 421.650934032715 0 356.912787411914 299.862124961142 1
16 2 0.88 238.33704601871 0 356.912787411914 299.862124961142 2
16 2 1.1 419.089153268769 0 356.912787411914 299.862124961142 1
16 2 1.1 251.836420034654 0 356.912787411914 299.862124961142 2
16 2 1.32 409.053096088086 0 356.912787411914 299.862124961142 1
16 2 1.32 250.263676506762 0 356.912787411914 299.862124961142 2
16 2 1.54 407.653129946755 0 356.912787411914 299.862124961142 1
16 2 1.54 256.177170705383 0 356.912787411914 299.862124961142 2
16 2 1.76 415.945540927788 0 356.912787411914 299.862124961142 1
16 2 1.76 235.053624184351 0 356.912787411914 299.862124961142 2
16 2 1.98 407.836788978504 0 356.912787411914 299.862124961142 1
16 2 1.98 256.264221345017 0 356.912787411914 299.862124961142 2
16 2 2.2 425.223401583243 0 356.912787411914 299.862124961142 1
16 2 2.2 252.608381851319 0 356.912787411914 299.862124961142 2
16 2 2.42 414.76653860326 0 356.912787411914 299.862124961142 1
16 2 2.42 244.355356670005 0 356.912787411914 299.862124961142 2
16 2 2.64 417.189377577133 0 356.912787411914 299.862124961142 1
16 2 2.64 261.409097774832 0 356.912787411914 299.862124961142 2
16 2 2.86 411.685489131716 0 356.912787411914 299.862124961142 1
16 2 2.86 243.701983374016 0 356.912787411914 299.862124961142 2
16 2 3.08 403.440802723252 0 356.912787411914 299.862124961142 1
16 2 3.08 251.618406138736 0 356.912787411914 299.862124961142 2
16 2 3.3 430.177229987362 0 356.912787411914 299.862124961142 1
16 2 3.3 250.732216962807 0 356.912787411914 299.862124961142 2
16 2 3.52 423.340457761313 0 356.912787411914 299.862124961142 1
16 2 3.52 251.224215437982 0 356.912787411914 299.862124961142 2
16 2 3.74 422.744431642792 0 356.912787411914 299.862124961142 1
16 2 3.74 254.954740616921 0 356.912787411914 299.862124961142 2
16 2 3.96 404.937019716782 0 356.912787411914 299.862124961142 1
16 2 3.96 242.153842717141 0 356.912787411914 299.862124961142 2
16 2 4.18 417.278843841034 0 356.912787411914 299.862124961142 1
16 2 4.18 249.397238396957 0 356.912787411914 299.862124961142 2
16 2 4.4 415.648797931256 0 356.912787411914 299.862124961142 1
16 2 4.4 254.528419587409 0 356.912787411914 299.862124961142 2
16 2 4.62 414.809136455836 0 356.912787411914 299.862124961142 1
16 2 4.62 244.790765923101 0 356.912787411914 299.862124961142 2
16 2 4.84 419.617553009848 0 356.912787411914 299.862124961142 1
16 2 4.84 240.32643402914 0 356.912787411914 299.862124961142 2
16 2 5.06 412.114160515198 0 356.912787411914 299.862124961142 1
16 2 5.06 264.944376065521 0 356.912787411914 299.862124961142 2
16 2 5.28 408.110572121994 0 356.912787411914 299.862124961142 1
16 2 5.28 254.740590589135 0 356.912787411914 299.862124961142 2
16 2 5.5 424.102578400851 0 356.912787411914 299.862124961142 1
16 2 5.5 259.19135252005 0 356.912787411914 299.862124961142 2
16 2 5.72 414.165145218928 0 356.912787411914 299.862124961142 1
16 2 5.72 251.820727089635 0 356.912787411914 299.862124961142 2
16 2 5.94 410.946055165869 0 356.912787411914 299.862124961142 1
16 2 5.94 245.775786941444 0 356.912787411914 299.862124961142 2
16 2 6.16 421.763242660414 0 356.912787411914 299.862124961142 1
16 2 6.16 247.394372706843 0 356.912787411914 299.862124961142 2
16 2 6.38 404.971519478924 0 356.912787411914 299.862124961142 1
16 2 6.38 242.645397253186 0 356.912787411914 299.862124961142 2
16 3 0 0 3 215.164009630855 174.248077749013 1
16 3 0 215.164009630855 0 215.164009630855 174.248077749013 1
16 3 0 174.248077749013 0 215.164009630855 174.248077749013 2
16 3 0.22 224.537590153658 0 215.164009630855 174.248077749013 1
16 3 0.22 169.753723357808 0 215.164009630855 174.248077749013 2
16 3 0.44 240.223811325568 0 215.164009630855 174.248077749013 1
16 3 0.44 148.909345092096 0 215.164009630855 174.248077749013 2
16 3 0.66 247.491628864496 0 215.164009630855 174.248077749013 1
16 3 0.66 146.001375004401 0 215.164009630855 174.248077749013 2
16 3 0.88 245.960446242687 0 215.164009630855 174.248077749013 1
16 3 0.88 142.586565580074 0 215.164009630855 174.248077749013 2
16 3 1.1 227.803650638506 0 215.164009630855 174.248077749013 1
16 3 1.1 136.989462994059 0 215.164009630855 174.248077749013 2
16 3 1.32 239.085873540084 0 215.164009630855 174.248077749013 1
16 3 1.32 117.714031973375 0 215.164009630855 174.248077749013 2
16 3 1.54 246.59308067042 0 215.164009630855 174.248077749013 1
16 3 1.54 125.53927092254 0 215.164009630855 174.248077749013 2
16 3 1.76 227.99134216666 0 215.164009630855 174.248077749013 1
16 3 1.76 155.740713373351 0 215.164009630855 174.248077749013 2
16 3 1.98 227.876531296653 0 215.164009630855 174.248077749013 1
16 3 1.98 148.119196038152 0 215.164009630855 174.248077749013 2
16 3 2.2 225.45734451781 0 215.164009630855 174.248077749013 1
16 3 2.2 165.196259263093 0 215.164009630855 174.248077749013 2
16 3 2.42 223.832912473525 0 215.164009630855 174.248077749013 1
16 3 2.42 152.598972617602 0 215.164009630855 174.248077749013 2
16 3 2.64 229.110103102565 0 215.164009630855 174.248077749013 1
16 3 2.64 163.696196932559 0 215.164009630855 174.248077749013 2
16 3 2.86 227.581136248661 0 215.164009630855 174.248077749013 1
16 3 2.86 131.415053872283 0 215.164009630855 174.248077749013 2
16 3 3.08 233.857723473754 0 215.164009630855 174.248077749013 1
16 3 3.08 122.639737636124 0 215.164009630855 174.248077749013 2
16 3 3.3 250.51671278139 0 215.164009630855 174.248077749013 1
16 3 3.3 151.043502543771 0 215.164009630855 174.248077749013 2
16 3 3.52 239.490667062509 0 215.164009630855 174.248077749013 1
16 3 3.52 142.843164258323 0 215.164009630855 174.248077749013 2
16 3 3.74 240.129292642424 0 215.164009630855 174.248077749013 1
16 3 3.74 151.613944147091 0 215.164009630855 174.248077749013 2
16 3 3.96 230.478353200681 0 215.164009630855 174.248077749013 1
16 3 3.96 151.210322470267 0 215.164009630855 174.248077749013 2
16 3 4.18 226.708402899893 0 215.164009630855 174.248077749013 1
16 3 4.18 145.156069566405 0 215.164009630855 174.248077749013 2
16 3 4.4 252.392373399723 0 215.164009630855 174.248077749013 1
16 3 4.4 119.532144348708 0 215.164009630855 174.248077749013 2
16 3 4.62 221.188641276067 0 215.164009630855 174.248077749013 1
16 3 4.62 127.592929749971 0 215.164009630855 174.248077749013 2
16 3 4.84 237.569524439044 0 215.164009630855 174.248077749013 1
16 3 4.84 128.787248719686 0 215.164009630855 174.248077749013 2
16 3 5.06 235.56486245132 0 215.164009630855 174.248077749013 1
16 3 5.06 136.77893191077 0 215.164009630855 174.248077749013 2
16 3 5.28 238.346436529053 0 215.164009630855 174.248077749013 1
16 3 5.28 155.330486593419 0 215.164009630855 174.248077749013 2
16 3 5.5 211.565985800532 0 215.164009630855 174.248077749013 1
16 3 5.5 135.101519255153 0 215.164009630855 174.248077749013 2
16 3 5.72 242.953397647509 0 215.164009630855 174.248077749013 1
16 3 5.72 153.543112584142 0 215.164009630855 174.248077749013 2
16 3 5.94 229.786630768625 0 215.164009630855 174.248077749013 1
16 3 5.94 142.379176323554 0 215.164009630855 174.248077749013 2
16 3 6.16 224.017810441759 0 215.164009630855 174.248077749013 1
16 3 6.16 134.761867022245 0 215.164009630855 174.248077749013 2
16 3 6.38 227.246614947773 0 215.164009630855 174.248077749013 1
16 3 6.38 142.203051820682 0 215.164009630855 174.248077749013 2
16 4 0 0 3 124.594198422006 83.7384242941792 1
16 4 0 124.594198422006 0 124.594198422006 83.7384242941792 1
16 4 0 83.7384242941792 0 124.594198422006 83.7384242941792 2
16 4 0.22 136.088763801038 0 124.594198422006 83.7384242941792 1
16 4 0.22 93.7190127283922 0 124.594198422006 83.7384242941792 2
16 4 0.44 145.446565461323 0 124.594198422006 83.7384242941792 1
16 4 0.44 95.1293611722113 0 124.594198422006 83.7384242941792 2
16 4 0.66 147.98388996327 0 124.594198422006 83.7384242941792 1
16 4 0.66 77.8213258686114 0 124.594198422006 83.7384242941792 2
16 4 0.88 141.061106043136 0 124.594198422006 83.7384242941792 1
16 4 0.88 72.5113437755903 0 124.594198422006 83.7384242941792 2
16 4 1.1 112.548439463943 0 124.594198422006 83.7384242941792 1
16 4 1.1 82.3063364457579 0 124.594198422006 83.7384242941792 2
16 4 1.32 153.608557789651 0 124.594198422006 83.7384242941792 1
16 4 1.32 102.726338110468 0 124.594198422006 83.7384242941792 2
16 4 1.54 129.778949627714 0 124.594198422006 83.7384242941792 1
16 4 1.54 79.710941304847 0 124.594198422006 83.7384242941792 2
16 4 1.76 129.673745027947 0 124.594198422006 83.7384242941792 1
16 4 1.76 77.3403463964361 0 124.594198422006 83.7384242941792 2
16 4 1.98 123.325100991757 0 124.594198422006 83.7384242941792 1
16 4 1.98 74.419922825502 0 124.594198422006 83.7384242941792 2
16 4 2.2 143.745011998668 0 124.594198422006 83.7384242941792 1
16 4 2.2 84.1262066222767 0 124.594198422006 83.7384242941792 2
16 4 2.42 141.995580384765 0 124.594198422006 83.7384242941792 1
16 4 2.42 84.9121385203471 0 124.594198422006 83.7384242941792 2
16 4 2.64 143.401586969899 0 124.594198422006 83.7384242941792 1
16 4 2.64 79.6996731223137 0 124.594198422006 83.7384242941792 2
16 4 2.86 130.382889678878 0 124.594198422006 83.7384242941792 1
16 4 2.86 80.1029770771217 0 124.594198422006 83.7384242941792 2
16 4 3.08 140.712547001747 0 124.594198422006 83.7384242941792 1
16 4 3.08 87.2145806324939 0 124.594198422006 83.7384242941792 2
16 4 3.3 138.70648943929 0 124.594198422006 83.7384242941792 1
16 4 3.3 76.7455122410378 0 124.594198422006 83.7384242941792 2
16 4 3.52 141.056607019416 0 124.594198422006 83.7384242941792 1
16 4 3.52 113.146061997388 0 124.594198422006 83.7384242941792 2
16 4 3.74 142.453632510044 0 124.594198422006 83.7384242941792 1
16 4 3.74 67.7820922872137 0 124.594198422006 83.7384242941792 2
16 4 3.96 137.60981959889 0 124.594198422006 83.7384242941792 1
16 4 3.96 84.9521384014938 0 124.594198422006 83.7384242941792 2
16 4 4.18 144.792742930152 0 124.594198422006 83.7384242941792 1
16 4 4.18 87.9896142195806 0 124.594198422006 83.7384242941792 2
16 4 4.4 138.107657854029 0 124.594198422006 83.7384242941792 1
16 4 4.4 100.306570658905 0 124.594198422006 83.7384242941792 2
16 4 4.62 136.712840273965 0 124.594198422006 83.7384242941792 1
16 4 4.62 78.4512281702253 0 124.594198422006 83.7384242941792 2
16 4 4.84 117.877248964366 0 124.594198422006 83.7384242941792 1
16 4 4.84 84.5026166467942 0 124.594198422006 83.7384242941792 2
16 4 5.06 118.125633210698 0 124.594198422006 83.7384242941792 1
16 4 5.06 99.8415152425825 0 124.594198422006 83.7384242941792 2
16 4 5.28 155.071694182112 0 124.594198422006 83.7384242941792 1
16 4 5.28 88.566471832521 0 124.594198422006 83.7384242941792 2
16 4 5.5 137.526869293026 0 124.594198422006 83.7384242941792 1
16 4 5.5 84.8420994872899 0 124.594198422006 83.7384242941792 2
16 4 5.72 138.041118027886 0 124.594198422006 83.7384242941792 1
16 4 5.72 76.243278255226 0 124.594198422006 83.7384242941792 2
16 4 5.94 136.172016607096 0 124.594198422006 83.7384242941792 1
16 4 5.94 76.7156616539167 0 124.594198422006 83.7384242941792 2
16 4 6.16 137.044644715872 0 124.594198422006 83.7384242941792 1
16 4 6.16 82.5199467811839 0 124.594198422006 83.7384242941792 2
16 4 6.38 146.283238338594 0 124.594198422006 83.7384242941792 1
16 4 6.38 76.9075884116274 0 124.594198422006 83.7384242941792 2
17 1 0 0 3 144.19119923049 993.796330473349 1
17 1 0 144.19119923049 0 144.19119923049 993.796330473349 1
17 1 0 993.796330473349 0 144.19119923049 993.796330473349 2
17 1 0.22 289.703876370962 0 144.19119923049 993.796330473349 1
17 1 0.22 840.705159916955 0 144.19119923049 993.796330473349 2
17 1 0.44 345.680720054354 0 144.19119923049 993.796330473349 1
17 1 0.44 802.066934145572 0 144.19119923049 993.796330473349 2
17 1 0.66 376.977789286662 0 144.19119923049 993.796330473349 1
17 1 0.66 756.037653519393 0 144.19119923049 993.796330473349 2
17 1 0.88 395.268120146761 0 144.19119923049 993.796330473349 1
17 1 0.88 753.234491345012 0 144.19119923049 993.796330473349 2
17 1 1.1 407.517662297608 0 144.19119923049 993.796330473349 1
17 1 1.1 740.658645060531 0 144.19119923049 993.796330473349 2
17 1 1.32 414.476120869858 0 144.19119923049 993.796330473349 1
17 1 1.32 765.559217942361 0 144.19119923049 993.796330473349 2
17 1 1.54 395.386068959146 0 144.19119923049 993.796330473349 1
17 1 1.54 742.681127710394 0 144.19119923049 993.796330473349 2
17 1 1.76 381.006022510867 0 144.19119923049 993.796330473349 1
17 1 1.76 738.989945612271 0 144.19119923049 993.796330473349 2
17 1 1.98 397.759712923533 0 144.19119923049 993.796330473349 1
17 1 1.98 761.197107754936 0 144.19119923049 993.796330473349 2
17 1 2.2 404.268548165956 0 144.19119923049 993.796330473349 1
17 1 2.2 751.569284567771 0 144.19119923049 993.796330473349 2
17 1 2.42 387.540094804229 0 144.19119923049 993.796330473349 1
17 1 2.42 739.463680902326 0 144.19119923049 993.796330473349 2
17 1 2.64 404.033771784113 0 144.19119923049 993.796330473349 1
17 1 2.64 753.212202332738 0 144.19119923049 993.796330473349 2
17 1 2.86 374.654800447384 0 144.19119923049 993.796330473349 1
17 1 2.86 773.461206332599 0 144.19119923049 993.796330473349 2
17 1 3.08 408.364652563586 0 144.19119923049 993.796330473349 1
17 1 3.08 765.328966385258 0 144.19119923049 993.796330473349 2
17 1 3.3 408.085514979077 0 144.19119923049 993.796330473349 1
17 1 3.3 754.284147701936 0 144.19119923049 993.796330473349 2
17 1 3.52 403.535690888922 0 144.19119923049 993.796330473349 1
17 1 3.52 753.941818994968 0 144.19119923049 993.796330473349 2
17 1 3.74 377.477276650692 0 144.19119923049 993.796330473349 1
17 1 3.74 761.319247859017 0 144.19119923049 993.796330473349 2
17 1 3.96 405.028020826502 0 144.19119923049 993.796330473349 1
17 1 3.96 734.707293163596 0 144.19119923049 993.796330473349 2
17 1 4.18 389.653880594954 0 144.19119923049 993.796330473349 1
17 1 4.18 737.720592778321 0 144.19119923049 993.796330473349 2
17 1 4.4 406.649084888198 0 144.19119923049 993.796330473349 1
17 1 4.4 746.935539203047 0 144.19119923049 993.796330473349 2
17 1 4.62 403.226762433876 0 144.19119923049 993.796330473349 1
17 1 4.62 756.871073075218 0 144.19119923049 993.796330473349 2
17 1 4.84 379.574910304288 0 144.19119923049 993.796330473349 1
17 1 4.84 735.19205666141 0 144.19119923049 993.796330473349 2
17 1 5.06 386.731585097304 0 144.19119923049 993.796330473349 1
17 1 5.06 754.276750799421 0 144.19119923049 993.796330473349 2
17 1 5.28 395.778997474021 0 144.19119923049 993.796330473349 1
17 1 5.28 737.403181114377 0 144.19119923049 993.796330473349 2
17 1 5.5 395.953555902921 0 144.19119923049 993.796330473349 1
17 1 5.5 755.479466619854 0 144.19119923049 993.796330473349 2
17 1 5.72 391.129047929884 0 144.19119923049 993.796330473349 1
17 1 5.72 749.828112370649 0 144.19119923049 993.796330473349 2
17 1 5.94 396.772030681016 0 144.19119923049 993.796330473349 1
17 1 5.94 754.233601356376 0 144.19119923049 993.796330473349 2
17 1 6.16 412.235420537872 0 144.19119923049 993.796330473349 1
17 1 6.16 762.195358737377 0 144.19119923049 993.796330473349 2
17 1 6.38 395.242684918633 0 144.19119923049 993.796330473349 1
17 1 6.38 745.513672615595 0 144.19119923049 993.796330473349 2
17 2 0 0 3 198.246365220492 538.089766920534 1
17 2 0 198.246365220492 0 198.246365220492 538.089766920534 1
17 2 0 538.089766920534 0 198.246365220492 538.089766920534 2
17 2 0.22 251.29861508846 0 198.246365220492 538.089766920534 1
17 2 0.22 484.098974745968 0 198.246365220492 538.089766920534 2
17 2 0.44 235.124463441221 0 198.246365220492 538.089766920534 1
17 2 0.44 480.405798231825 0 198.246365220492 538.089766920534 2
17 2 0.66 254.952967262269 0 198.246365220492 538.089766920534 1
17 2 0.66 471.001060905357 0 198.246365220492 538.089766920534 2
17 2 0.88 255.089527653112 0 198.246365220492 538.089766920534 1
17 2 0.88 477.764664354131 0 198.246365220492 538.089766920534 2
17 2 1.1 252.391655739524 0 198.246365220492 538.089766920534 1
17 2 1.1 474.551686869185 0 198.246365220492 538.089766920534 2
17 2 1.32 252.348359265546 0 198.246365220492 538.089766920534 1
17 2 1.32 483.005207797322 0 198.246365220492 538.089766920534 2
17 2 1.54 261.755689462397 0 198.246365220492 538.089766920534 1
17 2 1.54 455.541689427613 0 198.246365220492 538.089766920534 2
17 2 1.76 250.70603649498 0 198.246365220492 538.089766920534 1
17 2 1.76 471.422524805392 0 198.246365220492 538.089766920534 2
17 2 1.98 244.3426190203 0 198.246365220492 538.089766920534 1
17 2 1.98 475.502198097472 0 198.246365220492 538.089766920534 2
17 2 2.2 245.14926321674 0 198.246365220492 538.089766920534 1
17 2 2.2 466.646933840869 0 198.246365220492 538.089766920534 2
17 2 2.42 262.44528756055 0 198.246365220492 538.089766920534 1
17 2 2.42 489.263650851615 0 198.246365220492 538.089766920534 2
17 2 2.64 257.644638057109 0 198.246365220492 538.089766920534 1
17 2 2.64 509.680989113949 0 198.246365220492 538.089766920534 2
17 2 2.86 247.077822788737 0 198.246365220492 538.089766920534 1
17 2 2.86 487.180370352056 0 198.246365220492 538.089766920534 2
17 2 3.08 265.204928274315 0 198.246365220492 538.089766920534 1
17 2 3.08 476.161123207732 0 198.246365220492 538.089766920534 2
17 2 3.3 245.880372974794 0 198.246365220492 538.089766920534 1
17 2 3.3 462.465892414642 0 198.246365220492 538.089766920534 2
17 2 3.52 254.688366104652 0 198.246365220492 538.089766920534 1
17 2 3.52 463.38279729415 0 198.246365220492 538.089766920534 2
17 2 3.74 243.371004115726 0 198.246365220492 538.089766920534 1
17 2 3.74 454.343630419538 0 198.246365220492 538.089766920534 2
17 2 3.96 244.507585344721 0 198.246365220492 538.089766920534 1
17 2 3.96 480.148373729206 0 198.246365220492 538.089766920534 2
17 2 4.18 250.202095000903 0 198.246365220492 538.089766920534 1
17 2 4.18 482.129011882323 0 198.246365220492 538.089766920534 2
17 2 4.4 274.717906839663 0 198.246365220492 538.089766920534 1
17 2 4.4 466.421697696259 0 198.246365220492 538.089766920534 2
17 2 4.62 235.612504522723 0 198.246365220492 538.089766920534 1
17 2 4.62 473.678018326143 0 198.246365220492 538.089766920534 2
17 2 4.84 242.524887265118 0 198.246365220492 538.089766920534 1
17 2 4.84 459.303053357496 0 198.246365220492 538.089766920534 2
17 2 5.06 259.230979534156 0 198.246365220492 538.089766920534 1
17 2 5.06 482.01277671265 0 198.246365220492 538.089766920534 2
17 2 5.28 256.539937979681 0 198.246365220492 538.089766920534 1
17 2 5.28 476.558811782712 0 198.246365220492 538.089766920534 2
17 2 5.5 255.162857544181 0 198.246365220492 538.089766920534 1
17 2 5.5 470.68032548376 0 198.246365220492 538.089766920534 2
17 2 5.72 262.348530149847 0 198.246365220492 538.089766920534 1
17 2 5.72 471.324118719079 0 198.246365220492 538.089766920534 2
17 2 5.94 233.379236303051 0 198.246365220492 538.089766920534 1
17 2 5.94 480.921419873862 0 198.246365220492 538.089766920534 2
17 2 6.16 249.583103996434 0 198.246365220492 538.089766920534 1
17 2 6.16 454.076911026498 0 198.246365220492 538.089766920534 2
17 2 6.38 253.42311773804 0 198.246365220492 538.089766920534 1
17 2 6.38 482.093732175715 0 198.246365220492 538.089766920534 2
17 3 0 0 3 128.606610089834 332.326676821704 1
17 3 0 128.606610089834 0 128.606610089834 332.326676821704 1
17 3 0 332.326676821704 0 128.606610089834 332.326676821704 2
17 3 0.22 137.271535867603 0 128.606610089834 332.326676821704 1
17 3 0.22 305.675417935596 0 128.606610089834 332.326676821704 2
17 3 0.44 148.94703026741 0 128.606610089834 332.326676821704 1
17 3 0.44 302.266273092391 0 128.606610089834 332.326676821704 2
17 3 0.66 157.034010213726 0 128.606610089834 332.326676821704 1
17 3 0.66 298.360424414543 0 128.606610089834 332.326676821704 2
17 3 0.88 158.813017803393 0 128.606610089834 332.326676821704 1
17 3 0.88 286.416136029726 0 128.606610089834 332.326676821704 2
17 3 1.1 165.190424418951 0 128.606610089834 332.326676821704 1
17 3 1.1 326.344735921435 0 128.606610089834 332.326676821704 2
17 3 1.32 158.819871640725 0 128.606610089834 332.326676821704 1
17 3 1.32 320.652888835616 0 128.606610089834 332.326676821704 2
17 3 1.54 161.260199653844 0 128.606610089834 332.326676821704 1
17 3 1.54 307.084700676194 0 128.606610089834 332.326676821704 2
17 3 1.76 158.258143071257 0 128.606610089834 332.326676821704 1
17 3 1.76 301.782997622442 0 128.606610089834 332.326676821704 2
17 3 1.98 162.071868743331 0 128.606610089834 332.326676821704 1
17 3 1.98 298.929778591977 0 128.606610089834 332.326676821704 2
17 3 2.2 137.070821406138 0 128.606610089834 332.326676821704 1
17 3 2.2 284.540253747615 0 128.606610089834 332.326676821704 2
17 3 2.42 166.902973307111 0 128.606610089834 332.326676821704 1
17 3 2.42 295.198823157378 0 128.606610089834 332.326676821704 2
17 3 2.64 153.584457477769 0 128.606610089834 332.326676821704 1
17 3 2.64 299.725419653562 0 128.606610089834 332.326676821704 2
17 3 2.86 140.002787347597 0 128.606610089834 332.326676821704 1
17 3 2.86 310.045078856945 0 128.606610089834 332.326676821704 2
17 3 3.08 125.033232881856 0 128.606610089834 332.326676821704 1
17 3 3.08 299.998554478868 0 128.606610089834 332.326676821704 2
17 3 3.3 178.980425210672 0 128.606610089834 332.326676821704 1
17 3 3.3 295.591583167888 0 128.606610089834 332.326676821704 2
17 3 3.52 149.249692867534 0 128.606610089834 332.326676821704 1
17 3 3.52 288.191866724954 0 128.606610089834 332.326676821704 2
17 3 3.74 166.245764994928 0 128.606610089834 332.326676821704 1
17 3 3.74 293.915237386883 0 128.606610089834 332.326676821704 2
17 3 3.96 163.572906008056 0 128.606610089834 332.326676821704 1
17 3 3.96 299.586880438654 0 128.606610089834 332.326676821704 2
17 3 4.18 151.66672165691 0 128.606610089834 332.326676821704 1
17 3 4.18 305.630664281566 0 128.606610089834 332.326676821704 2
17 3 4.4 145.359043497386 0 128.606610089834 332.326676821704 1
17 3 4.4 307.292027996827 0 128.606610089834 332.326676821704 2
17 3 4.62 161.228168579522 0 128.606610089834 332.326676821704 1
17 3 4.62 293.049161337715 0 128.606610089834 332.326676821704 2
17 3 4.84 158.021394680194 0 128.606610089834 332.326676821704 1
17 3 4.84 305.699630873512 0 128.606610089834 332.326676821704 2
17 3 5.06 155.970427455824 0 128.606610089834 332.326676821704 1
17 3 5.06 305.565151837524 0 128.606610089834 332.326676821704 2
17 3 5.28 151.197440646565 0 128.606610089834 332.326676821704 1
17 3 5.28 295.250967563715 0 128.606610089834 332.326676821704 2
17 3 5.5 159.103628136203 0 128.606610089834 332.326676821704 1
17 3 5.5 287.644539834076 0 128.606610089834 332.326676821704 2
17 3 5.72 177.27937342546 0 128.606610089834 332.326676821704 1
17 3 5.72 321.724899515651 0 128.606610089834 332.326676821704 2
17 3 5.94 159.116427611292 0 128.606610089834 332.326676821704 1
17 3 5.94 276.85446263828 0 128.606610089834 332.326676821704 2
17 3 6.16 155.716925882099 0 128.606610089834 332.326676821704 1
17 3 6.16 294.469987740046 0 128.606610089834 332.326676821704 2
17 3 6.38 162.709578001842 0 128.606610089834 332.326676821704 1
17 3 6.38 318.381870158117 0 128.606610089834 332.326676821704 2
17 4 0 0 3 85.1315142270386 204.785393252714 1
17 4 0 85.1315142270386 0 85.1315142270386 204.785393252714 1
17 4 0 204.785393252714 0 85.1315142270386 204.785393252714 2
17 4 0.22 92.1974626961497 0 85.1315142270386 204.785393252714 1
17 4 0.22 201.921110899657 0 85.1315142270386 204.785393252714 2
17 4 0.44 92.5474188591159 0 85.1315142270386 204.785393252714 1
17 4 0.44 191.568680225303 0 85.1315142270386 204.785393252714 2
17 4 0.66 103.793923082895 0 85.1315142270386 204.785393252714 1
17 4 0.66 185.143591431773 0 85.1315142270386 204.785393252714 2
17 4 0.88 86.656992843008 0 85.1315142270386 204.785393252714 1
17 4 0.88 201.111589570608 0 85.1315142270386 204.785393252714 2
17 4 1.1 99.4301513401983 0 85.1315142270386 204.785393252714 1
17 4 1.1 197.096160826181 0 85.1315142270386 204.785393252714 2
17 4 1.32 91.9374650635508 0 85.1315142270386 204.785393252714 1
17 4 1.32 187.438734858534 0 85.1315142270386 204.785393252714 2
17 4 1.54 96.6014520099811 0 85.1315142270386 204.785393252714 1
17 4 1.54 193.30450695284 0 85.1315142270386 204.785393252714 2
17 4 1.76 101.820440973927 0 85.1315142270386 204.785393252714 1
17 4 1.76 180.340327849407 0 85.1315142270386 204.785393252714 2
17 4 1.98 93.3587623736865 0 85.1315142270386 204.785393252714 1
17 4 1.98 202.472692095013 0 85.1315142270386 204.785393252714 2
17 4 2.2 112.363876217213 0 85.1315142270386 204.785393252714 1
17 4 2.2 188.013368972753 0 85.1315142270386 204.785393252714 2
17 4 2.42 92.0906365173965 0 85.1315142270386 204.785393252714 1
17 4 2.42 189.588595399257 0 85.1315142270386 204.785393252714 2
17 4 2.64 93.9283072820422 0 85.1315142270386 204.785393252714 1
17 4 2.64 178.646535945768 0 85.1315142270386 204.785393252714 2
17 4 2.86 97.0787740796765 0 85.1315142270386 204.785393252714 1
17 4 2.86 175.504597282109 0 85.1315142270386 204.785393252714 2
17 4 3.08 93.9763355591427 0 85.1315142270386 204.785393252714 1
17 4 3.08 191.771872543847 0 85.1315142270386 204.785393252714 2
17 4 3.3 76.1122455733955 0 85.1315142270386 204.785393252714 1
17 4 3.3 191.257327151947 0 85.1315142270386 204.785393252714 2
17 4 3.52 103.457868109858 0 85.1315142270386 204.785393252714 1
17 4 3.52 204.658099853316 0 85.1315142270386 204.785393252714 2
17 4 3.74 102.240639130972 0 85.1315142270386 204.785393252714 1
17 4 3.74 193.692159150518 0 85.1315142270386 204.785393252714 2
17 4 3.96 99.2297437503969 0 85.1315142270386 204.785393252714 1
17 4 3.96 177.690848975067 0 85.1315142270386 204.785393252714 2
17 4 4.18 104.113875960926 0 85.1315142270386 204.785393252714 1
17 4 4.18 179.344865588985 0 85.1315142270386 204.785393252714 2
17 4 4.4 106.109250541629 0 85.1315142270386 204.785393252714 1
17 4 4.4 186.129424237311 0 85.1315142270386 204.785393252714 2
17 4 4.62 125.236302296019 0 85.1315142270386 204.785393252714 1
17 4 4.62 194.734772858427 0 85.1315142270386 204.785393252714 2
17 4 4.84 83.4223100103577 0 85.1315142270386 204.785393252714 1
17 4 4.84 182.974769030102 0 85.1315142270386 204.785393252714 2
17 4 5.06 92.1020339383013 0 85.1315142270386 204.785393252714 1
17 4 5.06 190.911116835922 0 85.1315142270386 204.785393252714 2
17 4 5.28 95.5344338253864 0 85.1315142270386 204.785393252714 1
17 4 5.28 198.893115783061 0 85.1315142270386 204.785393252714 2
17 4 5.5 99.3804852095205 0 85.1315142270386 204.785393252714 1
17 4 5.5 166.319021424993 0 85.1315142270386 204.785393252714 2
17 4 5.72 100.637725832858 0 85.1315142270386 204.785393252714 1
17 4 5.72 194.84368550928 0 85.1315142270386 204.785393252714 2
17 4 5.94 78.8166989020766 0 85.1315142270386 204.785393252714 1
17 4 5.94 190.711233551519 0 85.1315142270386 204.785393252714 2
17 4 6.16 104.808548691654 0 85.1315142270386 204.785393252714 1
17 4 6.16 189.891057298414 0 85.1315142270386 204.785393252714 2
17 4 6.38 94.568440556206 0 85.1315142270386 204.785393252714 1
17 4 6.38 190.264404373767 0 85.1315142270386 204.785393252714 2
18 1 0 0 3 156.880141111792 978.519454716368 1
18 1 0 156.880141111792 0 156.880141111792 978.519454716368 1
18 1 0 978.519454716368 0 156.880141111792 978.519454716368 2
18 1 0.22 215.996056379427 0 156.880141111792 978.519454716368 1
18 1 0.22 945.442192155819 0 156.880141111792 978.519454716368 2
18 1 0.44 256.145266545443 0 156.880141111792 978.519454716368 1
18 1 0.44 890.569243417313 0 156.880141111792 978.519454716368 2
18 1 0.66 294.740925755901 0 156.880141111792 978.519454716368 1
18 1 0.66 846.390049357633 0 156.880141111792 978.519454716368 2
18 1 0.88 333.383753365476 0 156.880141111792 978.519454716368 1
18 1 0.88 827.301463154735 0 156.880141111792 978.519454716368 2
18 1 1.1 358.327255511672 0 156.880141111792 978.519454716368 1
18 1 1.1 824.506906432827 0 156.880141111792 978.519454716368 2
18 1 1.32 359.678125022792 0 156.880141111792 978.519454716368 1
18 1 1.32 781.023202259 0 156.880141111792 978.519454716368 2
18 1 1.54 371.339603468752 0 156.880141111792 978.519454716368 1
18 1 1.54 779.749984656674 0 156.880141111792 978.519454716368 2
18 1 1.76 400.885085118378 0 156.880141111792 978.519454716368 1
18 1 1.76 750.764427523192 0 156.880141111792 978.519454716368 2
18 1 1.98 405.292579122528 0 156.880141111792 978.519454716368 1
18 1 1.98 752.972072360801 0 156.880141111792 978.519454716368 2
18 1 2.2 401.478478609403 0 156.880141111792 978.519454716368 1
18 1 2.2 755.406069516243 0 156.880141111792 978.519454716368 2
18 1 2.42 398.462678902257 0 156.880141111792 978.519454716368 1
18 1 2.42 739.900046050007 0 156.880141111792 978.519454716368 2
18 1 2.64 406.821390468758 0 156.880141111792 978.519454716368 1
18 1 2.64 728.542322563524 0 156.880141111792 978.519454716368 2
18 1 2.86 406.137299806326 0 156.880141111792 978.519454716368 1
18 1 2.86 741.347194727035 0 156.880141111792 978.519454716368 2
18 1 3.08 419.90887021668 0 156.880141111792 978.519454716368 1
18 1 3.08 744.327345329592 0 156.880141111792 978.519454716368 2
18 1 3.3 420.583116899966 0 156.880141111792 978.519454716368 1
18 1 3.3 743.966576878975 0 156.880141111792 978.519454716368 2
18 1 3.52 414.220628757547 0 156.880141111792 978.519454716368 1
18 1 3.52 731.522053077349 0 156.880141111792 978.519454716368 2
18 1 3.74 417.40493323668 0 156.880141111792 978.519454716368 1
18 1 3.74 735.463976302664 0 156.880141111792 978.519454716368 2
18 1 3.96 406.776682267488 0 156.880141111792 978.519454716368 1
18 1 3.96 733.382564070788 0 156.880141111792 978.519454716368 2
18 1 4.18 421.569935488114 0 156.880141111792 978.519454716368 1
18 1 4.18 715.793754700985 0 156.880141111792 978.519454716368 2
18 1 4.4 427.122280977645 0 156.880141111792 978.519454716368 1
18 1 4.4 732.750262980288 0 156.880141111792 978.519454716368 2
18 1 4.62 420.012917653358 0 156.880141111792 978.519454716368 1
18 1 4.62 729.584728286096 0 156.880141111792 978.519454716368 2
18 1 4.84 434.485063611891 0 156.880141111792 978.519454716368 1
18 1 4.84 737.585066151766 0 156.880141111792 978.519454716368 2
18 1 5.06 432.292446171121 0 156.880141111792 978.519454716368 1
18 1 5.06 739.137209717099 0 156.880141111792 978.519454716368 2
18 1 5.28 426.360150624716 0 156.880141111792 978.519454716368 1
18 1 5.28 740.250023040899 0 156.880141111792 978.519454716368 2
18 1 5.5 423.789947964654 0 156.880141111792 978.519454716368 1
18 1 5.5 733.386309617432 0 156.880141111792 978.519454716368 2
18 1 5.72 431.792255346579 0 156.880141111792 978.519454716368 1
18 1 5.72 737.056283635533 0 156.880141111792 978.519454716368 2
18 1 5.94 421.896173293069 0 156.880141111792 978.519454716368 1
18 1 5.94 706.100439157488 0 156.880141111792 978.519454716368 2
18 1 6.16 446.346937122738 0 156.880141111792 978.519454716368 1
18 1 6.16 734.303766725378 0 156.880141111792 978.519454716368 2
18 1 6.38 438.65569321358 0 156.880141111792 978.519454716368 1
18 1 6.38 733.809694417213 0 156.880141111792 978.519454716368 2
18 2 0 0 3 203.520295861606 496.387638768169 1
18 2 0 203.520295861606 0 203.520295861606 496.387638768169 1
18 2 0 496.387638768169 0 203.520295861606 496.387638768169 2
18 2 0.22 207.751731705418 0 203.520295861606 496.387638768169 1
18 2 0.22 494.990708575366 0 203.520295861606 496.387638768169 2
18 2 0.44 232.566096804422 0 203.520295861606 496.387638768169 1
18 2 0.44 491.281540824197 0 203.520295861606 496.387638768169 2
18 2 0.66 226.35664340793 0 203.520295861606 496.387638768169 1
18 2 0.66 489.22405671157 0 203.520295861606 496.387638768169 2
18 2 0.88 259.43610875867 0 203.520295861606 496.387638768169 1
18 2 0.88 468.979830143712 0 203.520295861606 496.387638768169 2
18 2 1.1 252.598201783951 0 203.520295861606 496.387638768169 1
18 2 1.1 490.837559001538 0 203.520295861606 496.387638768169 2
18 2 1.32 263.615301765535 0 203.520295861606 496.387638768169 1
18 2 1.32 485.25910541279 0 203.520295861606 496.387638768169 2
18 2 1.54 268.076164931885 0 203.520295861606 496.387638768169 1
18 2 1.54 468.716634730742 0 203.520295861606 496.387638768169 2
18 2 1.76 256.200595928724 0 203.520295861606 496.387638768169 1
18 2 1.76 493.050301989557 0 203.520295861606 496.387638768169 2
18 2 1.98 262.663384014963 0 203.520295861606 496.387638768169 1
18 2 1.98 465.909824362046 0 203.520295861606 496.387638768169 2
18 2 2.2 261.982357603993 0 203.520295861606 496.387638768169 1
18 2 2.2 463.959460884606 0 203.520295861606 496.387638768169 2
18 2 2.42 265.861234385331 0 203.520295861606 496.387638768169 1
18 2 2.42 475.176312980364 0 203.520295861606 496.387638768169 2
18 2 2.64 263.836656382343 0 203.520295861606 496.387638768169 1
18 2 2.64 469.773957145733 0 203.520295861606 496.387638768169 2
18 2 2.86 257.273293873003 0 203.520295861606 496.387638768169 1
18 2 2.86 480.626035820973 0 203.520295861606 496.387638768169 2
18 2 3.08 260.391903521279 0 203.520295861606 496.387638768169 1
18 2 3.08 466.66082724517 0 203.520295861606 496.387638768169 2
18 2 3.3 258.670845555309 0 203.520295861606 496.387638768169 1
18 2 3.3 452.99593762035 0 203.520295861606 496.387638768169 2
18 2 3.52 253.507340267891 0 203.520295861606 496.387638768169 1
18 2 3.52 470.517997613986 0 203.520295861606 496.387638768169 2
18 2 3.74 241.490355857201 0 203.520295861606 496.387638768169 1
18 2 3.74 469.513725237175 0 203.520295861606 496.387638768169 2
18 2 3.96 262.607429744367 0 203.520295861606 496.387638768169 1
18 2 3.96 467.12096730476 0 203.520295861606 496.387638768169 2
18 2 4.18 256.388099477603 0 203.520295861606 496.387638768169 1
18 2 4.18 455.383430712324 0 203.520295861606 496.387638768169 2
18 2 4.4 267.098689736749 0 203.520295861606 496.387638768169 1
18 2 4.4 463.725378556296 0 203.520295861606 496.387638768169 2
18 2 4.62 274.21058475545 0 203.520295861606 496.387638768169 1
18 2 4.62 462.967895584015 0 203.520295861606 496.387638768169 2
18 2 4.84 267.159921388536 0 203.520295861606 496.387638768169 1
18 2 4.84 458.682507653608 0 203.520295861606 496.387638768169 2
18 2 5.06 274.134109335467 0 203.520295861606 496.387638768169 1
18 2 5.06 458.376832158952 0 203.520295861606 496.387638768169 2
18 2 5.28 257.743331776209 0 203.520295861606 496.387638768169 1
18 2 5.28 462.120399075424 0 203.520295861606 496.387638768169 2
18 2 5.5 262.1649713756 0 203.520295861606 496.387638768169 1
18 2 5.5 456.623662215309 0 203.520295861606 496.387638768169 2
18 2 5.72 262.260326387832 0 203.520295861606 496.387638768169 1
18 2 5.72 443.726504746862 0 203.520295861606 496.387638768169 2
18 2 5.94 281.777549779614 0 203.520295861606 496.387638768169 1
18 2 5.94 468.66368764842 0 203.520295861606 496.387638768169 2
18 2 6.16 251.760907203186 0 203.520295861606 496.387638768169 1
18 2 6.16 447.525516585381 0 203.520295861606 496.387638768169 2
18 2 6.38 267.205992417095 0 203.520295861606 496.387638768169 1
18 2 6.38 454.978735694284 0 203.520295861606 496.387638768169 2
18 3 0 0 3 115.705988857633 327.437813859564 1
18 3 0 115.705988857633 0 115.705988857633 327.437813859564 1
18 3 0 327.437813859564 0 115.705988857633 327.437813859564 2
18 3 0.22 138.870740608287 0 115.705988857633 327.437813859564 1
18 3 0.22 309.683077458344 0 115.705988857633 327.437813859564 2
18 3 0.44 126.618766538725 0 115.705988857633 327.437813859564 1
18 3 0.44 299.676326177182 0 115.705988857633 327.437813859564 2
18 3 0.66 157.740042979967 0 115.705988857633 327.437813859564 1
18 3 0.66 302.044032893329 0 115.705988857633 327.437813859564 2
18 3 0.88 152.992720335135 0 115.705988857633 327.437813859564 1
18 3 0.88 279.170156924897 0 115.705988857633 327.437813859564 2
18 3 1.1 174.399073809759 0 115.705988857633 327.437813859564 1
18 3 1.1 311.575914553864 0 115.705988857633 327.437813859564 2
18 3 1.32 162.140049288262 0 115.705988857633 327.437813859564 1
18 3 1.32 282.069165323878 0 115.705988857633 327.437813859564 2
18 3 1.54 186.189341978231 0 115.705988857633 327.437813859564 1
18 3 1.54 281.85744909148 0 115.705988857633 327.437813859564 2
18 3 1.76 145.212533687452 0 115.705988857633 327.437813859564 1
18 3 1.76 304.802720332523 0 115.705988857633 327.437813859564 2
18 3 1.98 146.380852519703 0 115.705988857633 327.437813859564 1
18 3 1.98 284.101608165301 0 115.705988857633 327.437813859564 2
18 3 2.2 171.090477662053 0 115.705988857633 327.437813859564 1
18 3 2.2 295.982484326583 0 115.705988857633 327.437813859564 2
18 3 2.42 157.537095530034 0 115.705988857633 327.437813859564 1
18 3 2.42 284.317915281809 0 115.705988857633 327.437813859564 2
18 3 2.64 152.541372458656 0 115.705988857633 327.437813859564 1
18 3 2.64 293.674795332304 0 115.705988857633 327.437813859564 2
18 3 2.86 173.164074315205 0 115.705988857633 327.437813859564 1
18 3 2.86 276.551262532629 0 115.705988857633 327.437813859564 2
18 3 3.08 172.325966993944 0 115.705988857633 327.437813859564 1
18 3 3.08 267.092800494306 0 115.705988857633 327.437813859564 2
18 3 3.3 156.416809637389 0 115.705988857633 327.437813859564 1
18 3 3.3 281.192940657295 0 115.705988857633 327.437813859564 2
18 3 3.52 160.682129817004 0 115.705988857633 327.437813859564 1
18 3 3.52 269.39956386469 0 115.705988857633 327.437813859564 2
18 3 3.74 156.971494182883 0 115.705988857633 327.437813859564 1
18 3 3.74 291.319344609304 0 115.705988857633 327.437813859564 2
18 3 3.96 161.211528099403 0 115.705988857633 327.437813859564 1
18 3 3.96 279.266730576588 0 115.705988857633 327.437813859564 2
18 3 4.18 152.360298357648 0 115.705988857633 327.437813859564 1
18 3 4.18 286.138326209146 0 115.705988857633 327.437813859564 2
18 3 4.4 169.590297541568 0 115.705988857633 327.437813859564 1
18 3 4.4 305.364065332532 0 115.705988857633 327.437813859564 2
18 3 4.62 160.84396882184 0 115.705988857633 327.437813859564 1
18 3 4.62 282.337146239821 0 115.705988857633 327.437813859564 2
18 3 4.84 167.317951437972 0 115.705988857633 327.437813859564 1
18 3 4.84 272.528376223815 0 115.705988857633 327.437813859564 2
18 3 5.06 157.481583953778 0 115.705988857633 327.437813859564 1
18 3 5.06 274.890551893879 0 115.705988857633 327.437813859564 2
18 3 5.28 162.229777023009 0 115.705988857633 327.437813859564 1
18 3 5.28 274.971340554138 0 115.705988857633 327.437813859564 2
18 3 5.5 168.528237767504 0 115.705988857633 327.437813859564 1
18 3 5.5 284.079015276806 0 115.705988857633 327.437813859564 2
18 3 5.72 163.13140729851 0 115.705988857633 327.437813859564 1
18 3 5.72 295.765266118973 0 115.705988857633 327.437813859564 2
18 3 5.94 154.459517676857 0 115.705988857633 327.437813859564 1
18 3 5.94 296.841535950421 0 115.705988857633 327.437813859564 2
18 3 6.16 163.848632819128 0 115.705988857633 327.437813859564 1
18 3 6.16 284.971874422002 0 115.705988857633 327.437813859564 2
18 3 6.38 151.43452274424 0 115.705988857633 327.437813859564 1
18 3 6.38 277.607805211805 0 115.705988857633 327.437813859564 2
18 4 0 0 3 79.1349467260924 188.043138250487 1
18 4 0 79.1349467260924 0 79.1349467260924 188.043138250487 1
18 4 0 188.043138250487 0 79.1349467260924 188.043138250487 2
18 4 0.22 98.858441277705 0 79.1349467260924 188.043138250487 1
18 4 0.22 226.567976427319 0 79.1349467260924 188.043138250487 2
18 4 0.44 101.589038922999 0 79.1349467260924 188.043138250487 1
18 4 0.44 190.899567018234 0 79.1349467260924 188.043138250487 2
18 4 0.66 99.9117171771928 0 79.1349467260924 188.043138250487 1
18 4 0.66 190.156167139419 0 79.1349467260924 188.043138250487 2
18 4 0.88 97.6487495502708 0 79.1349467260924 188.043138250487 1
18 4 0.88 179.723884323741 0 79.1349467260924 188.043138250487 2
18 4 1.1 96.3426524593941 0 79.1349467260924 188.043138250487 1
18 4 1.1 178.859092791896 0 79.1349467260924 188.043138250487 2
18 4 1.32 101.306385830512 0 79.1349467260924 188.043138250487 1
18 4 1.32 189.542534381393 0 79.1349467260924 188.043138250487 2
18 4 1.54 107.593056616583 0 79.1349467260924 188.043138250487 1
18 4 1.54 168.846150292552 0 79.1349467260924 188.043138250487 2
18 4 1.76 109.546577874209 0 79.1349467260924 188.043138250487 1
18 4 1.76 173.304569162955 0 79.1349467260924 188.043138250487 2
18 4 1.98 110.197917916511 0 79.1349467260924 188.043138250487 1
18 4 1.98 188.067965021776 0 79.1349467260924 188.043138250487 2
18 4 2.2 112.471927971826 0 79.1349467260924 188.043138250487 1
18 4 2.2 199.665433236102 0 79.1349467260924 188.043138250487 2
18 4 2.42 95.5723686157544 0 79.1349467260924 188.043138250487 1
18 4 2.42 181.739849053189 0 79.1349467260924 188.043138250487 2
18 4 2.64 104.568685844923 0 79.1349467260924 188.043138250487 1
18 4 2.64 169.03162440435 0 79.1349467260924 188.043138250487 2
18 4 2.86 119.342641247199 0 79.1349467260924 188.043138250487 1
18 4 2.86 181.023751580131 0 79.1349467260924 188.043138250487 2
18 4 3.08 98.2549273642988 0 79.1349467260924 188.043138250487 1
18 4 3.08 183.572170814518 0 79.1349467260924 188.043138250487 2
18 4 3.3 119.572504716624 0 79.1349467260924 188.043138250487 1
18 4 3.3 196.27903722502 0 79.1349467260924 188.043138250487 2
18 4 3.52 114.913967084095 0 79.1349467260924 188.043138250487 1
18 4 3.52 192.500870200784 0 79.1349467260924 188.043138250487 2
18 4 3.74 114.277351722442 0 79.1349467260924 188.043138250487 1
18 4 3.74 183.063894476529 0 79.1349467260924 188.043138250487 2
18 4 3.96 107.421103739028 0 79.1349467260924 188.043138250487 1
18 4 3.96 177.794559187233 0 79.1349467260924 188.043138250487 2
18 4 4.18 109.466625286606 0 79.1349467260924 188.043138250487 1
18 4 4.18 166.224688927272 0 79.1349467260924 188.043138250487 2
18 4 4.4 114.300071326254 0 79.1349467260924 188.043138250487 1
18 4 4.4 171.130066318139 0 79.1349467260924 188.043138250487 2
18 4 4.62 125.564278467934 0 79.1349467260924 188.043138250487 1
18 4 4.62 177.36465454229 0 79.1349467260924 188.043138250487 2
18 4 4.84 95.6773348424923 0 79.1349467260924 188.043138250487 1
18 4 4.84 176.35125684833 0 79.1349467260924 188.043138250487 2
18 4 5.06 109.467483384884 0 79.1349467260924 188.043138250487 1
18 4 5.06 192.617868546534 0 79.1349467260924 188.043138250487 2
18 4 5.28 116.819867181851 0 79.1349467260924 188.043138250487 1
18 4 5.28 180.497533156452 0 79.1349467260924 188.043138250487 2
18 4 5.5 86.9259268892627 0 79.1349467260924 188.043138250487 1
18 4 5.5 189.39744401452 0 79.1349467260924 188.043138250487 2
18 4 5.72 117.972934181733 0 79.1349467260924 188.043138250487 1
18 4 5.72 160.503767933173 0 79.1349467260924 188.043138250487 2
18 4 5.94 105.224611544128 0 79.1349467260924 188.043138250487 1
18 4 5.94 169.503635061292 0 79.1349467260924 188.043138250487 2
18 4 6.16 112.847065333422 0 79.1349467260924 188.043138250487 1
18 4 6.16 198.444396688701 0 79.1349467260924 188.043138250487 2
18 4 6.38 105.62117064216 0 79.1349467260924 188.043138250487 1
18 4 6.38 176.290376454056 0 79.1349467260924 188.043138250487 2
19 1 0 0 3 135.592690229744 994.346761182654 1
19 1 0 135.592690229744 0 135.592690229744 994.346761182654 1
19 1 0 994.346761182654 0 135.592690229744 994.346761182654 2
19 1 0.22 693.779999554272 0 135.592690229744 994.346761182654 1
19 1 0.22 478.390554433527 0 135.592690229744 994.346761182654 2
19 1 0.44 869.212640851693 0 135.592690229744 994.346761182654 1
19 1 0.44 284.359674023459 0 135.592690229744 994.346761182654 2
19 1 0.66 919.753587325548 0 135.592690229744 994.346761182654 1
19 1 0.66 210.661894138415 0 135.592690229744 994.346761182654 2
19 1 0.88 951.039042687553 0 135.592690229744 994.346761182654 1
19 1 0.88 214.171172471765 0 135.592690229744 994.346761182654 2
19 1 1.1 955.14438546035 0 135.592690229744 994.346761182654 1
19 1 1.1 195.247325371718 0 135.592690229744 994.346761182654 2
19 1 1.32 958.803124971745 0 135.592690229744 994.346761182654 1
19 1 1.32 197.087466511663 0 135.592690229744 994.346761182654 2
19 1 1.54 964.635403811461 0 135.592690229744 994.346761182654 1
19 1 1.54 196.525025397757 0 135.592690229744 994.346761182654 2
19 1 1.76 949.916630326829 0 135.592690229744 994.346761182654 1
19 1 1.76 189.12206165934 0 135.592690229744 994.346761182654 2
19 1 1.98 964.833071639089 0 135.592690229744 994.346761182654 1
19 1 1.98 208.654726778852 0 135.592690229744 994.346761182654 2
19 1 2.2 943.906977776709 0 135.592690229744 994.346761182654 1
19 1 2.2 184.457010393101 0 135.592690229744 994.346761182654 2
19 1 2.42 943.18317288003 0 135.592690229744 994.346761182654 1
19 1 2.42 183.371860970979 0 135.592690229744 994.346761182654 2
19 1 2.64 976.086393353512 0 135.592690229744 994.346761182654 1
19 1 2.64 176.981801031254 0 135.592690229744 994.346761182654 2
19 1 2.86 963.233250753471 0 135.592690229744 994.346761182654 1
19 1 2.86 193.086795147659 0 135.592690229744 994.346761182654 2
19 1 3.08 946.055547255242 0 135.592690229744 994.346761182654 1
19 1 3.08 205.246770796234 0 135.592690229744 994.346761182654 2
19 1 3.3 953.869265149453 0 135.592690229744 994.346761182654 1
19 1 3.3 211.056585948015 0 135.592690229744 994.346761182654 2
19 1 3.52 944.167188038822 0 135.592690229744 994.346761182654 1
19 1 3.52 212.532399347928 0 135.592690229744 994.346761182654 2
19 1 3.74 948.497975740814 0 135.592690229744 994.346761182654 1
19 1 3.74 190.357515106791 0 135.592690229744 994.346761182654 2
19 1 3.96 963.284607532882 0 135.592690229744 994.346761182654 1
19 1 3.96 192.631632516163 0 135.592690229744 994.346761182654 2
19 1 4.18 964.330402564958 0 135.592690229744 994.346761182654 1
19 1 4.18 174.967886759012 0 135.592690229744 994.346761182654 2
19 1 4.4 960.707352656464 0 135.592690229744 994.346761182654 1
19 1 4.4 165.557732689 0 135.592690229744 994.346761182654 2
19 1 4.62 970.532808743152 0 135.592690229744 994.346761182654 1
19 1 4.62 188.733562895477 0 135.592690229744 994.346761182654 2
19 1 4.84 946.62290043606 0 135.592690229744 994.346761182654 1
19 1 4.84 203.851363812496 0 135.592690229744 994.346761182654 2
19 1 5.06 955.918330495168 0 135.592690229744 994.346761182654 1
19 1 5.06 179.490908554971 0 135.592690229744 994.346761182654 2
19 1 5.28 951.483945130539 0 135.592690229744 994.346761182654 1
19 1 5.28 195.640639671448 0 135.592690229744 994.346761182654 2
19 1 5.5 959.371709545294 0 135.592690229744 994.346761182654 1
19 1 5.5 183.083369903441 0 135.592690229744 994.346761182654 2
19 1 5.72 957.325227408575 0 135.592690229744 994.346761182654 1
19 1 5.72 191.522658256092 0 135.592690229744 994.346761182654 2
19 1 5.94 956.819970576037 0 135.592690229744 994.346761182654 1
19 1 5.94 198.614994182832 0 135.592690229744 994.346761182654 2
19 1 6.16 965.310344769681 0 135.592690229744 994.346761182654 1
19 1 6.16 201.489126150381 0 135.592690229744 994.346761182654 2
19 1 6.38 957.399085302494 0 135.592690229744 994.346761182654 1
19 1 6.38 193.992075290784 0 135.592690229744 994.346761182654 2
19 2 0 0 3 486.31091375782 142.997635614637 1
19 2 0 486.31091375782 0 486.31091375782 142.997635614637 1
19 2 0 142.997635614637 0 486.31091375782 142.997635614637 2
19 2 0.22 514.437097359415 0 486.31091375782 142.997635614637 1
19 2 0.22 107.180289735702 0 486.31091375782 142.997635614637 2
19 2 0.44 528.663417407293 0 486.31091375782 142.997635614637 1
19 2 0.44 103.768833543485 0 486.31091375782 142.997635614637 2
19 2 0.66 500.433536357531 0 486.31091375782 142.997635614637 1
19 2 0.66 99.0388320308598 0 486.31091375782 142.997635614637 2
19 2 0.88 497.889168798948 0 486.31091375782 142.997635614637 1
19 2 0.88 106.89697749867 0 486.31091375782 142.997635614637 2
19 2 1.1 506.800267486139 0 486.31091375782 142.997635614637 1
19 2 1.1 98.9199122673354 0 486.31091375782 142.997635614637 2
19 2 1.32 499.728134819127 0 486.31091375782 142.997635614637 1
19 2 1.32 105.936282530835 0 486.31091375782 142.997635614637 2
19 2 1.54 508.783511244756 0 486.31091375782 142.997635614637 1
19 2 1.54 107.913332042702 0 486.31091375782 142.997635614637 2
19 2 1.76 514.677291643129 0 486.31091375782 142.997635614637 1
19 2 1.76 109.434703936644 0 486.31091375782 142.997635614637 2
19 2 1.98 482.573707824273 0 486.31091375782 142.997635614637 1
19 2 1.98 106.096150876523 0 486.31091375782 142.997635614637 2
19 2 2.2 525.020166883519 0 486.31091375782 142.997635614637 1
19 2 2.2 105.348666994419 0 486.31091375782 142.997635614637 2
19 2 2.42 495.931453044116 0 486.31091375782 142.997635614637 1
19 2 2.42 111.825274430753 0 486.31091375782 142.997635614637 2
19 2 2.64 506.572718124558 0 486.31091375782 142.997635614637 1
19 2 2.64 117.372834535566 0 486.31091375782 142.997635614637 2
19 2 2.86 507.293144387398 0 486.31091375782 142.997635614637 1
19 2 2.86 109.083060613662 0 486.31091375782 142.997635614637 2
19 2 3.08 508.200994517224 0 486.31091375782 142.997635614637 1
19 2 3.08 105.47085491128 0 486.31091375782 142.997635614637 2
19 2 3.3 519.796504920602 0 486.31091375782 142.997635614637 1
19 2 3.3 103.901432496231 0 486.31091375782 142.997635614637 2
19 2 3.52 522.964851682199 0 486.31091375782 142.997635614637 1
19 2 3.52 107.990887525487 0 486.31091375782 142.997635614637 2
19 2 3.74 505.390485622272 0 486.31091375782 142.997635614637 1
19 2 3.74 105.083527253138 0 486.31091375782 142.997635614637 2
19 2 3.96 498.132450316082 0 486.31091375782 142.997635614637 1
19 2 3.96 93.9597435172799 0 486.31091375782 142.997635614637 2
19 2 4.18 526.262217807872 0 486.31091375782 142.997635614637 1
19 2 4.18 94.2324742768385 0 486.31091375782 142.997635614637 2
19 2 4.4 504.94350053459 0 486.31091375782 142.997635614637 1
19 2 4.4 114.609328344081 0 486.31091375782 142.997635614637 2
19 2 4.62 529.061938389875 0 486.31091375782 142.997635614637 1
19 2 4.62 109.095679916196 0 486.31091375782 142.997635614637 2
19 2 4.84 492.318458827367 0 486.31091375782 142.997635614637 1
19 2 4.84 106.42997789075 0 486.31091375782 142.997635614637 2
19 2 5.06 510.387263854793 0 486.31091375782 142.997635614637 1
19 2 5.06 111.903039170742 0 486.31091375782 142.997635614637 2
19 2 5.28 513.516018876359 0 486.31091375782 142.997635614637 1
19 2 5.28 106.999685464891 0 486.31091375782 142.997635614637 2
19 2 5.5 507.188873933956 0 486.31091375782 142.997635614637 1
19 2 5.5 109.595111804907 0 486.31091375782 142.997635614637 2
19 2 5.72 525.543051404872 0 486.31091375782 142.997635614637 1
19 2 5.72 94.3562631224107 0 486.31091375782 142.997635614637 2
19 2 5.94 513.084671799223 0 486.31091375782 142.997635614637 1
19 2 5.94 112.529604045729 0 486.31091375782 142.997635614637 2
19 2 6.16 507.249305358085 0 486.31091375782 142.997635614637 1
19 2 6.16 111.499808050152 0 486.31091375782 142.997635614637 2
19 2 6.38 495.213015229763 0 486.31091375782 142.997635614637 1
19 2 6.38 103.943052059837 0 486.31091375782 142.997635614637 2
19 3 0 0 3 253.038906114757 75.3234432263851 1
19 3 0 253.038906114757 0 253.038906114757 75.3234432263851 1
19 3 0 75.3234432263851 0 253.038906114757 75.3234432263851 2
19 3 0.22 271.171208069111 0 253.038906114757 75.3234432263851 1
19 3 0.22 65.1421440112465 0 253.038906114757 75.3234432263851 2
19 3 0.44 252.241528626908 0 253.038906114757 75.3234432263851 1
19 3 0.44 50.6646152048504 0 253.038906114757 75.3234432263851 2
19 3 0.66 262.527093573367 0 253.038906114757 75.3234432263851 1
19 3 0.66 57.7754717279214 0 253.038906114757 75.3234432263851 2
19 3 0.88 263.82976212009 0 253.038906114757 75.3234432263851 1
19 3 0.88 63.1644375860155 0 253.038906114757 75.3234432263851 2
19 3 1.1 280.900147497478 0 253.038906114757 75.3234432263851 1
19 3 1.1 58.2373632685587 0 253.038906114757 75.3234432263851 2
19 3 1.32 259.183139682291 0 253.038906114757 75.3234432263851 1
19 3 1.32 62.8473083025479 0 253.038906114757 75.3234432263851 2
19 3 1.54 280.15854070981 0 253.038906114757 75.3234432263851 1
19 3 1.54 55.5748195658503 0 253.038906114757 75.3234432263851 2
19 3 1.76 280.718595280715 0 253.038906114757 75.3234432263851 1
19 3 1.76 51.922978452699 0 253.038906114757 75.3234432263851 2
19 3 1.98 279.8794713783 0 253.038906114757 75.3234432263851 1
19 3 1.98 46.134149700267 0 253.038906114757 75.3234432263851 2
19 3 2.2 271.790110526438 0 253.038906114757 75.3234432263851 1
19 3 2.2 66.6995934411257 0 253.038906114757 75.3234432263851 2
19 3 2.42 274.637924295948 0 253.038906114757 75.3234432263851 1
19 3 2.42 55.4739933134874 0 253.038906114757 75.3234432263851 2
19 3 2.64 281.375222546352 0 253.038906114757 75.3234432263851 1
19 3 2.64 37.7183402740899 0 253.038906114757 75.3234432263851 2
19 3 2.86 258.780772028398 0 253.038906114757 75.3234432263851 1
19 3 2.86 70.712184635758 0 253.038906114757 75.3234432263851 2
19 3 3.08 270.019600242139 0 253.038906114757 75.3234432263851 1
19 3 3.08 63.3192087617218 0 253.038906114757 75.3234432263851 2
19 3 3.3 279.88042909903 0 253.038906114757 75.3234432263851 1
19 3 3.3 53.8094730538443 0 253.038906114757 75.3234432263851 2
19 3 3.52 278.145451291358 0 253.038906114757 75.3234432263851 1
19 3 3.52 73.9474750113208 0 253.038906114757 75.3234432263851 2
19 3 3.74 292.047813378663 0 253.038906114757 75.3234432263851 1
19 3 3.74 51.7906312023764 0 253.038906114757 75.3234432263851 2
19 3 3.96 270.198873593281 0 253.038906114757 75.3234432263851 1
19 3 3.96 40.079615691459 0 253.038906114757 75.3234432263851 2
19 3 4.18 274.395200275996 0 253.038906114757 75.3234432263851 1
19 3 4.18 49.4790348442007 0 253.038906114757 75.3234432263851 2
19 3 4.4 273.755971895779 0 253.038906114757 75.3234432263851 1
19 3 4.4 62.3145666138354 0 253.038906114757 75.3234432263851 2
19 3 4.62 268.656989560177 0 253.038906114757 75.3234432263851 1
19 3 4.62 62.9008195753039 0 253.038906114757 75.3234432263851 2
19 3 4.84 257.203727924796 0 253.038906114757 75.3234432263851 1
19 3 4.84 42.4308384024583 0 253.038906114757 75.3234432263851 2
19 3 5.06 274.902639312829 0 253.038906114757 75.3234432263851 1
19 3 5.06 30.9764367345086 0 253.038906114757 75.3234432263851 2
19 3 5.28 256.046345641243 0 253.038906114757 75.3234432263851 1
19 3 5.28 56.1811406694244 0 253.038906114757 75.3234432263851 2
19 3 5.5 256.181752786023 0 253.038906114757 75.3234432263851 1
19 3 5.5 49.1575626908828 0 253.038906114757 75.3234432263851 2
19 3 5.72 284.057349802443 0 253.038906114757 75.3234432263851 1
19 3 5.72 57.6549857214119 0 253.038906114757 75.3234432263851 2
19 3 5.94 273.687726513442 0 253.038906114757 75.3234432263851 1
19 3 5.94 73.8727300933261 0 253.038906114757 75.3234432263851 2
19 3 6.16 257.946659002048 0 253.038906114757 75.3234432263851 1
19 3 6.16 59.8493602403673 0 253.038906114757 75.3234432263851 2
19 3 6.38 289.568214042628 0 253.038906114757 75.3234432263851 1
19 3 6.38 57.1203923638521 0 253.038906114757 75.3234432263851 2
19 4 0 0 3 142.729198709212 38.7083329795194 1
19 4 0 142.729198709212 0 142.729198709212 38.7083329795194 1
19 4 0 38.7083329795194 0 142.729198709212 38.7083329795194 2
19 4 0.22 163.393656955056 0 142.729198709212 38.7083329795194 1
19 4 0.22 27.8568189359894 0 142.729198709212 38.7083329795194 2
19 4 0.44 148.106176116632 0 142.729198709212 38.7083329795194 1
19 4 0.44 31.1498888510356 0 142.729198709212 38.7083329795194 2
19 4 0.66 144.360209522481 0 142.729198709212 38.7083329795194 1
19 4 0.66 12.1256450382655 0 142.729198709212 38.7083329795194 2
19 4 0.88 167.36064012945 0 142.729198709212 38.7083329795194 1
19 4 0.88 42.0015989606862 0 142.729198709212 38.7083329795194 2
19 4 1.1 147.887776355485 0 142.729198709212 38.7083329795194 1
19 4 1.1 36.9961503319326 0 142.729198709212 38.7083329795194 2
19 4 1.32 145.200946269892 0 142.729198709212 38.7083329795194 1
19 4 1.32 40.4693857912408 0 142.729198709212 38.7083329795194 2
19 4 1.54 150.934768782756 0 142.729198709212 38.7083329795194 1
19 4 1.54 19.345041236903 0 142.729198709212 38.7083329795194 2
19 4 1.76 154.461211412923 0 142.729198709212 38.7083329795194 1
19 4 1.76 43.1961100825757 0 142.729198709212 38.7083329795194 2
19 4 1.98 158.668223801735 0 142.729198709212 38.7083329795194 1
19 4 1.98 34.9913267338009 0 142.729198709212 38.7083329795194 2
19 4 2.2 141.019794601868 0 142.729198709212 38.7083329795194 1
19 4 2.2 33.5619080542819 0 142.729198709212 38.7083329795194 2
19 4 2.42 169.979175597578 0 142.729198709212 38.7083329795194 1
19 4 2.42 32.8090636675372 0 142.729198709212 38.7083329795194 2
19 4 2.64 136.483939448273 0 142.729198709212 38.7083329795194 1
19 4 2.64 22.6608430989104 0 142.729198709212 38.7083329795194 2
19 4 2.86 143.410771243868 0 142.729198709212 38.7083329795194 1
19 4 2.86 30.4420750390828 0 142.729198709212 38.7083329795194 2
19 4 3.08 135.055941086611 0 142.729198709212 38.7083329795194 1
19 4 3.08 14.9100779625155 0 142.729198709212 38.7083329795194 2
19 4 3.3 157.496236615413 0 142.729198709212 38.7083329795194 1
19 4 3.3 29.8406263151496 0 142.729198709212 38.7083329795194 2
19 4 3.52 148.054953983106 0 142.729198709212 38.7083329795194 1
19 4 3.52 35.4831144198767 0 142.729198709212 38.7083329795194 2
19 4 3.74 144.456369434118 0 142.729198709212 38.7083329795194 1
19 4 3.74 16.7323818607029 0 142.729198709212 38.7083329795194 2
19 4 3.96 152.275565579882 0 142.729198709212 38.7083329795194 1
19 4 3.96 29.3440498798151 0 142.729198709212 38.7083329795194 2
19 4 4.18 147.790539718532 0 142.729198709212 38.7083329795194 1
19 4 4.18 22.9745154501015 0 142.729198709212 38.7083329795194 2
19 4 4.4 139.401545742143 0 142.729198709212 38.7083329795194 1
19 4 4.4 51.6880768391649 0 142.729198709212 38.7083329795194 2
19 4 4.62 153.155339304761 0 142.729198709212 38.7083329795194 1
19 4 4.62 50.5278171278262 0 142.729198709212 38.7083329795194 2
19 4 4.84 130.498974769099 0 142.729198709212 38.7083329795194 1
19 4 4.84 40.5490675232538 0 142.729198709212 38.7083329795194 2
19 4 5.06 136.741657320606 0 142.729198709212 38.7083329795194 1
19 4 5.06 18.6497623602859 0 142.729198709212 38.7083329795194 2
19 4 5.28 136.58759828863 0 142.729198709212 38.7083329795194 1
19 4 5.28 50.2043435513186 0 142.729198709212 38.7083329795194 2
19 4 5.5 156.894831158268 0 142.729198709212 38.7083329795194 1
19 4 5.5 21.5952364280702 0 142.729198709212 38.7083329795194 2
19 4 5.72 153.828244177114 0 142.729198709212 38.7083329795194 1
19 4 5.72 30.5230834667144 0 142.729198709212 38.7083329795194 2
19 4 5.94 125.633054856384 0 142.729198709212 38.7083329795194 1
19 4 5.94 41.8153954965517 0 142.729198709212 38.7083329795194 2
19 4 6.16 148.519394659699 0 142.729198709212 38.7083329795194 1
19 4 6.16 12.1274879215416 0 142.729198709212 38.7083329795194 2
19 4 6.38 156.440671003454 0 142.729198709212 38.7083329795194 1
19 4 6.38 24.1391000594301 0 142.729198709212 38.7083329795194 2
20 1 0 0 3 139.987907912403 992.486280497924 1
20 1 0 139.987907912403 0 139.987907912403 992.486280497924 1
20 1 0 992.486280497924 0 139.987907912403 992.486280497924 2
20 1 0.22 673.516795947892 0 139.987907912403 992.486280497924 1
20 1 0.22 489.156277798552 0 139.987907912403 992.486280497924 2
20 1 0.44 836.203684400262 0 139.987907912403 992.486280497924 1
20 1 0.44 298.368294466859 0 139.987907912403 992.486280497924 2
20 1 0.66 925.495846053732 0 139.987907912403 992.486280497924 1
20 1 0.66 219.856713669496 0 139.987907912403 992.486280497924 2
20 1 0.88 966.849514371224 0 139.987907912403 992.486280497924 1
20 1 0.88 186.557350806731 0 139.987907912403 992.486280497924 2
20 1 1.1 952.07811057858 0 139.987907912403 992.486280497924 1
20 1 1.1 194.6330888897 0 139.987907912403 992.486280497924 2
20 1 1.32 963.614051294576 0 139.987907912403 992.486280497924 1
20 1 1.32 194.333059734628 0 139.987907912403 992.486280497924 2
20 1 1.54 960.261941296431 0 139.987907912403 992.486280497924 1
20 1 1.54 188.431690234973 0 139.987907912403 992.486280497924 2
20 1 1.76 976.104392090631 0 139.987907912403 992.486280497924 1
20 1 1.76 207.779877205628 0 139.987907912403 992.486280497924 2
20 1 1.98 963.870538349708 0 139.987907912403 992.486280497924 1
20 1 1.98 200.319629752477 0 139.987907912403 992.486280497924 2
20 1 2.2 958.686286208821 0 139.987907912403 992.486280497924 1
20 1 2.2 197.335750077962 0 139.987907912403 992.486280497924 2
20 1 2.42 973.992453981798 0 139.987907912403 992.486280497924 1
20 1 2.42 185.520863227635 0 139.987907912403 992.486280497924 2
20 1 2.64 967.056409140513 0 139.987907912403 992.486280497924 1
20 1 2.64 180.95743748878 0 139.987907912403 992.486280497924 2
20 1 2.86 971.726284743624 0 139.987907912403 992.486280497924 1
20 1 2.86 194.403334152384 0 139.987907912403 992.486280497924 2
20 1 3.08 981.046134133724 0 139.987907912403 992.486280497924 1
20 1 3.08 191.325921488731 0 139.987907912403 992.486280497924 2
20 1 3.3 976.841139723459 0 139.987907912403 992.486280497924 1
20 1 3.3 173.145507881696 0 139.987907912403 992.486280497924 2
20 1 3.52 961.674199082879 0 139.987907912403 992.486280497924 1
20 1 3.52 192.996993037986 0 139.987907912403 992.486280497924 2
20 1 3.74 970.578047826267 0 139.987907912403 992.486280497924 1
20 1 3.74 209.523530405407 0 139.987907912403 992.486280497924 2
20 1 3.96 937.729757189442 0 139.987907912403 992.486280497924 1
20 1 3.96 184.970233827684 0 139.987907912403 992.486280497924 2
20 1 4.18 965.596390458946 0 139.987907912403 992.486280497924 1
20 1 4.18 187.705971189222 0 139.987907912403 992.486280497924 2
20 1 4.4 949.762310903214 0 139.987907912403 992.486280497924 1
20 1 4.4 195.040649139631 0 139.987907912403 992.486280497924 2
20 1 4.62 955.556524807267 0 139.987907912403 992.486280497924 1
20 1 4.62 177.591949909588 0 139.987907912403 992.486280497924 2
20 1 4.84 981.515313380405 0 139.987907912403 992.486280497924 1
20 1 4.84 190.17811145362 0 139.987907912403 992.486280497924 2
20 1 5.06 965.458555945357 0 139.987907912403 992.486280497924 1
20 1 5.06 191.932837690925 0 139.987907912403 992.486280497924 2
20 1 5.28 971.035079023717 0 139.987907912403 992.486280497924 1
20 1 5.28 170.141680369675 0 139.987907912403 992.486280497924 2
20 1 5.5 935.510067437722 0 139.987907912403 992.486280497924 1
20 1 5.5 194.766190521552 0 139.987907912403 992.486280497924 2
20 1 5.72 950.48909377462 0 139.987907912403 992.486280497924 1
20 1 5.72 188.942172236065 0 139.987907912403 992.486280497924 2
20 1 5.94 965.513932293122 0 139.987907912403 992.486280497924 1
20 1 5.94 183.208864922818 0 139.987907912403 992.486280497924 2
20 1 6.16 966.426405385625 0 139.987907912403 992.486280497924 1
20 1 6.16 201.827922473367 0 139.987907912403 992.486280497924 2
20 1 6.38 964.603399998295 0 139.987907912403 992.486280497924 1
20 1 6.38 175.122219356221 0 139.987907912403 992.486280497924 2
20 2 0 0 3 500.284880274609 140.832053020195 1
20 2 0 500.284880274609 0 500.284880274609 140.832053020195 1
20 2 0 140.832053020195 0 500.284880274609 140.832053020195 2
20 2 0.22 509.960017634909 0 500.284880274609 140.832053020195 1
20 2 0.22 110.291226937079 0 500.284880274609 140.832053020195 2
20 2 0.44 522.692968325648 0 500.284880274609 140.832053020195 1
20 2 0.44 109.394493654894 0 500.284880274609 140.832053020195 2
20 2 0.66 536.727342949824 0 500.284880274609 140.832053020195 1
20 2 0.66 102.289380244765 0 500.284880274609 140.832053020195 2
20 2 0.88 506.718000186718 0 500.284880274609 140.832053020195 1
20 2 0.88 116.061412146979 0 500.284880274609 140.832053020195 2
20 2 1.1 524.379865530881 0 500.284880274609 140.832053020195 1
20 2 1.1 119.411172719478 0 500.284880274609 140.832053020195 2
20 2 1.32 503.400250993422 0 500.284880274609 140.832053020195 1
20 2 1.32 79.3085076791438 0 500.284880274609 140.832053020195 2
20 2 1.54 500.664758255616 0 500.284880274609 140.832053020195 1
20 2 1.54 101.295129178819 0 500.284880274609 140.832053020195 2
20 2 1.76 497.255999454643 0 500.284880274609 140.832053020195 1
20 2 1.76 94.9568213556989 0 500.284880274609 140.832053020195 2
20 2 1.98 506.726637130121 0 500.284880274609 140.832053020195 1
20 2 1.98 120.209629303251 0 500.284880274609 140.832053020195 2
20 2 2.2 512.501732761891 0 500.284880274609 140.832053020195 1
20 2 2.2 121.683541740307 0 500.284880274609 140.832053020195 2
20 2 2.42 522.53414459896 0 500.284880274609 140.832053020195 1
20 2 2.42 99.3018227432385 0 500.284880274609 140.832053020195 2
20 2 2.64 518.405353989561 0 500.284880274609 140.832053020195 1
20 2 2.64 103.428054154775 0 500.284880274609 140.832053020195 2
20 2 2.86 513.054825098734 0 500.284880274609 140.832053020195 1
20 2 2.86 107.753900452734 0 500.284880274609 140.832053020195 2
20 2 3.08 508.553925518542 0 500.284880274609 140.832053020195 1
20 2 3.08 103.141638509217 0 500.284880274609 140.832053020195 2
20 2 3.3 511.472190221643 0 500.284880274609 140.832053020195 1
20 2 3.3 108.59449839772 0 500.284880274609 140.832053020195 2
20 2 3.52 509.763835545522 0 500.284880274609 140.832053020195 1
20 2 3.52 106.396161073077 0 500.284880274609 140.832053020195 2
20 2 3.74 513.91958317819 0 500.284880274609 140.832053020195 1
20 2 3.74 107.630016800555 0 500.284880274609 140.832053020195 2
20 2 3.96 528.61458760698 0 500.284880274609 140.832053020195 1
20 2 3.96 93.9207998571649 0 500.284880274609 140.832053020195 2
20 2 4.18 521.14709133265 0 500.284880274609 140.832053020195 1
20 2 4.18 109.847300358561 0 500.284880274609 140.832053020195 2
20 2 4.4 530.024715457729 0 500.284880274609 140.832053020195 1
20 2 4.4 94.2346555237675 0 500.284880274609 140.832053020195 2
20 2 4.62 518.015464239683 0 500.284880274609 140.832053020195 1
20 2 4.62 111.411525389039 0 500.284880274609 140.832053020195 2
20 2 4.84 531.261294349424 0 500.284880274609 140.832053020195 1
20 2 4.84 97.1578105275159 0 500.284880274609 140.832053020195 2
20 2 5.06 510.909722748929 0 500.284880274609 140.832053020195 1
20 2 5.06 113.112155923544 0 500.284880274609 140.832053020195 2
20 2 5.28 506.894078548566 0 500.284880274609 140.832053020195 1
20 2 5.28 93.1177313096035 0 500.284880274609 140.832053020195 2
20 2 5.5 511.216170176354 0 500.284880274609 140.832053020195 1
20 2 5.5 85.8720039010523 0 500.284880274609 140.832053020195 2
20 2 5.72 498.30857337587 0 500.284880274609 140.832053020195 1
20 2 5.72 94.2808594147234 0 500.284880274609 140.832053020195 2
20 2 5.94 532.40438330562 0 500.284880274609 140.832053020195 1
20 2 5.94 101.683465958817 0 500.284880274609 140.832053020195 2
20 2 6.16 503.283692543346 0 500.284880274609 140.832053020195 1
20 2 6.16 85.31576288906 0 500.284880274609 140.832053020195 2
20 2 6.38 526.87343271041 0 500.284880274609 140.832053020195 1
20 2 6.38 85.7210625493423 0 500.284880274609 140.832053020195 2
20 3 0 0 3 257.787623892836 64.5223601080244 1
20 3 0 257.787623892836 0 257.787623892836 64.5223601080244 1
20 3 0 64.5223601080244 0 257.787623892836 64.5223601080244 2
20 3 0.22 267.938187286964 0 257.787623892836 64.5223601080244 1
20 3 0.22 56.7998713587473 0 257.787623892836 64.5223601080244 2
20 3 0.44 263.487257243787 0 257.787623892836 64.5223601080244 1
20 3 0.44 42.8990542829234 0 257.787623892836 64.5223601080244 2
20 3 0.66 264.002400085905 0 257.787623892836 64.5223601080244 1
20 3 0.66 54.0713826656428 0 257.787623892836 64.5223601080244 2
20 3 0.88 268.88187280114 0 257.787623892836 64.5223601080244 1
20 3 0.88 57.0210953702378 0 257.787623892836 64.5223601080244 2
20 3 1.1 270.994567548314 0 257.787623892836 64.5223601080244 1
20 3 1.1 56.5760681853811 0 257.787623892836 64.5223601080244 2
20 3 1.32 269.891453183568 0 257.787623892836 64.5223601080244 1
20 3 1.32 70.6232825232844 0 257.787623892836 64.5223601080244 2
20 3 1.54 263.087933023479 0 257.787623892836 64.5223601080244 1
20 3 1.54 46.2026693605541 0 257.787623892836 64.5223601080244 2
20 3 1.76 262.128327364237 0 257.787623892836 64.5223601080244 1
20 3 1.76 57.1019300111201 0 257.787623892836 64.5223601080244 2
20 3 1.98 266.226117005916 0 257.787623892836 64.5223601080244 1
20 3 1.98 62.6375684253089 0 257.787623892836 64.5223601080244 2
20 3 2.2 270.273216391612 0 257.787623892836 64.5223601080244 1
20 3 2.2 39.1021470857554 0 257.787623892836 64.5223601080244 2
20 3 2.42 277.374022494672 0 257.787623892836 64.5223601080244 1
20 3 2.42 34.8686345373717 0 257.787623892836 64.5223601080244 2
20 3 2.64 267.34885377351 0 257.787623892836 64.5223601080244 1
20 3 2.64 54.5552188293997 0 257.787623892836 64.5223601080244 2
20 3 2.86 262.639927714196 0 257.787623892836 64.5223601080244 1
20 3 2.86 59.1444884362633 0 257.787623892836 64.5223601080244 2
20 3 3.08 277.134410676321 0 257.787623892836 64.5223601080244 1
20 3 3.08 71.1876083521107 0 257.787623892836 64.5223601080244 2
20 3 3.3 278.096054131615 0 257.787623892836 64.5223601080244 1
20 3 3.3 44.446063369095 0 257.787623892836 64.5223601080244 2
20 3 3.52 272.710140940951 0 257.787623892836 64.5223601080244 1
20 3 3.52 20.4566737663698 0 257.787623892836 64.5223601080244 2
20 3 3.74 294.113903913931 0 257.787623892836 64.5223601080244 1
20 3 3.74 48.4122111534207 0 257.787623892836 64.5223601080244 2
20 3 3.96 273.123735020726 0 257.787623892836 64.5223601080244 1
20 3 3.96 51.0291561275193 0 257.787623892836 64.5223601080244 2
20 3 4.18 258.856790383638 0 257.787623892836 64.5223601080244 1
20 3 4.18 47.363871070349 0 257.787623892836 64.5223601080244 2
20 3 4.4 290.453209922363 0 257.787623892836 64.5223601080244 1
20 3 4.4 38.6497411918417 0 257.787623892836 64.5223601080244 2
20 3 4.62 297.18298464586 0 257.787623892836 64.5223601080244 1
20 3 4.62 48.9288268414533 0 257.787623892836 64.5223601080244 2
20 3 4.84 284.540627594907 0 257.787623892836 64.5223601080244 1
20 3 4.84 43.013936508102 0 257.787623892836 64.5223601080244 2
20 3 5.06 258.987245561757 0 257.787623892836 64.5223601080244 1
20 3 5.06 55.8723690467387 0 257.787623892836 64.5223601080244 2
20 3 5.28 285.920373939452 0 257.787623892836 64.5223601080244 1
20 3 5.28 71.2802973047776 0 257.787623892836 64.5223601080244 2
20 3 5.5 273.838675174517 0 257.787623892836 64.5223601080244 1
20 3 5.5 40.6276019629857 0 257.787623892836 64.5223601080244 2
20 3 5.72 278.019953855942 0 257.787623892836 64.5223601080244 1
20 3 5.72 72.502773285782 0 257.787623892836 64.5223601080244 2
20 3 5.94 261.012112817799 0 257.787623892836 64.5223601080244 1
20 3 5.94 62.3492547660851 0 257.787623892836 64.5223601080244 2
20 3 6.16 280.043913817738 0 257.787623892836 64.5223601080244 1
20 3 6.16 55.8609032897206 0 257.787623892836 64.5223601080244 2
20 3 6.38 259.755024466379 0 257.787623892836 64.5223601080244 1
20 3 6.38 28.9938684122581 0 257.787623892836 64.5223601080244 2
20 4 0 0 3 133.202173184228 26.8985190745392 1
20 4 0 133.202173184228 0 133.202173184228 26.8985190745392 1
20 4 0 26.8985190745392 0 133.202173184228 26.8985190745392 2
20 4 0.22 124.373205447316 0 133.202173184228 26.8985190745392 1
20 4 0.22 5.54519901230046 0 133.202173184228 26.8985190745392 2
20 4 0.44 140.928059977878 0 133.202173184228 26.8985190745392 1
20 4 0.44 22.8141854358016 0 133.202173184228 26.8985190745392 2
20 4 0.66 162.352917294374 0 133.202173184228 26.8985190745392 1
20 4 0.66 32.3152938631021 0 133.202173184228 26.8985190745392 2
20 4 0.88 131.652029068878 0 133.202173184228 26.8985190745392 1
20 4 0.88 19.7891088040732 0 133.202173184228 26.8985190745392 2
20 4 1.1 145.161148280878 0 133.202173184228 26.8985190745392 1
20 4 1.1 48.1293628738058 0 133.202173184228 26.8985190745392 2
20 4 1.32 135.600901110139 0 133.202173184228 26.8985190745392 1
20 4 1.32 21.408981818983 0 133.202173184228 26.8985190745392 2
20 4 1.54 154.647123379715 0 133.202173184228 26.8985190745392 1
20 4 1.54 36.4314365576689 0 133.202173184228 26.8985190745392 2
20 4 1.76 154.648064521999 0 133.202173184228 26.8985190745392 1
20 4 1.76 22.6449595995415 0 133.202173184228 26.8985190745392 2
20 4 1.98 145.197225890715 0 133.202173184228 26.8985190745392 1
20 4 1.98 33.2337907759977 0 133.202173184228 26.8985190745392 2
20 4 2.2 139.397595180955 0 133.202173184228 26.8985190745392 1
20 4 2.2 32.4335619480609 0 133.202173184228 26.8985190745392 2
20 4 2.42 137.332236637845 0 133.202173184228 26.8985190745392 1
20 4 2.42 32.9511783862992 0 133.202173184228 26.8985190745392 2
20 4 2.64 152.389365074983 0 133.202173184228 26.8985190745392 1
20 4 2.64 33.7514653975354 0 133.202173184228 26.8985190745392 2
20 4 2.86 137.959271937066 0 133.202173184228 26.8985190745392 1
20 4 2.86 31.3140356604571 0 133.202173184228 26.8985190745392 2
20 4 3.08 139.418408364357 0 133.202173184228 26.8985190745392 1
20 4 3.08 21.8370967049693 0 133.202173184228 26.8985190745392 2
20 4 3.3 142.183169473802 0 133.202173184228 26.8985190745392 1
20 4 3.3 30.9147346506037 0 133.202173184228 26.8985190745392 2
20 4 3.52 155.904656192312 0 133.202173184228 26.8985190745392 1
20 4 3.52 29.9073424343884 0 133.202173184228 26.8985190745392 2
20 4 3.74 143.236799992462 0 133.202173184228 26.8985190745392 1
20 4 3.74 21.36913308178 0 133.202173184228 26.8985190745392 2
20 4 3.96 145.618222493733 0 133.202173184228 26.8985190745392 1
20 4 3.96 18.610605413046 0 133.202173184228 26.8985190745392 2
20 4 4.18 138.89496919704 0 133.202173184228 26.8985190745392 1
20 4 4.18 0.725672456844023 0 133.202173184228 26.8985190745392 2
20 4 4.4 129.542754226308 0 133.202173184228 26.8985190745392 1
20 4 4.4 4.86927114235997 0 133.202173184228 26.8985190745392 2
20 4 4.62 137.410598957984 0 133.202173184228 26.8985190745392 1
20 4 4.62 11.2495915466094 0 133.202173184228 26.8985190745392 2
20 4 4.84 165.419763715874 0 133.202173184228 26.8985190745392 1
20 4 4.84 40.4995950812717 0 133.202173184228 26.8985190745392 2
20 4 5.06 154.494548091466 0 133.202173184228 26.8985190745392 1
20 4 5.06 29.5491562885879 0 133.202173184228 26.8985190745392 2
20 4 5.28 141.298694852943 0 133.202173184228 26.8985190745392 1
20 4 5.28 35.2727748111491 0 133.202173184228 26.8985190745392 2
20 4 5.5 133.710868909441 0 133.202173184228 26.8985190745392 1
20 4 5.5 21.2499939981606 0 133.202173184228 26.8985190745392 2
20 4 5.72 158.14534461572 0 133.202173184228 26.8985190745392 1
20 4 5.72 32.295728933142 0 133.202173184228 26.8985190745392 2
20 4 5.94 135.769656519386 0 133.202173184228 26.8985190745392 1
20 4 5.94 48.6577178945372 0 133.202173184228 26.8985190745392 2
20 4 6.16 160.754613100125 0 133.202173184228 26.8985190745392 1
20 4 6.16 16.6062631155595 0 133.202173184228 26.8985190745392 2
20 4 6.38 162.972065350762 0 133.202173184228 26.8985190745392 1
20 4 6.38 35.304902466973 0 133.202173184228 26.8985190745392 2
21 1 0 0 3 147.327102513414 996.339389891627 1
21 1 0 147.327102513414 0 147.327102513414 996.339389891627 1
21 1 0 996.339389891627 0 147.327102513414 996.339389891627 2
21 1 0.22 529.042255729916 0 147.327102513414 996.339389891627 1
21 1 0.22 623.697566523979 0 147.327102513414 996.339389891627 2
21 1 0.44 723.662883736034 0 147.327102513414 996.339389891627 1
21 1 0.44 429.356551476159 0 147.327102513414 996.339389891627 2
21 1 0.66 824.087342066619 0 147.327102513414 996.339389891627 1
21 1 0.66 325.768329880169 0 147.327102513414 996.339389891627 2
21 1 0.88 876.517881598537 0 147.327102513414 996.339389891627 1
21 1 0.88 294.108294361467 0 147.327102513414 996.339389891627 2
21 1 1.1 897.49567395978 0 147.327102513414 996.339389891627 1
21 1 1.1 256.856358012638 0 147.327102513414 996.339389891627 2
21 1 1.32 911.632972886229 0 147.327102513414 996.339389891627 1
21 1 1.32 230.465021136324 0 147.327102513414 996.339389891627 2
21 1 1.54 908.011310614813 0 147.327102513414 996.339389891627 1
21 1 1.54 223.695050218188 0 147.327102513414 996.339389891627 2
21 1 1.76 936.857878544716 0 147.327102513414 996.339389891627 1
21 1 1.76 213.594342267277 0 147.327102513414 996.339389891627 2
21 1 1.98 938.879262654343 0 147.327102513414 996.339389891627 1
21 1 1.98 210.858232786327 0 147.327102513414 996.339389891627 2
21 1 2.2 927.021966869147 0 147.327102513414 996.339389891627 1
21 1 2.2 217.325802166514 0 147.327102513414 996.339389891627 2
21 1 2.42 936.388101836983 0 147.327102513414 996.339389891627 1
21 1 2.42 232.181318243803 0 147.327102513414 996.339389891627 2
21 1 2.64 933.544624422599 0 147.327102513414 996.339389891627 1
21 1 2.64 211.563219585141 0 147.327102513414 996.339389891627 2
21 1 2.86 931.785946520274 0 147.327102513414 996.339389891627 1
21 1 2.86 213.191276954984 0 147.327102513414 996.339389891627 2
21 1 3.08 926.253131066791 0 147.327102513414 996.339389891627 1
21 1 3.08 211.600773356369 0 147.327102513414 996.339389891627 2
21 1 3.3 930.236612329478 0 147.327102513414 996.339389891627 1
21 1 3.3 227.763353468943 0 147.327102513414 996.339389891627 2
21 1 3.52 943.423004482869 0 147.327102513414 996.339389891627 1
21 1 3.52 213.822075302278 0 147.327102513414 996.339389891627 2
21 1 3.74 937.176022399484 0 147.327102513414 996.339389891627 1
21 1 3.74 219.81964261425 0 147.327102513414 996.339389891627 2
21 1 3.96 942.548751672767 0 147.327102513414 996.339389891627 1
21 1 3.96 215.79902449157 0 147.327102513414 996.339389891627 2
21 1 4.18 936.562386083158 0 147.327102513414 996.339389891627 1
21 1 4.18 210.306242410832 0 147.327102513414 996.339389891627 2
21 1 4.4 935.520599018791 0 147.327102513414 996.339389891627 1
21 1 4.4 198.587852538928 0 147.327102513414 996.339389891627 2
21 1 4.62 927.848739442771 0 147.327102513414 996.339389891627 1
21 1 4.62 215.610161273195 0 147.327102513414 996.339389891627 2
21 1 4.84 924.897891087461 0 147.327102513414 996.339389891627 1
21 1 4.84 214.688709641042 0 147.327102513414 996.339389891627 2
21 1 5.06 946.049437513454 0 147.327102513414 996.339389891627 1
21 1 5.06 203.704417042328 0 147.327102513414 996.339389891627 2
21 1 5.28 939.780967693834 0 147.327102513414 996.339389891627 1
21 1 5.28 215.1716519972 0 147.327102513414 996.339389891627 2
21 1 5.5 940.973664035377 0 147.327102513414 996.339389891627 1
21 1 5.5 207.378403547614 0 147.327102513414 996.339389891627 2
21 1 5.72 927.742280298947 0 147.327102513414 996.339389891627 1
21 1 5.72 218.587408630003 0 147.327102513414 996.339389891627 2
21 1 5.94 921.33759655224 0 147.327102513414 996.339389891627 1
21 1 5.94 217.146291391239 0 147.327102513414 996.339389891627 2
21 1 6.16 932.904664158958 0 147.327102513414 996.339389891627 1
21 1 6.16 199.849253327337 0 147.327102513414 996.339389891627 2
21 1 6.38 935.620695719454 0 147.327102513414 996.339389891627 1
21 1 6.38 211.392122820292 0 147.327102513414 996.339389891627 2
21 2 0 0 3 473.542681477367 158.551500848208 1
21 2 0 473.542681477367 0 473.542681477367 158.551500848208 1
21 2 0 158.551500848208 0 473.542681477367 158.551500848208 2
21 2 0.22 483.660842858759 0 473.542681477367 158.551500848208 1
21 2 0.22 133.669230801699 0 473.542681477367 158.551500848208 2
21 2 0.44 500.681200895116 0 473.542681477367 158.551500848208 1
21 2 0.44 136.71344724671 0 473.542681477367 158.551500848208 2
21 2 0.66 506.782178039853 0 473.542681477367 158.551500848208 1
21 2 0.66 120.220359520985 0 473.542681477367 158.551500848208 2
21 2 0.88 494.346532581614 0 473.542681477367 158.551500848208 1
21 2 0.88 135.755021536426 0 473.542681477367 158.551500848208 2
21 2 1.1 488.780101999868 0 473.542681477367 158.551500848208 1
21 2 1.1 126.452754188444 0 473.542681477367 158.551500848208 2
21 2 1.32 489.896889294585 0 473.542681477367 158.551500848208 1
21 2 1.32 110.749697457815 0 473.542681477367 158.551500848208 2
21 2 1.54 512.602066563318 0 473.542681477367 158.551500848208 1
21 2 1.54 116.655144660003 0 473.542681477367 158.551500848208 2
21 2 1.76 509.668967037607 0 473.542681477367 158.551500848208 1
21 2 1.76 127.924111877861 0 473.542681477367 158.551500848208 2
21 2 1.98 508.977764185255 0 473.542681477367 158.551500848208 1
21 2 1.98 110.711035986292 0 473.542681477367 158.551500848208 2
21 2 2.2 496.189383107039 0 473.542681477367 158.551500848208 1
21 2 2.2 119.767529693045 0 473.542681477367 158.551500848208 2
21 2 2.42 495.324507083491 0 473.542681477367 158.551500848208 1
21 2 2.42 138.134941838553 0 473.542681477367 158.551500848208 2
21 2 2.64 497.388804083612 0 473.542681477367 158.551500848208 1
21 2 2.64 141.587438189885 0 473.542681477367 158.551500848208 2
21 2 2.86 507.267201083448 0 473.542681477367 158.551500848208 1
21 2 2.86 107.290255278999 0 473.542681477367 158.551500848208 2
21 2 3.08 515.204451350305 0 473.542681477367 158.551500848208 1
21 2 3.08 115.734612505905 0 473.542681477367 158.551500848208 2
21 2 3.3 528.851636908465 0 473.542681477367 158.551500848208 1
21 2 3.3 128.412199076505 0 473.542681477367 158.551500848208 2
21 2 3.52 504.591208830293 0 473.542681477367 158.551500848208 1
21 2 3.52 114.826474804796 0 473.542681477367 158.551500848208 2
21 2 3.74 516.967983594747 0 473.542681477367 158.551500848208 1
21 2 3.74 132.680418517752 0 473.542681477367 158.551500848208 2
21 2 3.96 508.942186616998 0 473.542681477367 158.551500848208 1
21 2 3.96 120.857538906978 0 473.542681477367 158.551500848208 2
21 2 4.18 504.675580527699 0 473.542681477367 158.551500848208 1
21 2 4.18 103.205904147392 0 473.542681477367 158.551500848208 2
21 2 4.4 500.778549261261 0 473.542681477367 158.551500848208 1
21 2 4.4 129.491909708077 0 473.542681477367 158.551500848208 2
21 2 4.62 508.89392102795 0 473.542681477367 158.551500848208 1
21 2 4.62 116.206375249266 0 473.542681477367 158.551500848208 2
21 2 4.84 511.935254889775 0 473.542681477367 158.551500848208 1
21 2 4.84 113.869103540467 0 473.542681477367 158.551500848208 2
21 2 5.06 499.596171895243 0 473.542681477367 158.551500848208 1
21 2 5.06 124.695961191333 0 473.542681477367 158.551500848208 2
21 2 5.28 500.585652223222 0 473.542681477367 158.551500848208 1
21 2 5.28 100.496218983835 0 473.542681477367 158.551500848208 2
21 2 5.5 492.341625497236 0 473.542681477367 158.551500848208 1
21 2 5.5 111.336309735233 0 473.542681477367 158.551500848208 2
21 2 5.72 515.871785357131 0 473.542681477367 158.551500848208 1
21 2 5.72 116.229235429147 0 473.542681477367 158.551500848208 2
21 2 5.94 498.970561764415 0 473.542681477367 158.551500848208 1
21 2 5.94 104.043783509088 0 473.542681477367 158.551500848208 2
21 2 6.16 513.718292052799 0 473.542681477367 158.551500848208 1
21 2 6.16 122.448422413294 0 473.542681477367 158.551500848208 2
21 2 6.38 510.495604045642 0 473.542681477367 158.551500848208 1
21 2 6.38 134.013591628066 0 473.542681477367 158.551500848208 2
21 3 0 0 3 253.811771026599 85.1014859603256 1
21 3 0 253.811771026599 0 253.811771026599 85.1014859603256 1
21 3 0 85.1014859603256 0 253.811771026599 85.1014859603256 2
21 3 0.22 250.633548047618 0 253.811771026599 85.1014859603256 1
21 3 0.22 65.5605529060333 0 253.811771026599 85.1014859603256 2
21 3 0.44 261.299548011555 0 253.811771026599 85.1014859603256 1
21 3 0.44 82.4580742032177 0 253.811771026599 85.1014859603256 2
21 3 0.66 270.819229601624 0 253.811771026599 85.1014859603256 1
21 3 0.66 67.2596906753963 0 253.811771026599 85.1014859603256 2
21 3 0.88 260.071038474276 0 253.811771026599 85.1014859603256 1
21 3 0.88 53.5743436393155 0 253.811771026599 85.1014859603256 2
21 3 1.1 265.262192112896 0 253.811771026599 85.1014859603256 1
21 3 1.1 61.519401060901 0 253.811771026599 85.1014859603256 2
21 3 1.32 278.672954618339 0 253.811771026599 85.1014859603256 1
21 3 1.32 61.0876565308238 0 253.811771026599 85.1014859603256 2
21 3 1.54 272.734666598076 0 253.811771026599 85.1014859603256 1
21 3 1.54 63.3337562890347 0 253.811771026599 85.1014859603256 2
21 3 1.76 263.208845962044 0 253.811771026599 85.1014859603256 1
21 3 1.76 81.7118795826719 0 253.811771026599 85.1014859603256 2
21 3 1.98 282.772311479795 0 253.811771026599 85.1014859603256 1
21 3 1.98 60.2921378939419 0 253.811771026599 85.1014859603256 2
21 3 2.2 260.321864759944 0 253.811771026599 85.1014859603256 1
21 3 2.2 74.3872041867162 0 253.811771026599 85.1014859603256 2
21 3 2.42 270.017915729416 0 253.811771026599 85.1014859603256 1
21 3 2.42 49.5759720225196 0 253.811771026599 85.1014859603256 2
21 3 2.64 280.886245744038 0 253.811771026599 85.1014859603256 1
21 3 2.64 75.0755548501927 0 253.811771026599 85.1014859603256 2
21 3 2.86 274.846877323865 0 253.811771026599 85.1014859603256 1
21 3 2.86 72.5631028044007 0 253.811771026599 85.1014859603256 2
21 3 3.08 282.948342389258 0 253.811771026599 85.1014859603256 1
21 3 3.08 51.5893847381455 0 253.811771026599 85.1014859603256 2
21 3 3.3 257.356551063436 0 253.811771026599 85.1014859603256 1
21 3 3.3 54.7643612396691 0 253.811771026599 85.1014859603256 2
21 3 3.52 265.591347540114 0 253.811771026599 85.1014859603256 1
21 3 3.52 67.0745488484956 0 253.811771026599 85.1014859603256 2
21 3 3.74 279.181648949501 0 253.811771026599 85.1014859603256 1
21 3 3.74 58.554651409634 0 253.811771026599 85.1014859603256 2
21 3 3.96 265.955066067407 0 253.811771026599 85.1014859603256 1
21 3 3.96 59.4646526351524 0 253.811771026599 85.1014859603256 2
21 3 4.18 274.78827617591 0 253.811771026599 85.1014859603256 1
21 3 4.18 51.0635405741001 0 253.811771026599 85.1014859603256 2
21 3 4.4 295.39644665294 0 253.811771026599 85.1014859603256 1
21 3 4.4 70.9631250078738 0 253.811771026599 85.1014859603256 2
21 3 4.62 248.092490431154 0 253.811771026599 85.1014859603256 1
21 3 4.62 51.9361060874637 0 253.811771026599 85.1014859603256 2
21 3 4.84 266.009261224043 0 253.811771026599 85.1014859603256 1
21 3 4.84 59.8899981986535 0 253.811771026599 85.1014859603256 2
21 3 5.06 270.746234041555 0 253.811771026599 85.1014859603256 1
21 3 5.06 53.0122218522008 0 253.811771026599 85.1014859603256 2
21 3 5.28 253.292879167779 0 253.811771026599 85.1014859603256 1
21 3 5.28 64.030522087315 0 253.811771026599 85.1014859603256 2
21 3 5.5 277.963082262881 0 253.811771026599 85.1014859603256 1
21 3 5.5 43.7488190670462 0 253.811771026599 85.1014859603256 2
21 3 5.72 271.11288575181 0 253.811771026599 85.1014859603256 1
21 3 5.72 65.9256871050781 0 253.811771026599 85.1014859603256 2
21 3 5.94 270.647039935945 0 253.811771026599 85.1014859603256 1
21 3 5.94 69.1668674789977 0 253.811771026599 85.1014859603256 2
21 3 6.16 286.34842010563 0 253.811771026599 85.1014859603256 1
21 3 6.16 68.2992261404503 0 253.811771026599 85.1014859603256 2
21 3 6.38 272.267808500964 0 253.811771026599 85.1014859603256 1
21 3 6.38 65.3615943906755 0 253.811771026599 85.1014859603256 2
21 4 0 0 3 131.320800081892 28.191762385063 1
21 4 0 131.320800081892 0 131.320800081892 28.191762385063 1
21 4 0 28.191762385063 0 131.320800081892 28.191762385063 2
21 4 0.22 145.12217639056 0 131.320800081892 28.191762385063 1
21 4 0.22 13.7652855098421 0 131.320800081892 28.191762385063 2
21 4 0.44 151.778680089218 0 131.320800081892 28.191762385063 1
21 4 0.44 26.4770334961351 0 131.320800081892 28.191762385063 2
21 4 0.66 144.446658130654 0 131.320800081892 28.191762385063 1
21 4 0.66 19.1114505177121 0 131.320800081892 28.191762385063 2
21 4 0.88 160.721536825013 0 131.320800081892 28.191762385063 1
21 4 0.88 37.3014584834181 0 131.320800081892 28.191762385063 2
21 4 1.1 124.387095838175 0 131.320800081892 28.191762385063 1
21 4 1.1 27.4245090202477 0 131.320800081892 28.191762385063 2
21 4 1.32 138.127647962721 0 131.320800081892 28.191762385063 1
21 4 1.32 15.8610944612099 0 131.320800081892 28.191762385063 2
21 4 1.54 154.425497768024 0 131.320800081892 28.191762385063 1
21 4 1.54 44.7935586612617 0 131.320800081892 28.191762385063 2
21 4 1.76 133.35861013777 0 131.320800081892 28.191762385063 1
21 4 1.76 31.0174389092536 0 131.320800081892 28.191762385063 2
21 4 1.98 129.827204404484 0 131.320800081892 28.191762385063 1
21 4 1.98 27.2830837694711 0 131.320800081892 28.191762385063 2
21 4 2.2 154.892330230091 0 131.320800081892 28.191762385063 1
21 4 2.2 46.9341721851936 0 131.320800081892 28.191762385063 2
21 4 2.42 156.468631757884 0 131.320800081892 28.191762385063 1
21 4 2.42 42.1517073915048 0 131.320800081892 28.191762385063 2
21 4 2.64 142.197900750419 0 131.320800081892 28.191762385063 1
21 4 2.64 31.6118031638387 0 131.320800081892 28.191762385063 2
21 4 2.86 144.404380142121 0 131.320800081892 28.191762385063 1
21 4 2.86 36.0251545838178 0 131.320800081892 28.191762385063 2
21 4 3.08 139.127230837714 0 131.320800081892 28.191762385063 1
21 4 3.08 25.9577250860897 0 131.320800081892 28.191762385063 2
21 4 3.3 154.246487776338 0 131.320800081892 28.191762385063 1
21 4 3.3 20.7318225206013 0 131.320800081892 28.191762385063 2
21 4 3.52 150.942126432434 0 131.320800081892 28.191762385063 1
21 4 3.52 25.500568602756 0 131.320800081892 28.191762385063 2
21 4 3.74 139.595765497456 0 131.320800081892 28.191762385063 1
21 4 3.74 43.4726217358322 0 131.320800081892 28.191762385063 2
21 4 3.96 142.486662583166 0 131.320800081892 28.191762385063 1
21 4 3.96 41.2431590804365 0 131.320800081892 28.191762385063 2
21 4 4.18 164.026193929836 0 131.320800081892 28.191762385063 1
21 4 4.18 28.795669079975 0 131.320800081892 28.191762385063 2
21 4 4.4 128.591427566358 0 131.320800081892 28.191762385063 1
21 4 4.4 33.3674439725261 0 131.320800081892 28.191762385063 2
21 4 4.62 150.999088299037 0 131.320800081892 28.191762385063 1
21 4 4.62 4.89094779561513 0 131.320800081892 28.191762385063 2
21 4 4.84 133.794403680819 0 131.320800081892 28.191762385063 1
21 4 4.84 39.103523983647 0 131.320800081892 28.191762385063 2
21 4 5.06 153.590117588939 0 131.320800081892 28.191762385063 1
21 4 5.06 42.1477122806048 0 131.320800081892 28.191762385063 2
21 4 5.28 144.385836798904 0 131.320800081892 28.191762385063 1
21 4 5.28 34.5455286927597 0 131.320800081892 28.191762385063 2
21 4 5.5 142.038538520799 0 131.320800081892 28.191762385063 1
21 4 5.5 30.1583988481235 0 131.320800081892 28.191762385063 2
21 4 5.72 127.97123958787 0 131.320800081892 28.191762385063 1
21 4 5.72 29.9839441631424 0 131.320800081892 28.191762385063 2
21 4 5.94 148.219466778682 0 131.320800081892 28.191762385063 1
21 4 5.94 25.4482840613213 0 131.320800081892 28.191762385063 2
21 4 6.16 144.086539403138 0 131.320800081892 28.191762385063 1
21 4 6.16 20.9254142119399 0 131.320800081892 28.191762385063 2
21 4 6.38 140.861835329607 0 131.320800081892 28.191762385063 1
21 4 6.38 40.7132451183181 0 131.320800081892 28.191762385063 2
22 1 0 0 3 160.88725933491 983.580217336602 1
22 1 0 160.88725933491 0 160.88725933491 983.580217336602 1
22 1 0 983.580217336602 0 160.88725933491 983.580217336602 2
22 1 0.22 319.821638500678 0 160.88725933491 983.580217336602 1
22 1 0.22 849.962074879808 0 160.88725933491 983.580217336602 2
22 1 0.44 346.541985715039 0 160.88725933491 983.580217336602 1
22 1 0.44 788.204474921091 0 160.88725933491 983.580217336602 2
22 1 0.66 391.031936241593 0 160.88725933491 983.580217336602 1
22 1 0.66 745.481351897996 0 160.88725933491 983.580217336602 2
22 1 0.88 403.386564949696 0 160.88725933491 983.580217336602 1
22 1 0.88 767.012746382401 0 160.88725933491 983.580217336602 2
22 1 1.1 401.680182784563 0 160.88725933491 983.580217336602 1
22 1 1.1 761.380966620806 0 160.88725933491 983.580217336602 2
22 1 1.32 409.962624087205 0 160.88725933491 983.580217336602 1
22 1 1.32 730.39703123778 0 160.88725933491 983.580217336602 2
22 1 1.54 398.450171287454 0 160.88725933491 983.580217336602 1
22 1 1.54 760.060330037562 0 160.88725933491 983.580217336602 2
22 1 1.76 412.333771814755 0 160.88725933491 983.580217336602 1
22 1 1.76 743.853088933284 0 160.88725933491 983.580217336602 2
22 1 1.98 413.263099515215 0 160.88725933491 983.580217336602 1
22 1 1.98 776.011293164065 0 160.88725933491 983.580217336602 2
22 1 2.2 398.269863302776 0 160.88725933491 983.580217336602 1
22 1 2.2 750.687320197416 0 160.88725933491 983.580217336602 2
22 1 2.42 412.470914516249 0 160.88725933491 983.580217336602 1
22 1 2.42 748.874563422082 0 160.88725933491 983.580217336602 2
22 1 2.64 414.369334774638 0 160.88725933491 983.580217336602 1
22 1 2.64 738.946550398803 0 160.88725933491 983.580217336602 2
22 1 2.86 385.913553893197 0 160.88725933491 983.580217336602 1
22 1 2.86 733.847356230748 0 160.88725933491 983.580217336602 2
22 1 3.08 410.548245127449 0 160.88725933491 983.580217336602 1
22 1 3.08 735.738364735065 0 160.88725933491 983.580217336602 2
22 1 3.3 406.700854499079 0 160.88725933491 983.580217336602 1
22 1 3.3 746.75744589556 0 160.88725933491 983.580217336602 2
22 1 3.52 410.813776620772 0 160.88725933491 983.580217336602 1
22 1 3.52 758.344707494454 0 160.88725933491 983.580217336602 2
22 1 3.74 389.156659773667 0 160.88725933491 983.580217336602 1
22 1 3.74 749.441408911183 0 160.88725933491 983.580217336602 2
22 1 3.96 395.944170144551 0 160.88725933491 983.580217336602 1
22 1 3.96 741.186551103186 0 160.88725933491 983.580217336602 2
22 1 4.18 398.078956359862 0 160.88725933491 983.580217336602 1
22 1 4.18 740.630182202662 0 160.88725933491 983.580217336602 2
22 1 4.4 397.437055974344 0 160.88725933491 983.580217336602 1
22 1 4.4 759.44297513391 0 160.88725933491 983.580217336602 2
22 1 4.62 419.491939030306 0 160.88725933491 983.580217336602 1
22 1 4.62 745.629537205192 0 160.88725933491 983.580217336602 2
22 1 4.84 412.73944613458 0 160.88725933491 983.580217336602 1
22 1 4.84 733.462460482076 0 160.88725933491 983.580217336602 2
22 1 5.06 411.614004537646 0 160.88725933491 983.580217336602 1
22 1 5.06 761.907651309588 0 160.88725933491 983.580217336602 2
22 1 5.28 426.523507223544 0 160.88725933491 983.580217336602 1
22 1 5.28 741.363542475615 0 160.88725933491 983.580217336602 2
22 1 5.5 401.615598590892 0 160.88725933491 983.580217336602 1
22 1 5.5 740.944493381941 0 160.88725933491 983.580217336602 2
22 1 5.72 387.063061210038 0 160.88725933491 983.580217336602 1
22 1 5.72 741.672556503358 0 160.88725933491 983.580217336602 2
22 1 5.94 412.20653935613 0 160.88725933491 983.580217336602 1
22 1 5.94 750.58906544065 0 160.88725933491 983.580217336602 2
22 1 6.16 415.729964918318 0 160.88725933491 983.580217336602 1
22 1 6.16 759.616162663371 0 160.88725933491 983.580217336602 2
22 1 6.38 403.133856301783 0 160.88725933491 983.580217336602 1
22 1 6.38 749.289454428492 0 160.88725933491 983.580217336602 2
22 2 0 0 3 188.21068635713 530.546632166429 1
22 2 0 188.21068635713 0 188.21068635713 530.546632166429 1
22 2 0 530.546632166429 0 188.21068635713 530.546632166429 2
22 2 0.22 238.602707616463 0 188.21068635713 530.546632166429 1
22 2 0.22 500.445416278544 0 188.21068635713 530.546632166429 2
22 2 0.44 258.249607797432 0 188.21068635713 530.546632166429 1
22 2 0.44 471.356352264798 0 188.21068635713 530.546632166429 2
22 2 0.66 227.757445089443 0 188.21068635713 530.546632166429 1
22 2 0.66 475.787051978684 0 188.21068635713 530.546632166429 2
22 2 0.88 242.798415508775 0 188.21068635713 530.546632166429 1
22 2 0.88 474.267868970882 0 188.21068635713 530.546632166429 2
22 2 1.1 257.919567943694 0 188.21068635713 530.546632166429 1
22 2 1.1 481.550724140984 0 188.21068635713 530.546632166429 2
22 2 1.32 266.209936504998 0 188.21068635713 530.546632166429 1
22 2 1.32 477.527720336377 0 188.21068635713 530.546632166429 2
22 2 1.54 255.123100045089 0 188.21068635713 530.546632166429 1
22 2 1.54 477.641040651947 0 188.21068635713 530.546632166429 2
22 2 1.76 261.196190117454 0 188.21068635713 530.546632166429 1
22 2 1.76 452.778365929062 0 188.21068635713 530.546632166429 2
22 2 1.98 242.007320507006 0 188.21068635713 530.546632166429 1
22 2 1.98 480.404284051218 0 188.21068635713 530.546632166429 2
22 2 2.2 255.633916923406 0 188.21068635713 530.546632166429 1
22 2 2.2 479.011873806372 0 188.21068635713 530.546632166429 2
22 2 2.42 286.880136106283 0 188.21068635713 530.546632166429 1
22 2 2.42 475.727536231426 0 188.21068635713 530.546632166429 2
22 2 2.64 240.353736898511 0 188.21068635713 530.546632166429 1
22 2 2.64 501.14507914054 0 188.21068635713 530.546632166429 2
22 2 2.86 249.011868304737 0 188.21068635713 530.546632166429 1
22 2 2.86 467.716478693319 0 188.21068635713 530.546632166429 2
22 2 3.08 257.682672243166 0 188.21068635713 530.546632166429 1
22 2 3.08 457.620397315657 0 188.21068635713 530.546632166429 2
22 2 3.3 253.244853655904 0 188.21068635713 530.546632166429 1
22 2 3.3 454.953789091814 0 188.21068635713 530.546632166429 2
22 2 3.52 246.543930101052 0 188.21068635713 530.546632166429 1
22 2 3.52 492.057567658412 0 188.21068635713 530.546632166429 2
22 2 3.74 259.471305580985 0 188.21068635713 530.546632166429 1
22 2 3.74 468.679194303694 0 188.21068635713 530.546632166429 2
22 2 3.96 265.87673477001 0 188.21068635713 530.546632166429 1
22 2 3.96 459.193403604356 0 188.21068635713 530.546632166429 2
22 2 4.18 269.21814387215 0 188.21068635713 530.546632166429 1
22 2 4.18 481.684882365954 0 188.21068635713 530.546632166429 2
22 2 4.4 267.398945236378 0 188.21068635713 530.546632166429 1
22 2 4.4 460.597697482781 0 188.21068635713 530.546632166429 2
22 2 4.62 251.033595016585 0 188.21068635713 530.546632166429 1
22 2 4.62 457.239771883418 0 188.21068635713 530.546632166429 2
22 2 4.84 257.000112025616 0 188.21068635713 530.546632166429 1
22 2 4.84 469.609289467318 0 188.21068635713 530.546632166429 2
22 2 5.06 251.686771477712 0 188.21068635713 530.546632166429 1
22 2 5.06 464.402177507535 0 188.21068635713 530.546632166429 2
22 2 5.28 251.825054483316 0 188.21068635713 530.546632166429 1
22 2 5.28 482.032981100735 0 188.21068635713 530.546632166429 2
22 2 5.5 248.089541977002 0 188.21068635713 530.546632166429 1
22 2 5.5 475.779195898272 0 188.21068635713 530.546632166429 2
22 2 5.72 251.398403398273 0 188.21068635713 530.546632166429 1
22 2 5.72 469.554326903792 0 188.21068635713 530.546632166429 2
22 2 5.94 257.057392762119 0 188.21068635713 530.546632166429 1
22 2 5.94 464.712965979083 0 188.21068635713 530.546632166429 2
22 2 6.16 259.622215096953 0 188.21068635713 530.546632166429 1
22 2 6.16 468.845515696473 0 188.21068635713 530.546632166429 2
22 2 6.38 265.702207157596 0 188.21068635713 530.546632166429 1
22 2 6.38 457.870250548213 0 188.21068635713 530.546632166429 2
22 3 0 0 3 124.000898753054 334.468129643201 1
22 3 0 124.000898753054 0 124.000898753054 334.468129643201 1
22 3 0 334.468129643201 0 124.000898753054 334.468129643201 2
22 3 0.22 141.152116623412 0 124.000898753054 334.468129643201 1
22 3 0.22 304.124478821809 0 124.000898753054 334.468129643201 2
22 3 0.44 166.200009299113 0 124.000898753054 334.468129643201 1
22 3 0.44 291.58000600821 0 124.000898753054 334.468129643201 2
22 3 0.66 156.079941438986 0 124.000898753054 334.468129643201 1
22 3 0.66 313.41415735625 0 124.000898753054 334.468129643201 2
22 3 0.88 169.475662861084 0 124.000898753054 334.468129643201 1
22 3 0.88 284.551211043729 0 124.000898753054 334.468129643201 2
22 3 1.1 164.972263171161 0 124.000898753054 334.468129643201 1
22 3 1.1 276.476883902672 0 124.000898753054 334.468129643201 2
22 3 1.32 161.919921139143 0 124.000898753054 334.468129643201 1
22 3 1.32 298.872103040038 0 124.000898753054 334.468129643201 2
22 3 1.54 168.336269434348 0 124.000898753054 334.468129643201 1
22 3 1.54 291.938573069728 0 124.000898753054 334.468129643201 2
22 3 1.76 143.786377776025 0 124.000898753054 334.468129643201 1
22 3 1.76 302.420801187658 0 124.000898753054 334.468129643201 2
22 3 1.98 157.707385120135 0 124.000898753054 334.468129643201 1
22 3 1.98 312.515504767357 0 124.000898753054 334.468129643201 2
22 3 2.2 148.336797050295 0 124.000898753054 334.468129643201 1
22 3 2.2 286.476184649447 0 124.000898753054 334.468129643201 2
22 3 2.42 154.844399260335 0 124.000898753054 334.468129643201 1
22 3 2.42 296.901175826476 0 124.000898753054 334.468129643201 2
22 3 2.64 157.250498808406 0 124.000898753054 334.468129643201 1
22 3 2.64 291.517530008515 0 124.000898753054 334.468129643201 2
22 3 2.86 152.455541275591 0 124.000898753054 334.468129643201 1
22 3 2.86 295.287720139774 0 124.000898753054 334.468129643201 2
22 3 3.08 163.687766787709 0 124.000898753054 334.468129643201 1
22 3 3.08 288.747996688115 0 124.000898753054 334.468129643201 2
22 3 3.3 168.24972133508 0 124.000898753054 334.468129643201 1
22 3 3.3 305.456639473837 0 124.000898753054 334.468129643201 2
22 3 3.52 159.723082615234 0 124.000898753054 334.468129643201 1
22 3 3.52 292.352180506863 0 124.000898753054 334.468129643201 2
22 3 3.74 168.824979855149 0 124.000898753054 334.468129643201 1
22 3 3.74 281.717207402326 0 124.000898753054 334.468129643201 2
22 3 3.96 159.764119686851 0 124.000898753054 334.468129643201 1
22 3 3.96 268.702442943312 0 124.000898753054 334.468129643201 2
22 3 4.18 155.385259723515 0 124.000898753054 334.468129643201 1
22 3 4.18 298.820301291446 0 124.000898753054 334.468129643201 2
22 3 4.4 161.900840247307 0 124.000898753054 334.468129643201 1
22 3 4.4 290.211618177782 0 124.000898753054 334.468129643201 2
22 3 4.62 167.40779230597 0 124.000898753054 334.468129643201 1
22 3 4.62 293.24067493639 0 124.000898753054 334.468129643201 2
22 3 4.84 149.987565962812 0 124.000898753054 334.468129643201 1
22 3 4.84 293.542479635572 0 124.000898753054 334.468129643201 2
22 3 5.06 162.531385197979 0 124.000898753054 334.468129643201 1
22 3 5.06 314.407064837967 0 124.000898753054 334.468129643201 2
22 3 5.28 160.668915332756 0 124.000898753054 334.468129643201 1
22 3 5.28 300.541179960103 0 124.000898753054 334.468129643201 2
22 3 5.5 180.232864339351 0 124.000898753054 334.468129643201 1
22 3 5.5 310.96115696188 0 124.000898753054 334.468129643201 2
22 3 5.72 171.525272546621 0 124.000898753054 334.468129643201 1
22 3 5.72 286.895878720075 0 124.000898753054 334.468129643201 2
22 3 5.94 163.341136700918 0 124.000898753054 334.468129643201 1
22 3 5.94 283.499226859534 0 124.000898753054 334.468129643201 2
22 3 6.16 146.142651585532 0 124.000898753054 334.468129643201 1
22 3 6.16 283.028000481386 0 124.000898753054 334.468129643201 2
22 3 6.38 161.36797671269 0 124.000898753054 334.468129643201 1
22 3 6.38 289.55145528579 0 124.000898753054 334.468129643201 2
22 4 0 0 3 62.1612279060056 210.598072867596 1
22 4 0 62.1612279060056 0 62.1612279060056 210.598072867596 1
22 4 0 210.598072867596 0 62.1612279060056 210.598072867596 2
22 4 0.22 97.1542098630347 0 62.1612279060056 210.598072867596 1
22 4 0.22 187.4335360922 0 62.1612279060056 210.598072867596 2
22 4 0.44 97.5531428433186 0 62.1612279060056 210.598072867596 1
22 4 0.44 193.378804832202 0 62.1612279060056 210.598072867596 2
22 4 0.66 98.078634878927 0 62.1612279060056 210.598072867596 1
22 4 0.66 186.934260123673 0 62.1612279060056 210.598072867596 2
22 4 0.88 117.352681824361 0 62.1612279060056 210.598072867596 1
22 4 0.88 185.064730772582 0 62.1612279060056 210.598072867596 2
22 4 1.1 94.40902564663 0 62.1612279060056 210.598072867596 1
22 4 1.1 193.229415621337 0 62.1612279060056 210.598072867596 2
22 4 1.32 87.6450947506699 0 62.1612279060056 210.598072867596 1
22 4 1.32 165.10843537962 0 62.1612279060056 210.598072867596 2
22 4 1.54 90.2979421778576 0 62.1612279060056 210.598072867596 1
22 4 1.54 195.536604266212 0 62.1612279060056 210.598072867596 2
22 4 1.76 109.969459230563 0 62.1612279060056 210.598072867596 1
22 4 1.76 179.179294231545 0 62.1612279060056 210.598072867596 2
22 4 1.98 109.528811119067 0 62.1612279060056 210.598072867596 1
22 4 1.98 191.53828427855 0 62.1612279060056 210.598072867596 2
22 4 2.2 91.9032162165473 0 62.1612279060056 210.598072867596 1
22 4 2.2 192.869551612703 0 62.1612279060056 210.598072867596 2
22 4 2.42 91.7263311193503 0 62.1612279060056 210.598072867596 1
22 4 2.42 187.688547106452 0 62.1612279060056 210.598072867596 2
22 4 2.64 101.821802378003 0 62.1612279060056 210.598072867596 1
22 4 2.64 201.412118029 0 62.1612279060056 210.598072867596 2
22 4 2.86 91.8905037036047 0 62.1612279060056 210.598072867596 1
22 4 2.86 187.210341915537 0 62.1612279060056 210.598072867596 2
22 4 3.08 98.4737822711911 0 62.1612279060056 210.598072867596 1
22 4 3.08 186.74977646064 0 62.1612279060056 210.598072867596 2
22 4 3.3 97.2520897798809 0 62.1612279060056 210.598072867596 1
22 4 3.3 180.174122232797 0 62.1612279060056 210.598072867596 2
22 4 3.52 93.5295274362901 0 62.1612279060056 210.598072867596 1
22 4 3.52 185.748295726793 0 62.1612279060056 210.598072867596 2
22 4 3.74 97.6559871337813 0 62.1612279060056 210.598072867596 1
22 4 3.74 183.121482803936 0 62.1612279060056 210.598072867596 2
22 4 3.96 101.009520204631 0 62.1612279060056 210.598072867596 1
22 4 3.96 188.109472840466 0 62.1612279060056 210.598072867596 2
22 4 4.18 105.036100208772 0 62.1612279060056 210.598072867596 1
22 4 4.18 195.45874652151 0 62.1612279060056 210.598072867596 2
22 4 4.4 89.183219774657 0 62.1612279060056 210.598072867596 1
22 4 4.4 174.214551056705 0 62.1612279060056 210.598072867596 2
22 4 4.62 111.63219479009 0 62.1612279060056 210.598072867596 1
22 4 4.62 179.725732590283 0 62.1612279060056 210.598072867596 2
22 4 4.84 107.286911449568 0 62.1612279060056 210.598072867596 1
22 4 4.84 210.861865623269 0 62.1612279060056 210.598072867596 2
22 4 5.06 88.0605747502137 0 62.1612279060056 210.598072867596 1
22 4 5.06 190.379878254212 0 62.1612279060056 210.598072867596 2
22 4 5.28 85.8245648948228 0 62.1612279060056 210.598072867596 1
22 4 5.28 195.69886475417 0 62.1612279060056 210.598072867596 2
22 4 5.5 83.5204994012263 0 62.1612279060056 210.598072867596 1
22 4 5.5 204.401069138542 0 62.1612279060056 210.598072867596 2
22 4 5.72 113.10818843405 0 62.1612279060056 210.598072867596 1
22 4 5.72 198.465652942738 0 62.1612279060056 210.598072867596 2
22 4 5.94 92.4008630038492 0 62.1612279060056 210.598072867596 1
22 4 5.94 173.384580676206 0 62.1612279060056 210.598072867596 2
22 4 6.16 103.778517527561 0 62.1612279060056 210.598072867596 1
22 4 6.16 174.475437766265 0 62.1612279060056 210.598072867596 2
22 4 6.38 111.376524931585 0 62.1612279060056 210.598072867596 1
22 4 6.38 188.555218763846 0 62.1612279060056 210.598072867596 2
23 1 0 0 3 145.596768501126 1014.63027907662 1
23 1 0 145.596768501126 0 145.596768501126 1014.63027907662 1
23 1 0 1014.63027907662 0 145.596768501126 1014.63027907662 2
23 1 0.22 445.24767942093 0 145.596768501126 1014.63027907662 1
23 1 0.22 682.306301010907 0 145.596768501126 1014.63027907662 2
23 1 0.44 638.091397194153 0 145.596768501126 1014.63027907662 1
23 1 0.44 494.986197226025 0 145.596768501126 1014.63027907662 2
23 1 0.66 757.126213039894 0 145.596768501126 1014.63027907662 1
23 1 0.66 400.049157734476 0 145.596768501126 1014.63027907662 2
23 1 0.88 837.212691561365 0 145.596768501126 1014.63027907662 1
23 1 0.88 324.651585648722 0 145.596768501126 1014.63027907662 2
23 1 1.1 869.0829838097 0 145.596768501126 1014.63027907662 1
23 1 1.1 265.781126803286 0 145.596768501126 1014.63027907662 2
23 1 1.32 898.742144270103 0 145.596768501126 1014.63027907662 1
23 1 1.32 257.326696332521 0 145.596768501126 1014.63027907662 2
23 1 1.54 906.040916856624 0 145.596768501126 1014.63027907662 1
23 1 1.54 220.097636463311 0 145.596768501126 1014.63027907662 2
23 1 1.76 915.692615885105 0 145.596768501126 1014.63027907662 1
23 1 1.76 249.283710070333 0 145.596768501126 1014.63027907662 2
23 1 1.98 928.032674527884 0 145.596768501126 1014.63027907662 1
23 1 1.98 234.522126669028 0 145.596768501126 1014.63027907662 2
23 1 2.2 927.438185560785 0 145.596768501126 1014.63027907662 1
23 1 2.2 223.619838866227 0 145.596768501126 1014.63027907662 2
23 1 2.42 914.346503319148 0 145.596768501126 1014.63027907662 1
23 1 2.42 222.31241853978 0 145.596768501126 1014.63027907662 2
23 1 2.64 928.820599695256 0 145.596768501126 1014.63027907662 1
23 1 2.64 220.578142786938 0 145.596768501126 1014.63027907662 2
23 1 2.86 938.550179461768 0 145.596768501126 1014.63027907662 1
23 1 2.86 229.894723879316 0 145.596768501126 1014.63027907662 2
23 1 3.08 935.83920803312 0 145.596768501126 1014.63027907662 1
23 1 3.08 208.662282094749 0 145.596768501126 1014.63027907662 2
23 1 3.3 918.597489783394 0 145.596768501126 1014.63027907662 1
23 1 3.3 225.347204883461 0 145.596768501126 1014.63027907662 2
23 1 3.52 928.683621935677 0 145.596768501126 1014.63027907662 1
23 1 3.52 231.473787246492 0 145.596768501126 1014.63027907662 2
23 1 3.74 925.205044037288 0 145.596768501126 1014.63027907662 1
23 1 3.74 243.421889370403 0 145.596768501126 1014.63027907662 2
23 1 3.96 910.197636753801 0 145.596768501126 1014.63027907662 1
23 1 3.96 219.847647294813 0 145.596768501126 1014.63027907662 2
23 1 4.18 931.216882434512 0 145.596768501126 1014.63027907662 1
23 1 4.18 214.404031294495 0 145.596768501126 1014.63027907662 2
23 1 4.4 938.500155540373 0 145.596768501126 1014.63027907662 1
23 1 4.4 216.020496210068 0 145.596768501126 1014.63027907662 2
23 1 4.62 943.730861714043 0 145.596768501126 1014.63027907662 1
23 1 4.62 228.951869814517 0 145.596768501126 1014.63027907662 2
23 1 4.84 942.893018038592 0 145.596768501126 1014.63027907662 1
23 1 4.84 212.990180290301 0 145.596768501126 1014.63027907662 2
23 1 5.06 935.320293291692 0 145.596768501126 1014.63027907662 1
23 1 5.06 241.89633728592 0 145.596768501126 1014.63027907662 2
23 1 5.28 935.300292190779 0 145.596768501126 1014.63027907662 1
23 1 5.28 211.358699043327 0 145.596768501126 1014.63027907662 2
23 1 5.5 936.378365099627 0 145.596768501126 1014.63027907662 1
23 1 5.5 218.772859536611 0 145.596768501126 1014.63027907662 2
23 1 5.72 914.761340177305 0 145.596768501126 1014.63027907662 1
23 1 5.72 215.33438922811 0 145.596768501126 1014.63027907662 2
23 1 5.94 943.780510506192 0 145.596768501126 1014.63027907662 1
23 1 5.94 200.203085482156 0 145.596768501126 1014.63027907662 2
23 1 6.16 925.96585487823 0 145.596768501126 1014.63027907662 1
23 1 6.16 219.293621527287 0 145.596768501126 1014.63027907662 2
23 1 6.38 930.370726252282 0 145.596768501126 1014.63027907662 1
23 1 6.38 228.496187466251 0 145.596768501126 1014.63027907662 2
23 2 0 0 3 467.189878920819 151.25850349961 1
23 2 0 467.189878920819 0 467.189878920819 151.25850349961 1
23 2 0 151.25850349961 0 467.189878920819 151.25850349961 2
23 2 0.22 478.856554893357 0 467.189878920819 151.25850349961 1
23 2 0.22 140.425732689852 0 467.189878920819 151.25850349961 2
23 2 0.44 490.529456972875 0 467.189878920819 151.25850349961 1
23 2 0.44 121.362243200287 0 467.189878920819 151.25850349961 2
23 2 0.66 497.284122362941 0 467.189878920819 151.25850349961 1
23 2 0.66 127.027150813452 0 467.189878920819 151.25850349961 2
23 2 0.88 505.973563347135 0 467.189878920819 151.25850349961 1
23 2 0.88 110.488209614782 0 467.189878920819 151.25850349961 2
23 2 1.1 499.726992624238 0 467.189878920819 151.25850349961 1
23 2 1.1 109.380532643455 0 467.189878920819 151.25850349961 2
23 2 1.32 502.869007718672 0 467.189878920819 151.25850349961 1
23 2 1.32 115.803402378701 0 467.189878920819 151.25850349961 2
23 2 1.54 507.879588781681 0 467.189878920819 151.25850349961 1
23 2 1.54 130.991549818962 0 467.189878920819 151.25850349961 2
23 2 1.76 500.243624064122 0 467.189878920819 151.25850349961 1
23 2 1.76 129.850786306893 0 467.189878920819 151.25850349961 2
23 2 1.98 489.56647995674 0 467.189878920819 151.25850349961 1
23 2 1.98 114.247185943089 0 467.189878920819 151.25850349961 2
23 2 2.2 496.03076861157 0 467.189878920819 151.25850349961 1
23 2 2.2 113.101290930948 0 467.189878920819 151.25850349961 2
23 2 2.42 513.085165630964 0 467.189878920819 151.25850349961 1
23 2 2.42 126.763129315939 0 467.189878920819 151.25850349961 2
23 2 2.64 504.085061573494 0 467.189878920819 151.25850349961 1
23 2 2.64 105.452080340573 0 467.189878920819 151.25850349961 2
23 2 2.86 502.104586644172 0 467.189878920819 151.25850349961 1
23 2 2.86 127.06512854687 0 467.189878920819 151.25850349961 2
23 2 3.08 498.07874991448 0 467.189878920819 151.25850349961 1
23 2 3.08 106.553298024914 0 467.189878920819 151.25850349961 2
23 2 3.3 512.799470897903 0 467.189878920819 151.25850349961 1
23 2 3.3 131.93700843256 0 467.189878920819 151.25850349961 2
23 2 3.52 485.186827735594 0 467.189878920819 151.25850349961 1
23 2 3.52 108.469239127252 0 467.189878920819 151.25850349961 2
23 2 3.74 509.185594717027 0 467.189878920819 151.25850349961 1
23 2 3.74 129.665170081454 0 467.189878920819 151.25850349961 2
23 2 3.96 484.286561971845 0 467.189878920819 151.25850349961 1
23 2 3.96 135.804032055366 0 467.189878920819 151.25850349961 2
23 2 4.18 488.602864055411 0 467.189878920819 151.25850349961 1
23 2 4.18 110.710363219213 0 467.189878920819 151.25850349961 2
23 2 4.4 497.602953383319 0 467.189878920819 151.25850349961 1
23 2 4.4 113.690610765648 0 467.189878920819 151.25850349961 2
23 2 4.62 498.055978640373 0 467.189878920819 151.25850349961 1
23 2 4.62 107.515814392701 0 467.189878920819 151.25850349961 2
23 2 4.84 501.784215407236 0 467.189878920819 151.25850349961 1
23 2 4.84 105.05789775502 0 467.189878920819 151.25850349961 2
23 2 5.06 485.003838449227 0 467.189878920819 151.25850349961 1
23 2 5.06 102.114959745892 0 467.189878920819 151.25850349961 2
23 2 5.28 499.036645166118 0 467.189878920819 151.25850349961 1
23 2 5.28 107.021573102879 0 467.189878920819 151.25850349961 2
23 2 5.5 495.805123212512 0 467.189878920819 151.25850349961 1
23 2 5.5 116.843159444917 0 467.189878920819 151.25850349961 2
23 2 5.72 498.841719579171 0 467.189878920819 151.25850349961 1
23 2 5.72 115.982235578561 0 467.189878920819 151.25850349961 2
23 2 5.94 496.567427246097 0 467.189878920819 151.25850349961 1
23 2 5.94 117.237236405377 0 467.189878920819 151.25850349961 2
23 2 6.16 507.266422215275 0 467.189878920819 151.25850349961 1
23 2 6.16 102.330984250375 0 467.189878920819 151.25850349961 2
23 2 6.38 506.849844878451 0 467.189878920819 151.25850349961 1
23 2 6.38 113.932343844735 0 467.189878920819 151.25850349961 2
23 3 0 0 3 249.167513944947 78.9673555551748 1
23 3 0 249.167513944947 0 249.167513944947 78.9673555551748 1
23 3 0 78.9673555551748 0 249.167513944947 78.9673555551748 2
23 3 0.22 251.465022572434 0 249.167513944947 78.9673555551748 1
23 3 0.22 73.4055733291883 0 249.167513944947 78.9673555551748 2
23 3 0.44 241.890199908651 0 249.167513944947 78.9673555551748 1
23 3 0.44 84.0493071590798 0 249.167513944947 78.9673555551748 2
23 3 0.66 264.092359510135 0 249.167513944947 78.9673555551748 1
23 3 0.66 67.3880082716498 0 249.167513944947 78.9673555551748 2
23 3 0.88 270.38590683505 0 249.167513944947 78.9673555551748 1
23 3 0.88 77.0891024552601 0 249.167513944947 78.9673555551748 2
23 3 1.1 269.801875565195 0 249.167513944947 78.9673555551748 1
23 3 1.1 72.6174023055454 0 249.167513944947 78.9673555551748 2
23 3 1.32 267.110343380425 0 249.167513944947 78.9673555551748 1
23 3 1.32 79.2228525330801 0 249.167513944947 78.9673555551748 2
23 3 1.54 265.922205230027 0 249.167513944947 78.9673555551748 1
23 3 1.54 69.2888386777294 0 249.167513944947 78.9673555551748 2
23 3 1.76 278.508073966965 0 249.167513944947 78.9673555551748 1
23 3 1.76 54.0519247629202 0 249.167513944947 78.9673555551748 2
23 3 1.98 290.372551283953 0 249.167513944947 78.9673555551748 1
23 3 1.98 71.0157485398143 0 249.167513944947 78.9673555551748 2
23 3 2.2 271.804272341438 0 249.167513944947 78.9673555551748 1
23 3 2.2 62.9621091871678 0 249.167513944947 78.9673555551748 2
23 3 2.42 277.185424190792 0 249.167513944947 78.9673555551748 1
23 3 2.42 67.7508888250357 0 249.167513944947 78.9673555551748 2
23 3 2.64 269.960105640593 0 249.167513944947 78.9673555551748 1
23 3 2.64 75.9515228665148 0 249.167513944947 78.9673555551748 2
23 3 2.86 292.545418847682 0 249.167513944947 78.9673555551748 1
23 3 2.86 56.9458498218123 0 249.167513944947 78.9673555551748 2
23 3 3.08 269.409355467222 0 249.167513944947 78.9673555551748 1
23 3 3.08 44.4829082816454 0 249.167513944947 78.9673555551748 2
23 3 3.3 268.562605886256 0 249.167513944947 78.9673555551748 1
23 3 3.3 57.9264933725873 0 249.167513944947 78.9673555551748 2
23 3 3.52 290.09113735313 0 249.167513944947 78.9673555551748 1
23 3 3.52 68.6583762245103 0 249.167513944947 78.9673555551748 2
23 3 3.74 266.198013121892 0 249.167513944947 78.9673555551748 1
23 3 3.74 55.6631289176589 0 249.167513944947 78.9673555551748 2
23 3 3.96 254.444157920846 0 249.167513944947 78.9673555551748 1
23 3 3.96 56.7288880750164 0 249.167513944947 78.9673555551748 2
23 3 4.18 282.700892939977 0 249.167513944947 78.9673555551748 1
23 3 4.18 65.9011889636589 0 249.167513944947 78.9673555551748 2
23 3 4.4 261.98637585745 0 249.167513944947 78.9673555551748 1
23 3 4.4 70.954497704761 0 249.167513944947 78.9673555551748 2
23 3 4.62 275.513192350086 0 249.167513944947 78.9673555551748 1
23 3 4.62 58.2898082613094 0 249.167513944947 78.9673555551748 2
23 3 4.84 268.489995704878 0 249.167513944947 78.9673555551748 1
23 3 4.84 52.4197717867148 0 249.167513944947 78.9673555551748 2
23 3 5.06 259.015029265093 0 249.167513944947 78.9673555551748 1
23 3 5.06 69.3529252895363 0 249.167513944947 78.9673555551748 2
23 3 5.28 265.863429745054 0 249.167513944947 78.9673555551748 1
23 3 5.28 63.8547083888855 0 249.167513944947 78.9673555551748 2
23 3 5.5 270.004774325051 0 249.167513944947 78.9673555551748 1
23 3 5.5 68.2852061231429 0 249.167513944947 78.9673555551748 2
23 3 5.72 257.850404955526 0 249.167513944947 78.9673555551748 1
23 3 5.72 53.6265076583501 0 249.167513944947 78.9673555551748 2
23 3 5.94 291.559708433806 0 249.167513944947 78.9673555551748 1
23 3 5.94 63.7819774812808 0 249.167513944947 78.9673555551748 2
23 3 6.16 245.362925668519 0 249.167513944947 78.9673555551748 1
23 3 6.16 61.1302903427635 0 249.167513944947 78.9673555551748 2
23 3 6.38 292.686113779842 0 249.167513944947 78.9673555551748 1
23 3 6.38 65.1249415131732 0 249.167513944947 78.9673555551748 2
23 4 0 0 3 124.671215344458 30.1352094589358 1
23 4 0 124.671215344458 0 124.671215344458 30.1352094589358 1
23 4 0 30.1352094589358 0 124.671215344458 30.1352094589358 2
23 4 0.22 140.615709810255 0 124.671215344458 30.1352094589358 1
23 4 0.22 41.8424244656307 0 124.671215344458 30.1352094589358 2
23 4 0.44 153.018591465217 0 124.671215344458 30.1352094589358 1
23 4 0.44 35.9305625569062 0 124.671215344458 30.1352094589358 2
23 4 0.66 150.02213842355 0 124.671215344458 30.1352094589358 1
23 4 0.66 40.6628396123152 0 124.671215344458 30.1352094589358 2
23 4 0.88 160.826718258183 0 124.671215344458 30.1352094589358 1
23 4 0.88 22.4704853924426 0 124.671215344458 30.1352094589358 2
23 4 1.1 143.522443156606 0 124.671215344458 30.1352094589358 1
23 4 1.1 32.0409367783572 0 124.671215344458 30.1352094589358 2
23 4 1.32 153.71953729465 0 124.671215344458 30.1352094589358 1
23 4 1.32 27.7004252019386 0 124.671215344458 30.1352094589358 2
23 4 1.54 133.068404933829 0 124.671215344458 30.1352094589358 1
23 4 1.54 60.7377357956081 0 124.671215344458 30.1352094589358 2
23 4 1.76 152.577410369533 0 124.671215344458 30.1352094589358 1
23 4 1.76 29.6519664925874 0 124.671215344458 30.1352094589358 2
23 4 1.98 146.814398232559 0 124.671215344458 30.1352094589358 1
23 4 1.98 41.2411741043344 0 124.671215344458 30.1352094589358 2
23 4 2.2 133.174944817199 0 124.671215344458 30.1352094589358 1
23 4 2.2 49.4807630791097 0 124.671215344458 30.1352094589358 2
23 4 2.42 150.665643620798 0 124.671215344458 30.1352094589358 1
23 4 2.42 37.2615207762589 0 124.671215344458 30.1352094589358 2
23 4 2.64 133.05701130534 0 124.671215344458 30.1352094589358 1
23 4 2.64 19.4166173345803 0 124.671215344458 30.1352094589358 2
23 4 2.86 156.531663105059 0 124.671215344458 30.1352094589358 1
23 4 2.86 31.9833288176003 0 124.671215344458 30.1352094589358 2
23 4 3.08 129.12260304425 0 124.671215344458 30.1352094589358 1
23 4 3.08 31.3184912820073 0 124.671215344458 30.1352094589358 2
23 4 3.3 142.786613147727 0 124.671215344458 30.1352094589358 1
23 4 3.3 24.2850883763051 0 124.671215344458 30.1352094589358 2
23 4 3.52 152.77042959465 0 124.671215344458 30.1352094589358 1
23 4 3.52 48.5585303774612 0 124.671215344458 30.1352094589358 2
23 4 3.74 141.61777231242 0 124.671215344458 30.1352094589358 1
23 4 3.74 37.8140359120721 0 124.671215344458 30.1352094589358 2
23 4 3.96 137.284835886967 0 124.671215344458 30.1352094589358 1
23 4 3.96 28.199133811425 0 124.671215344458 30.1352094589358 2
23 4 4.18 140.589471158497 0 124.671215344458 30.1352094589358 1
23 4 4.18 40.0182487812849 0 124.671215344458 30.1352094589358 2
23 4 4.4 138.601686502251 0 124.671215344458 30.1352094589358 1
23 4 4.4 26.6574741414435 0 124.671215344458 30.1352094589358 2
23 4 4.62 125.782156652802 0 124.671215344458 30.1352094589358 1
23 4 4.62 26.3458633094048 0 124.671215344458 30.1352094589358 2
23 4 4.84 160.853992329093 0 124.671215344458 30.1352094589358 1
23 4 4.84 35.7639964752358 0 124.671215344458 30.1352094589358 2
23 4 5.06 139.174034802574 0 124.671215344458 30.1352094589358 1
23 4 5.06 31.046100851434 0 124.671215344458 30.1352094589358 2
23 4 5.28 132.582781813358 0 124.671215344458 30.1352094589358 1
23 4 5.28 29.3475034818257 0 124.671215344458 30.1352094589358 2
23 4 5.5 146.407731810713 0 124.671215344458 30.1352094589358 1
23 4 5.5 31.4201839406839 0 124.671215344458 30.1352094589358 2
23 4 5.72 156.007319630984 0 124.671215344458 30.1352094589358 1
23 4 5.72 22.9758852461273 0 124.671215344458 30.1352094589358 2
23 4 5.94 133.442673708871 0 124.671215344458 30.1352094589358 1
23 4 5.94 28.3606634977147 0 124.671215344458 30.1352094589358 2
23 4 6.16 162.427311637603 0 124.671215344458 30.1352094589358 1
23 4 6.16 38.2519047893793 0 124.671215344458 30.1352094589358 2
23 4 6.38 155.147661408673 0 124.671215344458 30.1352094589358 1
23 4 6.38 42.8051835698879 0 124.671215344458 30.1352094589358 2
24 1 0 0 3 142.307956901191 1000.84431205419 1
24 1 0 142.307956901191 0 142.307956901191 1000.84431205419 1
24 1 0 1000.84431205419 0 142.307956901191 1000.84431205419 2
24 1 0.22 359.656116016687 0 142.307956901191 1000.84431205419 1
24 1 0.22 790.030579736521 0 142.307956901191 1000.84431205419 2
24 1 0.44 448.079764911113 0 142.307956901191 1000.84431205419 1
24 1 0.44 679.307713914829 0 142.307956901191 1000.84431205419 2
24 1 0.66 516.14196788924 0 142.307956901191 1000.84431205419 1
24 1 0.66 623.137851632305 0 142.307956901191 1000.84431205419 2
24 1 0.88 531.936676415439 0 142.307956901191 1000.84431205419 1
24 1 0.88 609.523406224186 0 142.307956901191 1000.84431205419 2
24 1 1.1 527.798743313339 0 142.307956901191 1000.84431205419 1
24 1 1.1 610.586632351524 0 142.307956901191 1000.84431205419 2
24 1 1.32 554.761725609215 0 142.307956901191 1000.84431205419 1
24 1 1.32 617.816578368266 0 142.307956901191 1000.84431205419 2
24 1 1.54 546.65371732354 0 142.307956901191 1000.84431205419 1
24 1 1.54 587.129814355586 0 142.307956901191 1000.84431205419 2
24 1 1.76 555.383137265036 0 142.307956901191 1000.84431205419 1
24 1 1.76 617.713712428882 0 142.307956901191 1000.84431205419 2
24 1 1.98 552.845072468806 0 142.307956901191 1000.84431205419 1
24 1 1.98 594.207663011916 0 142.307956901191 1000.84431205419 2
24 1 2.2 562.82461467966 0 142.307956901191 1000.84431205419 1
24 1 2.2 596.869818039681 0 142.307956901191 1000.84431205419 2
24 1 2.42 552.11022262985 0 142.307956901191 1000.84431205419 1
24 1 2.42 592.881886821341 0 142.307956901191 1000.84431205419 2
24 1 2.64 555.923102929027 0 142.307956901191 1000.84431205419 1
24 1 2.64 591.673996949716 0 142.307956901191 1000.84431205419 2
24 1 2.86 537.909255213332 0 142.307956901191 1000.84431205419 1
24 1 2.86 603.072133674385 0 142.307956901191 1000.84431205419 2
24 1 3.08 559.223775267083 0 142.307956901191 1000.84431205419 1
24 1 3.08 608.609487265014 0 142.307956901191 1000.84431205419 2
24 1 3.3 558.814308593947 0 142.307956901191 1000.84431205419 1
24 1 3.3 586.460312032637 0 142.307956901191 1000.84431205419 2
24 1 3.52 554.301322809655 0 142.307956901191 1000.84431205419 1
24 1 3.52 610.979209234318 0 142.307956901191 1000.84431205419 2
24 1 3.74 553.993567251387 0 142.307956901191 1000.84431205419 1
24 1 3.74 592.964322411922 0 142.307956901191 1000.84431205419 2
24 1 3.96 559.055536938944 0 142.307956901191 1000.84431205419 1
24 1 3.96 616.283022186177 0 142.307956901191 1000.84431205419 2
24 1 4.18 558.497885322043 0 142.307956901191 1000.84431205419 1
24 1 4.18 594.283776258459 0 142.307956901191 1000.84431205419 2
24 1 4.4 535.473124767046 0 142.307956901191 1000.84431205419 1
24 1 4.4 599.592211499084 0 142.307956901191 1000.84431205419 2
24 1 4.62 547.110171296999 0 142.307956901191 1000.84431205419 1
24 1 4.62 600.710722894574 0 142.307956901191 1000.84431205419 2
24 1 4.84 561.73528403206 0 142.307956901191 1000.84431205419 1
24 1 4.84 587.548830426882 0 142.307956901191 1000.84431205419 2
24 1 5.06 561.131061527413 0 142.307956901191 1000.84431205419 1
24 1 5.06 599.373304739697 0 142.307956901191 1000.84431205419 2
24 1 5.28 577.755851415906 0 142.307956901191 1000.84431205419 1
24 1 5.28 595.341022496493 0 142.307956901191 1000.84431205419 2
24 1 5.5 552.577686024252 0 142.307956901191 1000.84431205419 1
24 1 5.5 587.129019911805 0 142.307956901191 1000.84431205419 2
24 1 5.72 570.894493219006 0 142.307956901191 1000.84431205419 1
24 1 5.72 594.944029307627 0 142.307956901191 1000.84431205419 2
24 1 5.94 556.104684537975 0 142.307956901191 1000.84431205419 1
24 1 5.94 590.433620942706 0 142.307956901191 1000.84431205419 2
24 1 6.16 539.508443711825 0 142.307956901191 1000.84431205419 1
24 1 6.16 598.267339891342 0 142.307956901191 1000.84431205419 2
24 1 6.38 545.384189818236 0 142.307956901191 1000.84431205419 1
24 1 6.38 603.596010210599 0 142.307956901191 1000.84431205419 2
24 2 0 0 3 302.31504766726 392.947484054732 1
24 2 0 302.31504766726 0 302.31504766726 392.947484054732 1
24 2 0 392.947484054732 0 302.31504766726 392.947484054732 2
24 2 0.22 309.261961702407 0 302.31504766726 392.947484054732 1
24 2 0.22 380.082825802403 0 302.31504766726 392.947484054732 2
24 2 0.44 333.56571830568 0 302.31504766726 392.947484054732 1
24 2 0.44 378.160735636155 0 302.31504766726 392.947484054732 2
24 2 0.66 324.138018210525 0 302.31504766726 392.947484054732 1
24 2 0.66 337.797364698884 0 302.31504766726 392.947484054732 2
24 2 0.88 343.38154058199 0 302.31504766726 392.947484054732 1
24 2 0.88 366.453780530984 0 302.31504766726 392.947484054732 2
24 2 1.1 322.777125630048 0 302.31504766726 392.947484054732 1
24 2 1.1 362.654171122266 0 302.31504766726 392.947484054732 2
24 2 1.32 327.650083623463 0 302.31504766726 392.947484054732 1
24 2 1.32 374.660697382441 0 302.31504766726 392.947484054732 2
24 2 1.54 331.950418001746 0 302.31504766726 392.947484054732 1
24 2 1.54 377.152676790102 0 302.31504766726 392.947484054732 2
24 2 1.76 341.452452748786 0 302.31504766726 392.947484054732 1
24 2 1.76 367.015110027243 0 302.31504766726 392.947484054732 2
24 2 1.98 347.45848789627 0 302.31504766726 392.947484054732 1
24 2 1.98 351.393544879607 0 302.31504766726 392.947484054732 2
24 2 2.2 329.125639996489 0 302.31504766726 392.947484054732 1
24 2 2.2 367.110920302001 0 302.31504766726 392.947484054732 2
24 2 2.42 329.401086490106 0 302.31504766726 392.947484054732 1
24 2 2.42 367.185532711847 0 302.31504766726 392.947484054732 2
24 2 2.64 314.764032690363 0 302.31504766726 392.947484054732 1
24 2 2.64 366.59629454098 0 302.31504766726 392.947484054732 2
24 2 2.86 328.087612048513 0 302.31504766726 392.947484054732 1
24 2 2.86 354.926209577529 0 302.31504766726 392.947484054732 2
24 2 3.08 335.878903517276 0 302.31504766726 392.947484054732 1
24 2 3.08 359.041051609831 0 302.31504766726 392.947484054732 2
24 2 3.3 339.094209344831 0 302.31504766726 392.947484054732 1
24 2 3.3 359.068806365785 0 302.31504766726 392.947484054732 2
24 2 3.52 330.47404174678 0 302.31504766726 392.947484054732 1
24 2 3.52 353.760148760253 0 302.31504766726 392.947484054732 2
24 2 3.74 322.548210652506 0 302.31504766726 392.947484054732 1
24 2 3.74 354.632154009154 0 302.31504766726 392.947484054732 2
24 2 3.96 348.313938860093 0 302.31504766726 392.947484054732 1
24 2 3.96 358.898932298214 0 302.31504766726 392.947484054732 2
24 2 4.18 365.253906462244 0 302.31504766726 392.947484054732 1
24 2 4.18 358.251981558154 0 302.31504766726 392.947484054732 2
24 2 4.4 334.721038207223 0 302.31504766726 392.947484054732 1
24 2 4.4 345.528898890933 0 302.31504766726 392.947484054732 2
24 2 4.62 342.698181152679 0 302.31504766726 392.947484054732 1
24 2 4.62 370.422190921473 0 302.31504766726 392.947484054732 2
24 2 4.84 339.662012112588 0 302.31504766726 392.947484054732 1
24 2 4.84 352.953171683865 0 302.31504766726 392.947484054732 2
24 2 5.06 336.971557803697 0 302.31504766726 392.947484054732 1
24 2 5.06 376.817120840521 0 302.31504766726 392.947484054732 2
24 2 5.28 326.020465686503 0 302.31504766726 392.947484054732 1
24 2 5.28 362.410388428967 0 302.31504766726 392.947484054732 2
24 2 5.5 337.138061027917 0 302.31504766726 392.947484054732 1
24 2 5.5 372.68785488185 0 302.31504766726 392.947484054732 2
24 2 5.72 336.090845561704 0 302.31504766726 392.947484054732 1
24 2 5.72 354.922178327855 0 302.31504766726 392.947484054732 2
24 2 5.94 338.833695314442 0 302.31504766726 392.947484054732 1
24 2 5.94 359.57385086483 0 302.31504766726 392.947484054732 2
24 2 6.16 340.069362412437 0 302.31504766726 392.947484054732 1
24 2 6.16 353.812387708453 0 302.31504766726 392.947484054732 2
24 2 6.38 336.02928050313 0 302.31504766726 392.947484054732 1
24 2 6.38 362.058707233632 0 302.31504766726 392.947484054732 2
24 3 0 0 3 173.127700080115 255.363999543495 1
24 3 0 173.127700080115 0 173.127700080115 255.363999543495 1
24 3 0 255.363999543495 0 173.127700080115 255.363999543495 2
24 3 0.22 186.935471475319 0 173.127700080115 255.363999543495 1
24 3 0.22 250.006565485053 0 173.127700080115 255.363999543495 2
24 3 0.44 186.66355636362 0 173.127700080115 255.363999543495 1
24 3 0.44 214.786688000144 0 173.127700080115 255.363999543495 2
24 3 0.66 206.454717491555 0 173.127700080115 255.363999543495 1
24 3 0.66 199.024812160867 0 173.127700080115 255.363999543495 2
24 3 0.88 193.278782783614 0 173.127700080115 255.363999543495 1
24 3 0.88 198.545231058665 0 173.127700080115 255.363999543495 2
24 3 1.1 196.313669227461 0 173.127700080115 255.363999543495 1
24 3 1.1 211.105359056216 0 173.127700080115 255.363999543495 2
24 3 1.32 195.146699230923 0 173.127700080115 255.363999543495 1
24 3 1.32 208.373637509457 0 173.127700080115 255.363999543495 2
24 3 1.54 207.492102425493 0 173.127700080115 255.363999543495 1
24 3 1.54 217.807622640906 0 173.127700080115 255.363999543495 2
24 3 1.76 217.93534586143 0 173.127700080115 255.363999543495 1
24 3 1.76 221.60160343388 0 173.127700080115 255.363999543495 2
24 3 1.98 187.325543197994 0 173.127700080115 255.363999543495 1
24 3 1.98 207.424156594773 0 173.127700080115 255.363999543495 2
24 3 2.2 202.935308794511 0 173.127700080115 255.363999543495 1
24 3 2.2 221.084008173609 0 173.127700080115 255.363999543495 2
24 3 2.42 203.183050619412 0 173.127700080115 255.363999543495 1
24 3 2.42 231.628280304525 0 173.127700080115 255.363999543495 2
24 3 2.64 212.684853071552 0 173.127700080115 255.363999543495 1
24 3 2.64 227.381914290795 0 173.127700080115 255.363999543495 2
24 3 2.86 209.632333280277 0 173.127700080115 255.363999543495 1
24 3 2.86 214.828229200227 0 173.127700080115 255.363999543495 2
24 3 3.08 205.572566197687 0 173.127700080115 255.363999543495 1
24 3 3.08 210.593836978888 0 173.127700080115 255.363999543495 2
24 3 3.3 217.113286053906 0 173.127700080115 255.363999543495 1
24 3 3.3 203.49555619276 0 173.127700080115 255.363999543495 2
24 3 3.52 184.117641371233 0 173.127700080115 255.363999543495 1
24 3 3.52 221.968679851991 0 173.127700080115 255.363999543495 2
24 3 3.74 210.263196775234 0 173.127700080115 255.363999543495 1
24 3 3.74 216.314012633383 0 173.127700080115 255.363999543495 2
24 3 3.96 201.877805814309 0 173.127700080115 255.363999543495 1
24 3 3.96 215.464536024314 0 173.127700080115 255.363999543495 2
24 3 4.18 191.404486996389 0 173.127700080115 255.363999543495 1
24 3 4.18 229.677446303854 0 173.127700080115 255.363999543495 2
24 3 4.4 207.099075309226 0 173.127700080115 255.363999543495 1
24 3 4.4 220.342109717216 0 173.127700080115 255.363999543495 2
24 3 4.62 195.614721260663 0 173.127700080115 255.363999543495 1
24 3 4.62 207.955102746727 0 173.127700080115 255.363999543495 2
24 3 4.84 210.587895275832 0 173.127700080115 255.363999543495 1
24 3 4.84 209.166394198709 0 173.127700080115 255.363999543495 2
24 3 5.06 209.286382221619 0 173.127700080115 255.363999543495 1
24 3 5.06 238.44420858152 0 173.127700080115 255.363999543495 2
24 3 5.28 188.215430796326 0 173.127700080115 255.363999543495 1
24 3 5.28 215.738604236529 0 173.127700080115 255.363999543495 2
24 3 5.5 212.906359958134 0 173.127700080115 255.363999543495 1
24 3 5.5 232.422326856845 0 173.127700080115 255.363999543495 2
24 3 5.72 204.917592225582 0 173.127700080115 255.363999543495 1
24 3 5.72 206.144335472949 0 173.127700080115 255.363999543495 2
24 3 5.94 214.380574707893 0 173.127700080115 255.363999543495 1
24 3 5.94 225.896646141484 0 173.127700080115 255.363999543495 2
24 3 6.16 212.366954269415 0 173.127700080115 255.363999543495 1
24 3 6.16 210.259847503317 0 173.127700080115 255.363999543495 2
24 3 6.38 193.293706963992 0 173.127700080115 255.363999543495 1
24 3 6.38 222.711803910547 0 173.127700080115 255.363999543495 2
24 4 0 0 3 97.1990677657012 151.968876535805 1
24 4 0 97.1990677657012 0 97.1990677657012 151.968876535805 1
24 4 0 151.968876535805 0 97.1990677657012 151.968876535805 2
24 4 0.22 96.8556472335276 0 97.1990677657012 151.968876535805 1
24 4 0.22 134.295086809929 0 97.1990677657012 151.968876535805 2
24 4 0.44 117.493344558285 0 97.1990677657012 151.968876535805 1
24 4 0.44 143.912593288386 0 97.1990677657012 151.968876535805 2
24 4 0.66 130.974883248592 0 97.1990677657012 151.968876535805 1
24 4 0.66 131.431811959903 0 97.1990677657012 151.968876535805 2
24 4 0.88 131.569260629154 0 97.1990677657012 151.968876535805 1
24 4 0.88 143.629764178542 0 97.1990677657012 151.968876535805 2
24 4 1.1 111.616636077541 0 97.1990677657012 151.968876535805 1
24 4 1.1 119.715716708953 0 97.1990677657012 151.968876535805 2
24 4 1.32 108.788880093166 0 97.1990677657012 151.968876535805 1
24 4 1.32 139.23240465607 0 97.1990677657012 151.968876535805 2
24 4 1.54 142.29586029385 0 97.1990677657012 151.968876535805 1
24 4 1.54 148.270039922833 0 97.1990677657012 151.968876535805 2
24 4 1.76 119.952893615557 0 97.1990677657012 151.968876535805 1
24 4 1.76 123.5137310586 0 97.1990677657012 151.968876535805 2
24 4 1.98 129.155135212975 0 97.1990677657012 151.968876535805 1
24 4 1.98 119.119845296901 0 97.1990677657012 151.968876535805 2
24 4 2.2 114.181063351757 0 97.1990677657012 151.968876535805 1
24 4 2.2 121.069597137992 0 97.1990677657012 151.968876535805 2
24 4 2.42 143.942015098176 0 97.1990677657012 151.968876535805 1
24 4 2.42 121.723699236655 0 97.1990677657012 151.968876535805 2
24 4 2.64 129.563401743666 0 97.1990677657012 151.968876535805 1
24 4 2.64 117.780031252143 0 97.1990677657012 151.968876535805 2
24 4 2.86 133.773508432372 0 97.1990677657012 151.968876535805 1
24 4 2.86 155.987302240632 0 97.1990677657012 151.968876535805 2
24 4 3.08 122.339011062092 0 97.1990677657012 151.968876535805 1
24 4 3.08 130.404440992043 0 97.1990677657012 151.968876535805 2
24 4 3.3 116.041328395866 0 97.1990677657012 151.968876535805 1
24 4 3.3 151.137339300045 0 97.1990677657012 151.968876535805 2
24 4 3.52 102.285680907017 0 97.1990677657012 151.968876535805 1
24 4 3.52 129.67572709495 0 97.1990677657012 151.968876535805 2
24 4 3.74 115.219643813484 0 97.1990677657012 151.968876535805 1
24 4 3.74 123.574459382206 0 97.1990677657012 151.968876535805 2
24 4 3.96 112.418919738941 0 97.1990677657012 151.968876535805 1
24 4 3.96 131.205379551028 0 97.1990677657012 151.968876535805 2
24 4 4.18 125.909582119674 0 97.1990677657012 151.968876535805 1
24 4 4.18 131.755792130642 0 97.1990677657012 151.968876535805 2
24 4 4.4 118.981937230145 0 97.1990677657012 151.968876535805 1
24 4 4.4 123.997472219904 0 97.1990677657012 151.968876535805 2
24 4 4.62 138.367434793312 0 97.1990677657012 151.968876535805 1
24 4 4.62 128.020691704182 0 97.1990677657012 151.968876535805 2
24 4 4.84 126.166444821319 0 97.1990677657012 151.968876535805 1
24 4 4.84 131.189433303604 0 97.1990677657012 151.968876535805 2
24 4 5.06 126.072249853541 0 97.1990677657012 151.968876535805 1
24 4 5.06 131.540816743776 0 97.1990677657012 151.968876535805 2
24 4 5.28 120.593786552207 0 97.1990677657012 151.968876535805 1
24 4 5.28 136.696542769943 0 97.1990677657012 151.968876535805 2
24 4 5.5 118.118871123817 0 97.1990677657012 151.968876535805 1
24 4 5.5 134.545418957916 0 97.1990677657012 151.968876535805 2
24 4 5.72 131.962732135438 0 97.1990677657012 151.968876535805 1
24 4 5.72 146.214334501968 0 97.1990677657012 151.968876535805 2
24 4 5.94 118.958921430186 0 97.1990677657012 151.968876535805 1
24 4 5.94 134.869974296473 0 97.1990677657012 151.968876535805 2
24 4 6.16 112.959214977215 0 97.1990677657012 151.968876535805 1
24 4 6.16 130.288899946633 0 97.1990677657012 151.968876535805 2
24 4 6.38 102.73954284904 0 97.1990677657012 151.968876535805 1
24 4 6.38 133.311145302647 0 97.1990677657012 151.968876535805 2
25 1 0 0 3 151.580761345508 1001.06552975901 1
25 1 0 151.580761345508 0 151.580761345508 1001.06552975901 1
25 1 0 1001.06552975901 0 151.580761345508 1001.06552975901 2
25 1 0.22 321.2873195331 0 151.580761345508 1001.06552975901 1
25 1 0.22 828.428257939623 0 151.580761345508 1001.06552975901 2
25 1 0.44 443.343174936387 0 151.580761345508 1001.06552975901 1
25 1 0.44 685.525217872701 0 151.580761345508 1001.06552975901 2
25 1 0.66 546.330811074206 0 151.580761345508 1001.06552975901 1
25 1 0.66 620.130958060055 0 151.580761345508 1001.06552975901 2
25 1 0.88 583.321979307098 0 151.580761345508 1001.06552975901 1
25 1 0.88 578.442736802564 0 151.580761345508 1001.06552975901 2
25 1 1.1 621.075514634632 0 151.580761345508 1001.06552975901 1
25 1 1.1 535.211724893057 0 151.580761345508 1001.06552975901 2
25 1 1.32 642.535823984944 0 151.580761345508 1001.06552975901 1
25 1 1.32 491.978892402188 0 151.580761345508 1001.06552975901 2
25 1 1.54 646.85104895706 0 151.580761345508 1001.06552975901 1
25 1 1.54 500.407809050085 0 151.580761345508 1001.06552975901 2
25 1 1.76 664.328690807088 0 151.580761345508 1001.06552975901 1
25 1 1.76 479.844089111806 0 151.580761345508 1001.06552975901 2
25 1 1.98 691.435938916033 0 151.580761345508 1001.06552975901 1
25 1 1.98 473.072365423285 0 151.580761345508 1001.06552975901 2
25 1 2.2 691.916410678716 0 151.580761345508 1001.06552975901 1
25 1 2.2 460.72504649021 0 151.580761345508 1001.06552975901 2
25 1 2.42 690.356184263291 0 151.580761345508 1001.06552975901 1
25 1 2.42 450.163178600952 0 151.580761345508 1001.06552975901 2
25 1 2.64 698.961514008132 0 151.580761345508 1001.06552975901 1
25 1 2.64 448.616782708743 0 151.580761345508 1001.06552975901 2
25 1 2.86 686.484762475487 0 151.580761345508 1001.06552975901 1
25 1 2.86 455.232456740994 0 151.580761345508 1001.06552975901 2
25 1 3.08 708.661768666067 0 151.580761345508 1001.06552975901 1
25 1 3.08 439.824676358216 0 151.580761345508 1001.06552975901 2
25 1 3.3 700.667274212901 0 151.580761345508 1001.06552975901 1
25 1 3.3 454.74470208825 0 151.580761345508 1001.06552975901 2
25 1 3.52 689.695849196219 0 151.580761345508 1001.06552975901 1
25 1 3.52 457.810082357575 0 151.580761345508 1001.06552975901 2
25 1 3.74 708.845850750717 0 151.580761345508 1001.06552975901 1
25 1 3.74 462.271574526973 0 151.580761345508 1001.06552975901 2
25 1 3.96 690.964814997771 0 151.580761345508 1001.06552975901 1
25 1 3.96 446.892852476879 0 151.580761345508 1001.06552975901 2
25 1 4.18 689.029499057807 0 151.580761345508 1001.06552975901 1
25 1 4.18 460.548133880723 0 151.580761345508 1001.06552975901 2
25 1 4.4 687.848750246435 0 151.580761345508 1001.06552975901 1
25 1 4.4 437.862904424357 0 151.580761345508 1001.06552975901 2
25 1 4.62 696.309600362603 0 151.580761345508 1001.06552975901 1
25 1 4.62 444.57153201214 0 151.580761345508 1001.06552975901 2
25 1 4.84 699.304325397306 0 151.580761345508 1001.06552975901 1
25 1 4.84 459.176698905484 0 151.580761345508 1001.06552975901 2
25 1 5.06 699.570387247281 0 151.580761345508 1001.06552975901 1
25 1 5.06 445.060129632428 0 151.580761345508 1001.06552975901 2
25 1 5.28 700.815182199072 0 151.580761345508 1001.06552975901 1
25 1 5.28 448.800514314072 0 151.580761345508 1001.06552975901 2
25 1 5.5 708.610562700461 0 151.580761345508 1001.06552975901 1
25 1 5.5 435.780220729589 0 151.580761345508 1001.06552975901 2
25 1 5.72 712.318416680651 0 151.580761345508 1001.06552975901 1
25 1 5.72 455.824120459324 0 151.580761345508 1001.06552975901 2
25 1 5.94 711.224831059548 0 151.580761345508 1001.06552975901 1
25 1 5.94 456.602584664632 0 151.580761345508 1001.06552975901 2
25 1 6.16 688.491435288738 0 151.580761345508 1001.06552975901 1
25 1 6.16 454.649556309275 0 151.580761345508 1001.06552975901 2
25 1 6.38 708.066244167928 0 151.580761345508 1001.06552975901 1
25 1 6.38 440.9790577769 0 151.580761345508 1001.06552975901 2
25 2 0 0 3 340.315804991913 306.374225049813 1
25 2 0 340.315804991913 0 340.315804991913 306.374225049813 1
25 2 0 306.374225049813 0 340.315804991913 306.374225049813 2
25 2 0.22 364.036161978955 0 340.315804991913 306.374225049813 1
25 2 0.22 290.374383121356 0 340.315804991913 306.374225049813 2
25 2 0.44 384.113002636573 0 340.315804991913 306.374225049813 1
25 2 0.44 298.730122527513 0 340.315804991913 306.374225049813 2
25 2 0.66 386.564204750683 0 340.315804991913 306.374225049813 1
25 2 0.66 279.418578783065 0 340.315804991913 306.374225049813 2
25 2 0.88 379.720037072949 0 340.315804991913 306.374225049813 1
25 2 0.88 278.322558555095 0 340.315804991913 306.374225049813 2
25 2 1.1 396.520080986152 0 340.315804991913 306.374225049813 1
25 2 1.1 281.10303655202 0 340.315804991913 306.374225049813 2
25 2 1.32 389.918050203267 0 340.315804991913 306.374225049813 1
25 2 1.32 267.986069483773 0 340.315804991913 306.374225049813 2
25 2 1.54 384.828329727866 0 340.315804991913 306.374225049813 1
25 2 1.54 277.840194859254 0 340.315804991913 306.374225049813 2
25 2 1.76 403.32860419368 0 340.315804991913 306.374225049813 1
25 2 1.76 271.974496255434 0 340.315804991913 306.374225049813 2
25 2 1.98 403.750019449772 0 340.315804991913 306.374225049813 1
25 2 1.98 264.335301321077 0 340.315804991913 306.374225049813 2
25 2 2.2 381.322821950795 0 340.315804991913 306.374225049813 1
25 2 2.2 257.614422282224 0 340.315804991913 306.374225049813 2
25 2 2.42 403.934171795811 0 340.315804991913 306.374225049813 1
25 2 2.42 263.781341902902 0 340.315804991913 306.374225049813 2
25 2 2.64 395.053913519243 0 340.315804991913 306.374225049813 1
25 2 2.64 261.260325492327 0 340.315804991913 306.374225049813 2
25 2 2.86 407.770924801259 0 340.315804991913 306.374225049813 1
25 2 2.86 270.807491959924 0 340.315804991913 306.374225049813 2
25 2 3.08 390.980263719939 0 340.315804991913 306.374225049813 1
25 2 3.08 261.043091676648 0 340.315804991913 306.374225049813 2
25 2 3.3 392.889074735242 0 340.315804991913 306.374225049813 1
25 2 3.3 259.416864788511 0 340.315804991913 306.374225049813 2
25 2 3.52 410.823930413945 0 340.315804991913 306.374225049813 1
25 2 3.52 254.681552542638 0 340.315804991913 306.374225049813 2
25 2 3.74 404.430268553132 0 340.315804991913 306.374225049813 1
25 2 3.74 259.567501253807 0 340.315804991913 306.374225049813 2
25 2 3.96 408.702379816937 0 340.315804991913 306.374225049813 1
25 2 3.96 262.473317142045 0 340.315804991913 306.374225049813 2
25 2 4.18 408.67061107274 0 340.315804991913 306.374225049813 1
25 2 4.18 259.4214967868 0 340.315804991913 306.374225049813 2
25 2 4.4 392.635686380043 0 340.315804991913 306.374225049813 1
25 2 4.4 258.110488343049 0 340.315804991913 306.374225049813 2
25 2 4.62 400.420423908741 0 340.315804991913 306.374225049813 1
25 2 4.62 254.751769858119 0 340.315804991913 306.374225049813 2
25 2 4.84 390.888168219524 0 340.315804991913 306.374225049813 1
25 2 4.84 269.444938849042 0 340.315804991913 306.374225049813 2
25 2 5.06 409.88455229689 0 340.315804991913 306.374225049813 1
25 2 5.06 276.211681942978 0 340.315804991913 306.374225049813 2
25 2 5.28 401.640682644751 0 340.315804991913 306.374225049813 1
25 2 5.28 239.61595040312 0 340.315804991913 306.374225049813 2
25 2 5.5 406.515253142004 0 340.315804991913 306.374225049813 1
25 2 5.5 260.243447412716 0 340.315804991913 306.374225049813 2
25 2 5.72 402.436576054616 0 340.315804991913 306.374225049813 1
25 2 5.72 257.881504074796 0 340.315804991913 306.374225049813 2
25 2 5.94 396.741469535676 0 340.315804991913 306.374225049813 1
25 2 5.94 252.050254251741 0 340.315804991913 306.374225049813 2
25 2 6.16 402.664765776993 0 340.315804991913 306.374225049813 1
25 2 6.16 275.086283969308 0 340.315804991913 306.374225049813 2
25 2 6.38 397.805512912959 0 340.315804991913 306.374225049813 1
25 2 6.38 268.502841290094 0 340.315804991913 306.374225049813 2
25 3 0 0 3 194.53472976616 183.070818796064 1
25 3 0 194.53472976616 0 194.53472976616 183.070818796064 1
25 3 0 183.070818796064 0 194.53472976616 183.070818796064 2
25 3 0.22 225.497677721699 0 194.53472976616 183.070818796064 1
25 3 0.22 169.412670782251 0 194.53472976616 183.070818796064 2
25 3 0.44 210.013105389313 0 194.53472976616 183.070818796064 1
25 3 0.44 184.655387211952 0 194.53472976616 183.070818796064 2
25 3 0.66 229.501570142548 0 194.53472976616 183.070818796064 1
25 3 0.66 145.649773362844 0 194.53472976616 183.070818796064 2
25 3 0.88 232.481420893047 0 194.53472976616 183.070818796064 1
25 3 0.88 170.754137197261 0 194.53472976616 183.070818796064 2
25 3 1.1 222.471259697173 0 194.53472976616 183.070818796064 1
25 3 1.1 152.251947473888 0 194.53472976616 183.070818796064 2
25 3 1.32 242.65964329434 0 194.53472976616 183.070818796064 1
25 3 1.32 155.696387346127 0 194.53472976616 183.070818796064 2
25 3 1.54 235.157273594964 0 194.53472976616 183.070818796064 1
25 3 1.54 133.109591619656 0 194.53472976616 183.070818796064 2
25 3 1.76 239.460086411543 0 194.53472976616 183.070818796064 1
25 3 1.76 172.472470939275 0 194.53472976616 183.070818796064 2
25 3 1.98 242.266581798877 0 194.53472976616 183.070818796064 1
25 3 1.98 156.74592975133 0 194.53472976616 183.070818796064 2
25 3 2.2 231.258352504426 0 194.53472976616 183.070818796064 1
25 3 2.2 159.653863992772 0 194.53472976616 183.070818796064 2
25 3 2.42 234.707426730904 0 194.53472976616 183.070818796064 1
25 3 2.42 173.784290302139 0 194.53472976616 183.070818796064 2
25 3 2.64 226.036609918998 0 194.53472976616 183.070818796064 1
25 3 2.64 175.040789112497 0 194.53472976616 183.070818796064 2
25 3 2.86 213.165800770694 0 194.53472976616 183.070818796064 1
25 3 2.86 142.842487732956 0 194.53472976616 183.070818796064 2
25 3 3.08 241.761820927825 0 194.53472976616 183.070818796064 1
25 3 3.08 162.688398864478 0 194.53472976616 183.070818796064 2
25 3 3.3 244.653914608931 0 194.53472976616 183.070818796064 1
25 3 3.3 156.330114393297 0 194.53472976616 183.070818796064 2
25 3 3.52 243.153398623334 0 194.53472976616 183.070818796064 1
25 3 3.52 165.60402927295 0 194.53472976616 183.070818796064 2
25 3 3.74 235.978399006364 0 194.53472976616 183.070818796064 1
25 3 3.74 153.592250767331 0 194.53472976616 183.070818796064 2
25 3 3.96 232.863902757314 0 194.53472976616 183.070818796064 1
25 3 3.96 149.714130937659 0 194.53472976616 183.070818796064 2
25 3 4.18 227.279120018923 0 194.53472976616 183.070818796064 1
25 3 4.18 152.55243914838 0 194.53472976616 183.070818796064 2
25 3 4.4 244.291986448519 0 194.53472976616 183.070818796064 1
25 3 4.4 135.584444689914 0 194.53472976616 183.070818796064 2
25 3 4.62 253.062649080711 0 194.53472976616 183.070818796064 1
25 3 4.62 148.398837088393 0 194.53472976616 183.070818796064 2
25 3 4.84 247.208675643964 0 194.53472976616 183.070818796064 1
25 3 4.84 149.67136132169 0 194.53472976616 183.070818796064 2
25 3 5.06 236.437172451067 0 194.53472976616 183.070818796064 1
25 3 5.06 153.011155306123 0 194.53472976616 183.070818796064 2
25 3 5.28 226.251115405364 0 194.53472976616 183.070818796064 1
25 3 5.28 157.23726366705 0 194.53472976616 183.070818796064 2
25 3 5.5 211.078989837301 0 194.53472976616 183.070818796064 1
25 3 5.5 138.278162443187 0 194.53472976616 183.070818796064 2
25 3 5.72 237.956749774113 0 194.53472976616 183.070818796064 1
25 3 5.72 141.341588742624 0 194.53472976616 183.070818796064 2
25 3 5.94 234.519549060493 0 194.53472976616 183.070818796064 1
25 3 5.94 161.228837144481 0 194.53472976616 183.070818796064 2
25 3 6.16 246.490552163598 0 194.53472976616 183.070818796064 1
25 3 6.16 149.054898776665 0 194.53472976616 183.070818796064 2
25 3 6.38 246.005485816296 0 194.53472976616 183.070818796064 1
25 3 6.38 140.129225061946 0 194.53472976616 183.070818796064 2
25 4 0 0 3 113.407921968779 109.500370761277 1
25 4 0 113.407921968779 0 113.407921968779 109.500370761277 1
25 4 0 109.500370761277 0 113.407921968779 109.500370761277 2
25 4 0.22 124.366660171621 0 113.407921968779 109.500370761277 1
25 4 0.22 109.111021382861 0 113.407921968779 109.500370761277 2
25 4 0.44 118.420300751184 0 113.407921968779 109.500370761277 1
25 4 0.44 82.4733230906022 0 113.407921968779 109.500370761277 2
25 4 0.66 143.915699550249 0 113.407921968779 109.500370761277 1
25 4 0.66 102.37110198602 0 113.407921968779 109.500370761277 2
25 4 0.88 130.775507699321 0 113.407921968779 109.500370761277 1
25 4 0.88 110.242873915798 0 113.407921968779 109.500370761277 2
25 4 1.1 141.991045790988 0 113.407921968779 109.500370761277 1
25 4 1.1 80.3951695619949 0 113.407921968779 109.500370761277 2
25 4 1.32 131.816103995579 0 113.407921968779 109.500370761277 1
25 4 1.32 91.2733065205896 0 113.407921968779 109.500370761277 2
25 4 1.54 145.601654125852 0 113.407921968779 109.500370761277 1
25 4 1.54 92.4453798763103 0 113.407921968779 109.500370761277 2
25 4 1.76 148.330505389936 0 113.407921968779 109.500370761277 1
25 4 1.76 95.3512396227722 0 113.407921968779 109.500370761277 2
25 4 1.98 141.201290279575 0 113.407921968779 109.500370761277 1
25 4 1.98 106.979037015334 0 113.407921968779 109.500370761277 2
25 4 2.2 138.175695066995 0 113.407921968779 109.500370761277 1
25 4 2.2 105.268727304558 0 113.407921968779 109.500370761277 2
25 4 2.42 143.809720982573 0 113.407921968779 109.500370761277 1
25 4 2.42 70.1440857888427 0 113.407921968779 109.500370761277 2
25 4 2.64 129.716070885414 0 113.407921968779 109.500370761277 1
25 4 2.64 82.2101201347559 0 113.407921968779 109.500370761277 2
25 4 2.86 132.542002608561 0 113.407921968779 109.500370761277 1
25 4 2.86 93.4721843570266 0 113.407921968779 109.500370761277 2
25 4 3.08 124.590905150735 0 113.407921968779 109.500370761277 1
25 4 3.08 79.0657226043876 0 113.407921968779 109.500370761277 2
25 4 3.3 133.40667945585 0 113.407921968779 109.500370761277 1
25 4 3.3 84.101309899429 0 113.407921968779 109.500370761277 2
25 4 3.52 132.859160548068 0 113.407921968779 109.500370761277 1
25 4 3.52 88.8713476315755 0 113.407921968779 109.500370761277 2
25 4 3.74 119.719893843211 0 113.407921968779 109.500370761277 1
25 4 3.74 89.1437097120031 0 113.407921968779 109.500370761277 2
25 4 3.96 145.753965478422 0 113.407921968779 109.500370761277 1
25 4 3.96 84.5766009099046 0 113.407921968779 109.500370761277 2
25 4 4.18 147.114698630481 0 113.407921968779 109.500370761277 1
25 4 4.18 82.4166271924322 0 113.407921968779 109.500370761277 2
25 4 4.4 146.352862379291 0 113.407921968779 109.500370761277 1
25 4 4.4 92.3493686442101 0 113.407921968779 109.500370761277 2
25 4 4.62 131.383288790322 0 113.407921968779 109.500370761277 1
25 4 4.62 94.341164652403 0 113.407921968779 109.500370761277 2
25 4 4.84 128.781042065199 0 113.407921968779 109.500370761277 1
25 4 4.84 85.0953023070308 0 113.407921968779 109.500370761277 2
25 4 5.06 142.600771416646 0 113.407921968779 109.500370761277 1
25 4 5.06 69.8036228131867 0 113.407921968779 109.500370761277 2
25 4 5.28 126.653225389948 0 113.407921968779 109.500370761277 1
25 4 5.28 94.0360070542648 0 113.407921968779 109.500370761277 2
25 4 5.5 139.4401369953 0 113.407921968779 109.500370761277 1
25 4 5.5 100.423391734464 0 113.407921968779 109.500370761277 2
25 4 5.72 116.335939862385 0 113.407921968779 109.500370761277 1
25 4 5.72 94.9755129817916 0 113.407921968779 109.500370761277 2
25 4 5.94 133.039679519507 0 113.407921968779 109.500370761277 1
25 4 5.94 85.2942779355646 0 113.407921968779 109.500370761277 2
25 4 6.16 130.747774604031 0 113.407921968779 109.500370761277 1
25 4 6.16 85.6771881318251 0 113.407921968779 109.500370761277 2
25 4 6.38 142.092254356516 0 113.407921968779 109.500370761277 1
25 4 6.38 87.603789378598 0 113.407921968779 109.500370761277 2
26 1 0 0 3 141.612777222357 1022.20832706282 1
26 1 0 141.612777222357 0 141.612777222357 1022.20832706282 1
26 1 0 1022.20832706282 0 141.612777222357 1022.20832706282 2
26 1 0.22 296.803587165245 0 141.612777222357 1022.20832706282 1
26 1 0.22 875.920312027231 0 141.612777222357 1022.20832706282 2
26 1 0.44 400.644081036871 0 141.612777222357 1022.20832706282 1
26 1 0.44 783.26681130877 0 141.612777222357 1022.20832706282 2
26 1 0.66 436.298533443829 0 141.612777222357 1022.20832706282 1
26 1 0.66 717.640309213877 0 141.612777222357 1022.20832706282 2
26 1 0.88 488.348026569919 0 141.612777222357 1022.20832706282 1
26 1 0.88 657.829934885955 0 141.612777222357 1022.20832706282 2
26 1 1.1 513.480697356607 0 141.612777222357 1022.20832706282 1
26 1 1.1 619.061396785882 0 141.612777222357 1022.20832706282 2
26 1 1.32 535.92060258681 0 141.612777222357 1022.20832706282 1
26 1 1.32 607.996004712193 0 141.612777222357 1022.20832706282 2
26 1 1.54 551.096840722927 0 141.612777222357 1022.20832706282 1
26 1 1.54 589.889178810963 0 141.612777222357 1022.20832706282 2
26 1 1.76 563.131257051328 0 141.612777222357 1022.20832706282 1
26 1 1.76 589.0936805915 0 141.612777222357 1022.20832706282 2
26 1 1.98 569.233153087788 0 141.612777222357 1022.20832706282 1
26 1 1.98 594.272245419707 0 141.612777222357 1022.20832706282 2
26 1 2.2 561.024335935471 0 141.612777222357 1022.20832706282 1
26 1 2.2 581.426683079383 0 141.612777222357 1022.20832706282 2
26 1 2.42 566.210616290267 0 141.612777222357 1022.20832706282 1
26 1 2.42 568.511420088172 0 141.612777222357 1022.20832706282 2
26 1 2.64 565.387185537592 0 141.612777222357 1022.20832706282 1
26 1 2.64 581.669475899951 0 141.612777222357 1022.20832706282 2
26 1 2.86 582.272501804846 0 141.612777222357 1022.20832706282 1
26 1 2.86 572.216257319736 0 141.612777222357 1022.20832706282 2
26 1 3.08 572.784978946416 0 141.612777222357 1022.20832706282 1
26 1 3.08 553.853119227809 0 141.612777222357 1022.20832706282 2
26 1 3.3 572.213824483641 0 141.612777222357 1022.20832706282 1
26 1 3.3 592.764012539257 0 141.612777222357 1022.20832706282 2
26 1 3.52 562.356815657738 0 141.612777222357 1022.20832706282 1
26 1 3.52 582.173505582806 0 141.612777222357 1022.20832706282 2
26 1 3.74 583.733400890371 0 141.612777222357 1022.20832706282 1
26 1 3.74 574.963579509498 0 141.612777222357 1022.20832706282 2
26 1 3.96 572.830640027505 0 141.612777222357 1022.20832706282 1
26 1 3.96 571.185202874064 0 141.612777222357 1022.20832706282 2
26 1 4.18 576.991140414759 0 141.612777222357 1022.20832706282 1
26 1 4.18 582.108055584632 0 141.612777222357 1022.20832706282 2
26 1 4.4 552.008351311534 0 141.612777222357 1022.20832706282 1
26 1 4.4 575.267557853135 0 141.612777222357 1022.20832706282 2
26 1 4.62 569.853130107842 0 141.612777222357 1022.20832706282 1
26 1 4.62 585.143482046879 0 141.612777222357 1022.20832706282 2
26 1 4.84 569.153571192769 0 141.612777222357 1022.20832706282 1
26 1 4.84 563.742364187835 0 141.612777222357 1022.20832706282 2
26 1 5.06 564.036833230778 0 141.612777222357 1022.20832706282 1
26 1 5.06 567.290327597881 0 141.612777222357 1022.20832706282 2
26 1 5.28 552.41401458061 0 141.612777222357 1022.20832706282 1
26 1 5.28 583.255348870096 0 141.612777222357 1022.20832706282 2
26 1 5.5 569.352639545395 0 141.612777222357 1022.20832706282 1
26 1 5.5 586.331647965268 0 141.612777222357 1022.20832706282 2
26 1 5.72 594.128593158764 0 141.612777222357 1022.20832706282 1
26 1 5.72 578.539312804688 0 141.612777222357 1022.20832706282 2
26 1 5.94 566.248807502911 0 141.612777222357 1022.20832706282 1
26 1 5.94 561.07942130002 0 141.612777222357 1022.20832706282 2
26 1 6.16 566.354121999364 0 141.612777222357 1022.20832706282 1
26 1 6.16 585.387279438632 0 141.612777222357 1022.20832706282 2
26 1 6.38 579.903467601777 0 141.612777222357 1022.20832706282 1
26 1 6.38 578.56091552066 0 141.612777222357 1022.20832706282 2
26 2 0 0 3 285.026187450271 409.135534284088 1
26 2 0 285.026187450271 0 285.026187450271 409.135534284088 1
26 2 0 409.135534284088 0 285.026187450271 409.135534284088 2
26 2 0.22 300.889672561348 0 285.026187450271 409.135534284088 1
26 2 0.22 392.890766544562 0 285.026187450271 409.135534284088 2
26 2 0.44 338.021295443727 0 285.026187450271 409.135534284088 1
26 2 0.44 353.882765736872 0 285.026187450271 409.135534284088 2
26 2 0.66 323.027243162503 0 285.026187450271 409.135534284088 1
26 2 0.66 351.041707861156 0 285.026187450271 409.135534284088 2
26 2 0.88 334.896193943035 0 285.026187450271 409.135534284088 1
26 2 0.88 363.734829437323 0 285.026187450271 409.135534284088 2
26 2 1.1 327.806041613759 0 285.026187450271 409.135534284088 1
26 2 1.1 350.10844938725 0 285.026187450271 409.135534284088 2
26 2 1.32 333.864232613618 0 285.026187450271 409.135534284088 1
26 2 1.32 346.521740225249 0 285.026187450271 409.135534284088 2
26 2 1.54 360.099159937428 0 285.026187450271 409.135534284088 1
26 2 1.54 349.047879405367 0 285.026187450271 409.135534284088 2
26 2 1.76 346.650895732777 0 285.026187450271 409.135534284088 1
26 2 1.76 345.786022246006 0 285.026187450271 409.135534284088 2
26 2 1.98 358.500657736606 0 285.026187450271 409.135534284088 1
26 2 1.98 355.397788994304 0 285.026187450271 409.135534284088 2
26 2 2.2 348.226711183843 0 285.026187450271 409.135534284088 1
26 2 2.2 349.972576746134 0 285.026187450271 409.135534284088 2
26 2 2.42 360.123834387725 0 285.026187450271 409.135534284088 1
26 2 2.42 351.179682072923 0 285.026187450271 409.135534284088 2
26 2 2.64 346.278692644798 0 285.026187450271 409.135534284088 1
26 2 2.64 365.742105372399 0 285.026187450271 409.135534284088 2
26 2 2.86 352.911627507134 0 285.026187450271 409.135534284088 1
26 2 2.86 354.128315536681 0 285.026187450271 409.135534284088 2
26 2 3.08 352.162901117699 0 285.026187450271 409.135534284088 1
26 2 3.08 353.249248908372 0 285.026187450271 409.135534284088 2
26 2 3.3 342.071317569258 0 285.026187450271 409.135534284088 1
26 2 3.3 346.58453499163 0 285.026187450271 409.135534284088 2
26 2 3.52 344.688558866403 0 285.026187450271 409.135534284088 1
26 2 3.52 344.960682882644 0 285.026187450271 409.135534284088 2
26 2 3.74 342.835245065708 0 285.026187450271 409.135534284088 1
26 2 3.74 348.428745797627 0 285.026187450271 409.135534284088 2
26 2 3.96 345.481094686848 0 285.026187450271 409.135534284088 1
26 2 3.96 339.270968488847 0 285.026187450271 409.135534284088 2
26 2 4.18 333.333835413446 0 285.026187450271 409.135534284088 1
26 2 4.18 351.599466906182 0 285.026187450271 409.135534284088 2
26 2 4.4 339.489320883317 0 285.026187450271 409.135534284088 1
26 2 4.4 334.264351672744 0 285.026187450271 409.135534284088 2
26 2 4.62 347.610013243359 0 285.026187450271 409.135534284088 1
26 2 4.62 341.791664252292 0 285.026187450271 409.135534284088 2
26 2 4.84 343.055340268781 0 285.026187450271 409.135534284088 1
26 2 4.84 336.211581890073 0 285.026187450271 409.135534284088 2
26 2 5.06 355.702054422186 0 285.026187450271 409.135534284088 1
26 2 5.06 348.556358385413 0 285.026187450271 409.135534284088 2
26 2 5.28 330.907201373325 0 285.026187450271 409.135534284088 1
26 2 5.28 327.356565842254 0 285.026187450271 409.135534284088 2
26 2 5.5 339.172229055259 0 285.026187450271 409.135534284088 1
26 2 5.5 343.034110189843 0 285.026187450271 409.135534284088 2
26 2 5.72 355.23013270538 0 285.026187450271 409.135534284088 1
26 2 5.72 327.615166019903 0 285.026187450271 409.135534284088 2
26 2 5.94 318.897838172864 0 285.026187450271 409.135534284088 1
26 2 5.94 340.351704151764 0 285.026187450271 409.135534284088 2
26 2 6.16 360.783070507559 0 285.026187450271 409.135534284088 1
26 2 6.16 346.599324450118 0 285.026187450271 409.135534284088 2
26 2 6.38 342.330051058827 0 285.026187450271 409.135534284088 1
26 2 6.38 339.270153827852 0 285.026187450271 409.135534284088 2
26 3 0 0 3 165.426747822968 245.545912550318 1
26 3 0 165.426747822968 0 165.426747822968 245.545912550318 1
26 3 0 245.545912550318 0 165.426747822968 245.545912550318 2
26 3 0.22 186.108260607409 0 165.426747822968 245.545912550318 1
26 3 0.22 218.617247692045 0 165.426747822968 245.545912550318 2
26 3 0.44 201.294489871298 0 165.426747822968 245.545912550318 1
26 3 0.44 217.05960992657 0 165.426747822968 245.545912550318 2
26 3 0.66 180.442737938678 0 165.426747822968 245.545912550318 1
26 3 0.66 223.208088379418 0 165.426747822968 245.545912550318 2
26 3 0.88 187.276801643725 0 165.426747822968 245.545912550318 1
26 3 0.88 211.659697210096 0 165.426747822968 245.545912550318 2
26 3 1.1 217.56677567267 0 165.426747822968 245.545912550318 1
26 3 1.1 213.255447868264 0 165.426747822968 245.545912550318 2
26 3 1.32 212.361020835329 0 165.426747822968 245.545912550318 1
26 3 1.32 227.393104903305 0 165.426747822968 245.545912550318 2
26 3 1.54 192.047841996241 0 165.426747822968 245.545912550318 1
26 3 1.54 205.707903579669 0 165.426747822968 245.545912550318 2
26 3 1.76 205.122665823951 0 165.426747822968 245.545912550318 1
26 3 1.76 213.59005728232 0 165.426747822968 245.545912550318 2
26 3 1.98 215.074186676748 0 165.426747822968 245.545912550318 1
26 3 1.98 196.672265686868 0 165.426747822968 245.545912550318 2
26 3 2.2 199.486487461057 0 165.426747822968 245.545912550318 1
26 3 2.2 214.84564095787 0 165.426747822968 245.545912550318 2
26 3 2.42 236.715958918462 0 165.426747822968 245.545912550318 1
26 3 2.42 187.772712075151 0 165.426747822968 245.545912550318 2
26 3 2.64 222.243383125127 0 165.426747822968 245.545912550318 1
26 3 2.64 223.906135882013 0 165.426747822968 245.545912550318 2
26 3 2.86 195.187392017258 0 165.426747822968 245.545912550318 1
26 3 2.86 217.058162738248 0 165.426747822968 245.545912550318 2
26 3 3.08 208.729758346725 0 165.426747822968 245.545912550318 1
26 3 3.08 197.272312237623 0 165.426747822968 245.545912550318 2
26 3 3.3 194.889563054551 0 165.426747822968 245.545912550318 1
26 3 3.3 214.296178453363 0 165.426747822968 245.545912550318 2
26 3 3.52 204.435390847594 0 165.426747822968 245.545912550318 1
26 3 3.52 188.303399028657 0 165.426747822968 245.545912550318 2
26 3 3.74 209.966871164887 0 165.426747822968 245.545912550318 1
26 3 3.74 204.732403494328 0 165.426747822968 245.545912550318 2
26 3 3.96 203.644754476096 0 165.426747822968 245.545912550318 1
26 3 3.96 195.555966622788 0 165.426747822968 245.545912550318 2
26 3 4.18 208.246997313844 0 165.426747822968 245.545912550318 1
26 3 4.18 217.66175672302 0 165.426747822968 245.545912550318 2
26 3 4.4 199.738436359575 0 165.426747822968 245.545912550318 1
26 3 4.4 193.626364711648 0 165.426747822968 245.545912550318 2
26 3 4.62 206.137466125511 0 165.426747822968 245.545912550318 1
26 3 4.62 217.672450476627 0 165.426747822968 245.545912550318 2
26 3 4.84 221.339708255703 0 165.426747822968 245.545912550318 1
26 3 4.84 202.847225977436 0 165.426747822968 245.545912550318 2
26 3 5.06 202.017792996469 0 165.426747822968 245.545912550318 1
26 3 5.06 199.909643891279 0 165.426747822968 245.545912550318 2
[truncated: 1,161,867 more chars]
