# Supplementary material for: Nonlinear mixed-effects modelling for single cell estimation: when, why, and how to use it
Source: BMC Syst Biol. 2015 Sep 4;9:52. doi: 10.1186/s12918-015-0203-x (PMC4559169; doi:10.1186/s12918-015-0203-x)
Supplement: Additional file 1 — Supporting data. A zip-file containing the datasets used in the analysis, MATLAB-files, NONMEM-files, and Monolix-files equivalent to the ones used in the analysis, as well as a mini-tutorial of how to use Monolix. (ZIP 1761 kb) [file 12918_2015_203_MOESM1_ESM.zip › additional_file_1/Model 1 Files/NONMEM/Simulated data/Data/noisy_data_NONMEM.csv]

@ID	STUD	TIME	DV	EVID	ST1	ST2	CMT
1	1	0	0	3	162.1649	956.9781	1
1	1	0.00	162.1649	0	162.1649	956.9781	1
1	1	0.00	956.9781	0	162.1649	956.9781	2
1	1	0.88	399.4183	0	162.1649	956.9781	1
1	1	0.88	760.3018	0	162.1649	956.9781	2
1	1	1.32	558.5325	0	162.1649	956.9781	1
1	1	1.32	721.2404	0	162.1649	956.9781	2
1	1	2.20	505.9237	0	162.1649	956.9781	1
1	1	2.20	738.4823	0	162.1649	956.9781	2
1	1	2.42	390.0608	0	162.1649	956.9781	1
1	1	2.42	707.2596	0	162.1649	956.9781	2
1	1	3.30	508.5559	0	162.1649	956.9781	1
1	1	3.30	698.1335	0	162.1649	956.9781	2
1	1	4.18	437.3578	0	162.1649	956.9781	1
1	1	4.18	671.5715	0	162.1649	956.9781	2
1	1	4.40	446.0441	0	162.1649	956.9781	1
1	1	4.40	640.4466	0	162.1649	956.9781	2
1	1	4.62	518.6427	0	162.1649	956.9781	1
1	1	4.62	648.6824	0	162.1649	956.9781	2
1	1	5.28	538.6874	0	162.1649	956.9781	1
1	1	5.28	684.0334	0	162.1649	956.9781	2
1	1	5.50	408.7456	0	162.1649	956.9781	1
1	1	5.50	670.4595	0	162.1649	956.9781	2
1	1	5.94	465.3201	0	162.1649	956.9781	1
1	1	5.94	679.8557	0	162.1649	956.9781	2
1	2	0	0	3	211.5378	506.1786	1
1	2	0.00	211.5378	0	211.5378	506.1786	1
1	2	0.00	506.1786	0	211.5378	506.1786	2
1	2	0.22	287.4682	0	211.5378	506.1786	1
1	2	0.22	401.5851	0	211.5378	506.1786	2
1	2	0.44	202.2532	0	211.5378	506.1786	1
1	2	0.44	474.3899	0	211.5378	506.1786	2
1	2	2.64	331.4760	0	211.5378	506.1786	1
1	2	2.64	425.8203	0	211.5378	506.1786	2
1	2	2.86	334.9430	0	211.5378	506.1786	1
1	2	2.86	379.9086	0	211.5378	506.1786	2
1	2	3.30	343.5205	0	211.5378	506.1786	1
1	2	3.30	436.3469	0	211.5378	506.1786	2
1	2	3.74	256.4831	0	211.5378	506.1786	1
1	2	3.74	472.1642	0	211.5378	506.1786	2
1	2	3.96	254.6588	0	211.5378	506.1786	1
1	2	3.96	526.3541	0	211.5378	506.1786	2
1	2	4.18	283.4072	0	211.5378	506.1786	1
1	2	4.18	533.6522	0	211.5378	506.1786	2
1	2	4.84	327.7184	0	211.5378	506.1786	1
1	2	4.84	470.6014	0	211.5378	506.1786	2
1	2	5.72	332.3763	0	211.5378	506.1786	1
1	2	5.72	386.0902	0	211.5378	506.1786	2
1	2	5.94	326.9406	0	211.5378	506.1786	1
1	2	5.94	382.1703	0	211.5378	506.1786	2
1	3	0	0	3	201.7657	312.4981	1
1	3	0.00	201.7657	0	201.7657	312.4981	1
1	3	0.00	312.4981	0	201.7657	312.4981	2
1	3	0.44	143.2091	0	201.7657	312.4981	1
1	3	0.44	323.3822	0	201.7657	312.4981	2
1	3	0.88	149.6001	0	201.7657	312.4981	1
1	3	0.88	180.6547	0	201.7657	312.4981	2
1	3	1.10	121.0785	0	201.7657	312.4981	1
1	3	1.10	225.7182	0	201.7657	312.4981	2
1	3	1.54	134.9800	0	201.7657	312.4981	1
1	3	1.54	264.8963	0	201.7657	312.4981	2
1	3	1.76	150.5037	0	201.7657	312.4981	1
1	3	1.76	280.3186	0	201.7657	312.4981	2
1	3	1.98	219.1511	0	201.7657	312.4981	1
1	3	1.98	292.5694	0	201.7657	312.4981	2
1	3	3.30	148.9181	0	201.7657	312.4981	1
1	3	3.30	359.1714	0	201.7657	312.4981	2
1	3	3.96	231.6062	0	201.7657	312.4981	1
1	3	3.96	174.3532	0	201.7657	312.4981	2
1	3	4.62	148.9860	0	201.7657	312.4981	1
1	3	4.62	211.4313	0	201.7657	312.4981	2
1	3	5.94	174.7071	0	201.7657	312.4981	1
1	3	5.94	292.6765	0	201.7657	312.4981	2
1	3	6.38	178.1166	0	201.7657	312.4981	1
1	3	6.38	283.9474	0	201.7657	312.4981	2
1	4	0	0	3	41.2156	148.1082	1
1	4	0.00	41.2156	0	41.2156	148.1082	1
1	4	0.00	148.1082	0	41.2156	148.1082	2
1	4	0.22	56.5164	0	41.2156	148.1082	1
1	4	0.22	288.5366	0	41.2156	148.1082	2
1	4	0.44	52.2659	0	41.2156	148.1082	1
1	4	0.44	149.1417	0	41.2156	148.1082	2
1	4	0.88	65.6062	0	41.2156	148.1082	1
1	4	0.88	105.2526	0	41.2156	148.1082	2
1	4	2.64	105.7453	0	41.2156	148.1082	1
1	4	2.64	305.6319	0	41.2156	148.1082	2
1	4	3.08	112.3456	0	41.2156	148.1082	1
1	4	3.08	153.9129	0	41.2156	148.1082	2
1	4	3.52	75.1155	0	41.2156	148.1082	1
1	4	3.52	110.4627	0	41.2156	148.1082	2
1	4	3.74	9.3523	0	41.2156	148.1082	1
1	4	3.74	153.4108	0	41.2156	148.1082	2
1	4	3.96	132.3856	0	41.2156	148.1082	1
1	4	3.96	162.6552	0	41.2156	148.1082	2
1	4	4.40	124.0189	0	41.2156	148.1082	1
1	4	4.40	155.4906	0	41.2156	148.1082	2
1	4	5.06	127.2623	0	41.2156	148.1082	1
1	4	5.06	128.9110	0	41.2156	148.1082	2
1	4	5.72	85.8954	0	41.2156	148.1082	1
1	4	5.72	136.0524	0	41.2156	148.1082	2
2	1	0	0	3	110.8921	953.7513	1
2	1	0.00	110.8921	0	110.8921	953.7513	1
2	1	0.00	953.7513	0	110.8921	953.7513	2
2	1	0.44	264.8167	0	110.8921	953.7513	1
2	1	0.44	910.7602	0	110.8921	953.7513	2
2	1	0.88	249.8094	0	110.8921	953.7513	1
2	1	0.88	923.3504	0	110.8921	953.7513	2
2	1	1.10	260.6912	0	110.8921	953.7513	1
2	1	1.10	812.4338	0	110.8921	953.7513	2
2	1	2.42	279.0394	0	110.8921	953.7513	1
2	1	2.42	834.4210	0	110.8921	953.7513	2
2	1	2.64	235.5331	0	110.8921	953.7513	1
2	1	2.64	816.2321	0	110.8921	953.7513	2
2	1	3.08	278.2135	0	110.8921	953.7513	1
2	1	3.08	828.1990	0	110.8921	953.7513	2
2	1	3.52	311.9306	0	110.8921	953.7513	1
2	1	3.52	899.2297	0	110.8921	953.7513	2
2	1	3.74	247.4305	0	110.8921	953.7513	1
2	1	3.74	856.0511	0	110.8921	953.7513	2
2	1	3.96	304.5318	0	110.8921	953.7513	1
2	1	3.96	773.4836	0	110.8921	953.7513	2
2	1	5.72	373.0597	0	110.8921	953.7513	1
2	1	5.72	840.9628	0	110.8921	953.7513	2
2	1	6.16	317.7095	0	110.8921	953.7513	1
2	1	6.16	820.0185	0	110.8921	953.7513	2
2	2	0	0	3	222.7772	574.6027	1
2	2	0.00	222.7772	0	222.7772	574.6027	1
2	2	0.00	574.6027	0	222.7772	574.6027	2
2	2	0.44	141.5545	0	222.7772	574.6027	1
2	2	0.44	613.0047	0	222.7772	574.6027	2
2	2	1.10	158.1462	0	222.7772	574.6027	1
2	2	1.10	537.1283	0	222.7772	574.6027	2
2	2	1.54	225.8773	0	222.7772	574.6027	1
2	2	1.54	556.5427	0	222.7772	574.6027	2
2	2	2.42	271.7543	0	222.7772	574.6027	1
2	2	2.42	541.4191	0	222.7772	574.6027	2
2	2	2.64	153.8371	0	222.7772	574.6027	1
2	2	2.64	575.7568	0	222.7772	574.6027	2
2	2	3.30	270.5607	0	222.7772	574.6027	1
2	2	3.30	416.8938	0	222.7772	574.6027	2
2	2	4.40	67.7087	0	222.7772	574.6027	1
2	2	4.40	510.6552	0	222.7772	574.6027	2
2	2	4.62	191.7554	0	222.7772	574.6027	1
2	2	4.62	417.8853	0	222.7772	574.6027	2
2	2	4.84	201.1606	0	222.7772	574.6027	1
2	2	4.84	538.4291	0	222.7772	574.6027	2
2	2	5.06	140.0030	0	222.7772	574.6027	1
2	2	5.06	631.8182	0	222.7772	574.6027	2
2	2	6.16	173.0519	0	222.7772	574.6027	1
2	2	6.16	534.3406	0	222.7772	574.6027	2
2	3	0	0	3	216.0383	316.1456	1
2	3	0.00	216.0383	0	216.0383	316.1456	1
2	3	0.00	316.1456	0	216.0383	316.1456	2
2	3	0.22	155.1968	0	216.0383	316.1456	1
2	3	0.22	360.9211	0	216.0383	316.1456	2
2	3	1.54	186.1838	0	216.0383	316.1456	1
2	3	1.54	332.7594	0	216.0383	316.1456	2
2	3	2.42	78.1857	0	216.0383	316.1456	1
2	3	2.42	386.3134	0	216.0383	316.1456	2
2	3	3.08	98.6296	0	216.0383	316.1456	1
2	3	3.08	363.4856	0	216.0383	316.1456	2
2	3	3.30	105.9139	0	216.0383	316.1456	1
2	3	3.30	365.1666	0	216.0383	316.1456	2
2	3	4.18	171.1238	0	216.0383	316.1456	1
2	3	4.18	383.7232	0	216.0383	316.1456	2
2	3	4.40	61.4680	0	216.0383	316.1456	1
2	3	4.40	308.8307	0	216.0383	316.1456	2
2	3	4.84	94.4639	0	216.0383	316.1456	1
2	3	4.84	357.2976	0	216.0383	316.1456	2
2	3	5.28	158.8437	0	216.0383	316.1456	1
2	3	5.28	267.3345	0	216.0383	316.1456	2
2	3	5.94	135.3139	0	216.0383	316.1456	1
2	3	5.94	366.1110	0	216.0383	316.1456	2
2	3	6.16	151.8379	0	216.0383	316.1456	1
2	3	6.16	265.6119	0	216.0383	316.1456	2
2	4	0	0	3	103.3849	153.8430	1
2	4	0.00	103.3849	0	103.3849	153.8430	1
2	4	0.00	153.8430	0	103.3849	153.8430	2
2	4	0.44	183.3133	0	103.3849	153.8430	1
2	4	0.44	180.7323	0	103.3849	153.8430	2
2	4	1.10	95.0530	0	103.3849	153.8430	1
2	4	1.10	135.1169	0	103.3849	153.8430	2
2	4	1.32	-21.0446	0	103.3849	153.8430	1
2	4	1.32	167.9231	0	103.3849	153.8430	2
2	4	1.54	109.4198	0	103.3849	153.8430	1
2	4	1.54	257.6814	0	103.3849	153.8430	2
2	4	1.76	137.3086	0	103.3849	153.8430	1
2	4	1.76	231.7191	0	103.3849	153.8430	2
2	4	1.98	97.5563	0	103.3849	153.8430	1
2	4	1.98	246.8621	0	103.3849	153.8430	2
2	4	2.20	72.4012	0	103.3849	153.8430	1
2	4	2.20	300.2405	0	103.3849	153.8430	2
2	4	2.86	64.2920	0	103.3849	153.8430	1
2	4	2.86	262.2687	0	103.3849	153.8430	2
2	4	3.08	75.2537	0	103.3849	153.8430	1
2	4	3.08	214.7583	0	103.3849	153.8430	2
2	4	4.40	166.5153	0	103.3849	153.8430	1
2	4	4.40	218.8916	0	103.3849	153.8430	2
2	4	5.28	90.8622	0	103.3849	153.8430	1
2	4	5.28	169.9729	0	103.3849	153.8430	2
3	1	0	0	3	225.0432	1050.0950	1
3	1	0.00	225.0432	0	225.0432	1050.0950	1
3	1	0.00	1050.0950	0	225.0432	1050.0950	2
3	1	0.22	265.8691	0	225.0432	1050.0950	1
3	1	0.22	707.0357	0	225.0432	1050.0950	2
3	1	1.54	644.2029	0	225.0432	1050.0950	1
3	1	1.54	532.4363	0	225.0432	1050.0950	2
3	1	1.98	575.4944	0	225.0432	1050.0950	1
3	1	1.98	584.3559	0	225.0432	1050.0950	2
3	1	2.20	681.3501	0	225.0432	1050.0950	1
3	1	2.20	585.8096	0	225.0432	1050.0950	2
3	1	2.64	577.4436	0	225.0432	1050.0950	1
3	1	2.64	544.5034	0	225.0432	1050.0950	2
3	1	3.08	487.3784	0	225.0432	1050.0950	1
3	1	3.08	495.6890	0	225.0432	1050.0950	2
3	1	3.96	616.6882	0	225.0432	1050.0950	1
3	1	3.96	577.6658	0	225.0432	1050.0950	2
3	1	4.18	588.1668	0	225.0432	1050.0950	1
3	1	4.18	493.0673	0	225.0432	1050.0950	2
3	1	4.40	615.0499	0	225.0432	1050.0950	1
3	1	4.40	574.2715	0	225.0432	1050.0950	2
3	1	4.62	650.6171	0	225.0432	1050.0950	1
3	1	4.62	420.5440	0	225.0432	1050.0950	2
3	1	5.50	627.3602	0	225.0432	1050.0950	1
3	1	5.50	614.0047	0	225.0432	1050.0950	2
3	2	0	0	3	279.2749	343.4174	1
3	2	0.00	279.2749	0	279.2749	343.4174	1
3	2	0.00	343.4174	0	279.2749	343.4174	2
3	2	0.66	330.0269	0	279.2749	343.4174	1
3	2	0.66	318.7826	0	279.2749	343.4174	2
3	2	1.10	331.2759	0	279.2749	343.4174	1
3	2	1.10	287.7469	0	279.2749	343.4174	2
3	2	2.20	311.6845	0	279.2749	343.4174	1
3	2	2.20	402.1218	0	279.2749	343.4174	2
3	2	3.52	354.7598	0	279.2749	343.4174	1
3	2	3.52	362.8674	0	279.2749	343.4174	2
3	2	3.74	273.6062	0	279.2749	343.4174	1
3	2	3.74	301.8155	0	279.2749	343.4174	2
3	2	3.96	382.5937	0	279.2749	343.4174	1
3	2	3.96	386.0024	0	279.2749	343.4174	2
3	2	4.40	328.1825	0	279.2749	343.4174	1
3	2	4.40	419.2069	0	279.2749	343.4174	2
3	2	4.84	347.3063	0	279.2749	343.4174	1
3	2	4.84	357.9341	0	279.2749	343.4174	2
3	2	5.28	395.3694	0	279.2749	343.4174	1
3	2	5.28	376.7320	0	279.2749	343.4174	2
3	2	5.50	367.9354	0	279.2749	343.4174	1
3	2	5.50	374.6473	0	279.2749	343.4174	2
3	2	5.72	430.6072	0	279.2749	343.4174	1
3	2	5.72	328.4894	0	279.2749	343.4174	2
3	3	0	0	3	200.2453	248.8122	1
3	3	0.00	200.2453	0	200.2453	248.8122	1
3	3	0.00	248.8122	0	200.2453	248.8122	2
3	3	0.22	304.0454	0	200.2453	248.8122	1
3	3	0.22	189.1187	0	200.2453	248.8122	2
3	3	0.88	281.1289	0	200.2453	248.8122	1
3	3	0.88	212.6081	0	200.2453	248.8122	2
3	3	1.32	201.0746	0	200.2453	248.8122	1
3	3	1.32	90.9033	0	200.2453	248.8122	2
3	3	1.98	195.8495	0	200.2453	248.8122	1
3	3	1.98	180.1877	0	200.2453	248.8122	2
3	3	2.42	206.6976	0	200.2453	248.8122	1
3	3	2.42	197.4944	0	200.2453	248.8122	2
3	3	3.74	237.2375	0	200.2453	248.8122	1
3	3	3.74	229.4936	0	200.2453	248.8122	2
3	3	4.18	157.2053	0	200.2453	248.8122	1
3	3	4.18	174.2169	0	200.2453	248.8122	2
3	3	5.06	282.8731	0	200.2453	248.8122	1
3	3	5.06	176.6901	0	200.2453	248.8122	2
3	3	5.28	184.7231	0	200.2453	248.8122	1
3	3	5.28	109.0288	0	200.2453	248.8122	2
3	3	5.94	136.2314	0	200.2453	248.8122	1
3	3	5.94	131.3214	0	200.2453	248.8122	2
3	3	6.16	204.0730	0	200.2453	248.8122	1
3	3	6.16	99.4945	0	200.2453	248.8122	2
3	4	0	0	3	74.4490	158.0879	1
3	4	0.00	74.4490	0	74.4490	158.0879	1
3	4	0.00	158.0879	0	74.4490	158.0879	2
3	4	0.44	148.1695	0	74.4490	158.0879	1
3	4	0.44	187.5700	0	74.4490	158.0879	2
3	4	0.88	84.5274	0	74.4490	158.0879	1
3	4	0.88	123.4436	0	74.4490	158.0879	2
3	4	1.54	158.0023	0	74.4490	158.0879	1
3	4	1.54	205.9894	0	74.4490	158.0879	2
3	4	2.42	154.6740	0	74.4490	158.0879	1
3	4	2.42	64.8764	0	74.4490	158.0879	2
3	4	3.08	13.9288	0	74.4490	158.0879	1
3	4	3.08	38.5591	0	74.4490	158.0879	2
3	4	3.74	193.1134	0	74.4490	158.0879	1
3	4	3.74	215.3353	0	74.4490	158.0879	2
3	4	4.18	147.0742	0	74.4490	158.0879	1
3	4	4.18	157.9508	0	74.4490	158.0879	2
3	4	4.62	93.8052	0	74.4490	158.0879	1
3	4	4.62	72.8495	0	74.4490	158.0879	2
3	4	4.84	240.1110	0	74.4490	158.0879	1
3	4	4.84	64.1677	0	74.4490	158.0879	2
3	4	5.28	101.1582	0	74.4490	158.0879	1
3	4	5.28	147.9656	0	74.4490	158.0879	2
3	4	6.16	11.5882	0	74.4490	158.0879	1
3	4	6.16	149.6127	0	74.4490	158.0879	2
4	1	0	0	3	152.7443	996.0768	1
4	1	0.00	152.7443	0	152.7443	996.0768	1
4	1	0.00	996.0768	0	152.7443	996.0768	2
4	1	0.66	255.4976	0	152.7443	996.0768	1
4	1	0.66	873.1713	0	152.7443	996.0768	2
4	1	0.88	176.4475	0	152.7443	996.0768	1
4	1	0.88	881.3484	0	152.7443	996.0768	2
4	1	1.10	277.9421	0	152.7443	996.0768	1
4	1	1.10	890.2782	0	152.7443	996.0768	2
4	1	1.98	251.9473	0	152.7443	996.0768	1
4	1	1.98	809.8795	0	152.7443	996.0768	2
4	1	3.52	303.9577	0	152.7443	996.0768	1
4	1	3.52	785.8139	0	152.7443	996.0768	2
4	1	4.18	159.3462	0	152.7443	996.0768	1
4	1	4.18	834.8158	0	152.7443	996.0768	2
4	1	4.62	291.1888	0	152.7443	996.0768	1
4	1	4.62	821.2543	0	152.7443	996.0768	2
4	1	4.84	346.0450	0	152.7443	996.0768	1
4	1	4.84	862.9289	0	152.7443	996.0768	2
4	1	5.28	270.6472	0	152.7443	996.0768	1
4	1	5.28	805.1085	0	152.7443	996.0768	2
4	1	5.50	315.3591	0	152.7443	996.0768	1
4	1	5.50	892.7592	0	152.7443	996.0768	2
4	1	6.16	213.3036	0	152.7443	996.0768	1
4	1	6.16	879.1193	0	152.7443	996.0768	2
4	2	0	0	3	88.9138	495.0802	1
4	2	0.00	88.9138	0	88.9138	495.0802	1
4	2	0.00	495.0802	0	88.9138	495.0802	2
4	2	0.22	113.0734	0	88.9138	495.0802	1
4	2	0.22	652.0365	0	88.9138	495.0802	2
4	2	0.88	275.3789	0	88.9138	495.0802	1
4	2	0.88	620.7641	0	88.9138	495.0802	2
4	2	1.10	171.1377	0	88.9138	495.0802	1
4	2	1.10	594.4998	0	88.9138	495.0802	2
4	2	1.32	214.6448	0	88.9138	495.0802	1
4	2	1.32	584.0227	0	88.9138	495.0802	2
4	2	2.20	223.0605	0	88.9138	495.0802	1
4	2	2.20	535.5514	0	88.9138	495.0802	2
4	2	2.42	138.2169	0	88.9138	495.0802	1
4	2	2.42	598.3256	0	88.9138	495.0802	2
4	2	2.64	270.6620	0	88.9138	495.0802	1
4	2	2.64	648.9943	0	88.9138	495.0802	2
4	2	4.84	245.8385	0	88.9138	495.0802	1
4	2	4.84	553.1744	0	88.9138	495.0802	2
4	2	5.50	195.7128	0	88.9138	495.0802	1
4	2	5.50	576.6794	0	88.9138	495.0802	2
4	2	6.16	156.5238	0	88.9138	495.0802	1
4	2	6.16	644.2296	0	88.9138	495.0802	2
4	2	6.38	213.7353	0	88.9138	495.0802	1
4	2	6.38	572.4995	0	88.9138	495.0802	2
4	3	0	0	3	192.8424	417.9113	1
4	3	0.00	192.8424	0	192.8424	417.9113	1
4	3	0.00	417.9113	0	192.8424	417.9113	2
4	3	0.22	100.4473	0	192.8424	417.9113	1
4	3	0.22	356.3895	0	192.8424	417.9113	2
4	3	1.10	179.8599	0	192.8424	417.9113	1
4	3	1.10	346.7517	0	192.8424	417.9113	2
4	3	1.32	164.4945	0	192.8424	417.9113	1
4	3	1.32	358.3000	0	192.8424	417.9113	2
4	3	1.54	65.2099	0	192.8424	417.9113	1
4	3	1.54	403.4176	0	192.8424	417.9113	2
4	3	2.20	131.6855	0	192.8424	417.9113	1
4	3	2.20	390.8183	0	192.8424	417.9113	2
4	3	2.86	58.3710	0	192.8424	417.9113	1
4	3	2.86	457.4095	0	192.8424	417.9113	2
4	3	3.30	152.8355	0	192.8424	417.9113	1
4	3	3.30	344.6464	0	192.8424	417.9113	2
4	3	3.96	116.3752	0	192.8424	417.9113	1
4	3	3.96	334.0866	0	192.8424	417.9113	2
4	3	4.18	27.6896	0	192.8424	417.9113	1
4	3	4.18	304.5740	0	192.8424	417.9113	2
4	3	4.62	78.6034	0	192.8424	417.9113	1
4	3	4.62	392.6001	0	192.8424	417.9113	2
4	3	5.50	83.0389	0	192.8424	417.9113	1
4	3	5.50	343.8809	0	192.8424	417.9113	2
4	4	0	0	3	145.4567	275.3780	1
4	4	0.00	145.4567	0	145.4567	275.3780	1
4	4	0.00	275.3780	0	145.4567	275.3780	2
4	4	0.44	35.5708	0	145.4567	275.3780	1
4	4	0.44	288.1161	0	145.4567	275.3780	2
4	4	0.66	49.8116	0	145.4567	275.3780	1
4	4	0.66	334.5301	0	145.4567	275.3780	2
4	4	1.10	80.5314	0	145.4567	275.3780	1
4	4	1.10	243.4361	0	145.4567	275.3780	2
4	4	1.32	51.4200	0	145.4567	275.3780	1
4	4	1.32	200.0828	0	145.4567	275.3780	2
4	4	1.98	80.5964	0	145.4567	275.3780	1
4	4	1.98	347.3334	0	145.4567	275.3780	2
4	4	2.42	-13.6455	0	145.4567	275.3780	1
4	4	2.42	134.9583	0	145.4567	275.3780	2
4	4	3.08	53.5002	0	145.4567	275.3780	1
4	4	3.08	244.3316	0	145.4567	275.3780	2
4	4	4.62	13.4895	0	145.4567	275.3780	1
4	4	4.62	255.6549	0	145.4567	275.3780	2
4	4	5.28	30.6177	0	145.4567	275.3780	1
4	4	5.28	283.1888	0	145.4567	275.3780	2
4	4	5.72	100.3734	0	145.4567	275.3780	1
4	4	5.72	268.6643	0	145.4567	275.3780	2
4	4	6.16	81.8829	0	145.4567	275.3780	1
4	4	6.16	242.0389	0	145.4567	275.3780	2
5	1	0	0	3	202.9101	1127.4448	1
5	1	0.00	202.9101	0	202.9101	1127.4448	1
5	1	0.00	1127.4448	0	202.9101	1127.4448	2
5	1	0.44	358.8930	0	202.9101	1127.4448	1
5	1	0.44	861.4231	0	202.9101	1127.4448	2
5	1	1.76	325.5040	0	202.9101	1127.4448	1
5	1	1.76	915.8132	0	202.9101	1127.4448	2
5	1	2.20	316.6338	0	202.9101	1127.4448	1
5	1	2.20	808.4631	0	202.9101	1127.4448	2
5	1	2.42	265.0539	0	202.9101	1127.4448	1
5	1	2.42	822.5659	0	202.9101	1127.4448	2
5	1	3.08	275.1686	0	202.9101	1127.4448	1
5	1	3.08	808.9715	0	202.9101	1127.4448	2
5	1	3.52	276.8392	0	202.9101	1127.4448	1
5	1	3.52	812.7069	0	202.9101	1127.4448	2
5	1	4.62	337.2692	0	202.9101	1127.4448	1
5	1	4.62	883.6188	0	202.9101	1127.4448	2
5	1	4.84	329.4743	0	202.9101	1127.4448	1
5	1	4.84	856.5524	0	202.9101	1127.4448	2
5	1	5.06	372.2945	0	202.9101	1127.4448	1
5	1	5.06	851.6800	0	202.9101	1127.4448	2
5	1	5.50	249.1564	0	202.9101	1127.4448	1
5	1	5.50	765.9974	0	202.9101	1127.4448	2
5	1	5.72	295.1093	0	202.9101	1127.4448	1
5	1	5.72	816.2229	0	202.9101	1127.4448	2
5	2	0	0	3	165.0241	568.6354	1
5	2	0.00	165.0241	0	165.0241	568.6354	1
5	2	0.00	568.6354	0	165.0241	568.6354	2
5	2	0.22	195.5817	0	165.0241	568.6354	1
5	2	0.22	557.7283	0	165.0241	568.6354	2
5	2	0.66	159.9707	0	165.0241	568.6354	1
5	2	0.66	542.6597	0	165.0241	568.6354	2
5	2	1.54	177.6642	0	165.0241	568.6354	1
5	2	1.54	545.1708	0	165.0241	568.6354	2
5	2	2.20	212.4220	0	165.0241	568.6354	1
5	2	2.20	612.0625	0	165.0241	568.6354	2
5	2	3.30	177.2074	0	165.0241	568.6354	1
5	2	3.30	510.4884	0	165.0241	568.6354	2
5	2	3.74	155.6088	0	165.0241	568.6354	1
5	2	3.74	530.5664	0	165.0241	568.6354	2
5	2	4.18	213.4186	0	165.0241	568.6354	1
5	2	4.18	688.7200	0	165.0241	568.6354	2
5	2	4.40	209.2916	0	165.0241	568.6354	1
5	2	4.40	582.3576	0	165.0241	568.6354	2
5	2	4.62	118.7214	0	165.0241	568.6354	1
5	2	4.62	524.4674	0	165.0241	568.6354	2
5	2	5.06	188.6601	0	165.0241	568.6354	1
5	2	5.06	540.5689	0	165.0241	568.6354	2
5	2	5.72	182.5128	0	165.0241	568.6354	1
5	2	5.72	486.2434	0	165.0241	568.6354	2
5	3	0	0	3	113.1535	323.7798	1
5	3	0.00	113.1535	0	113.1535	323.7798	1
5	3	0.00	323.7798	0	113.1535	323.7798	2
5	3	0.44	113.8499	0	113.1535	323.7798	1
5	3	0.44	314.6611	0	113.1535	323.7798	2
5	3	1.54	159.0650	0	113.1535	323.7798	1
5	3	1.54	390.6597	0	113.1535	323.7798	2
5	3	1.98	148.3147	0	113.1535	323.7798	1
5	3	1.98	311.3252	0	113.1535	323.7798	2
5	3	3.30	141.1077	0	113.1535	323.7798	1
5	3	3.30	348.0784	0	113.1535	323.7798	2
5	3	3.52	96.5660	0	113.1535	323.7798	1
5	3	3.52	381.1184	0	113.1535	323.7798	2
5	3	3.74	191.9380	0	113.1535	323.7798	1
5	3	3.74	343.7207	0	113.1535	323.7798	2
5	3	4.18	137.9599	0	113.1535	323.7798	1
5	3	4.18	357.2938	0	113.1535	323.7798	2
5	3	4.40	184.2039	0	113.1535	323.7798	1
5	3	4.40	452.2502	0	113.1535	323.7798	2
5	3	5.06	136.0886	0	113.1535	323.7798	1
5	3	5.06	386.3929	0	113.1535	323.7798	2
5	3	5.28	125.8907	0	113.1535	323.7798	1
5	3	5.28	385.9096	0	113.1535	323.7798	2
5	3	6.16	95.8773	0	113.1535	323.7798	1
5	3	6.16	387.1303	0	113.1535	323.7798	2
5	4	0	0	3	149.9954	226.0241	1
5	4	0.00	149.9954	0	149.9954	226.0241	1
5	4	0.00	226.0241	0	149.9954	226.0241	2
5	4	0.44	111.9878	0	149.9954	226.0241	1
5	4	0.44	273.7214	0	149.9954	226.0241	2
5	4	0.66	39.6151	0	149.9954	226.0241	1
5	4	0.66	189.3772	0	149.9954	226.0241	2
5	4	0.88	27.0192	0	149.9954	226.0241	1
5	4	0.88	203.7601	0	149.9954	226.0241	2
5	4	1.32	156.9302	0	149.9954	226.0241	1
5	4	1.32	244.2806	0	149.9954	226.0241	2
5	4	1.54	97.8140	0	149.9954	226.0241	1
5	4	1.54	198.9631	0	149.9954	226.0241	2
5	4	1.76	-30.3856	0	149.9954	226.0241	1
5	4	1.76	199.1285	0	149.9954	226.0241	2
5	4	3.74	55.8375	0	149.9954	226.0241	1
5	4	3.74	274.4993	0	149.9954	226.0241	2
5	4	4.40	34.1660	0	149.9954	226.0241	1
5	4	4.40	264.5914	0	149.9954	226.0241	2
5	4	5.50	93.9796	0	149.9954	226.0241	1
5	4	5.50	111.4724	0	149.9954	226.0241	2
5	4	6.16	75.0636	0	149.9954	226.0241	1
5	4	6.16	294.5705	0	149.9954	226.0241	2
5	4	6.38	64.5197	0	149.9954	226.0241	1
5	4	6.38	307.6104	0	149.9954	226.0241	2
6	1	0	0	3	143.6547	908.5997	1
6	1	0.00	143.6547	0	143.6547	908.5997	1
6	1	0.00	908.5997	0	143.6547	908.5997	2
6	1	0.22	295.8712	0	143.6547	908.5997	1
6	1	0.22	859.1360	0	143.6547	908.5997	2
6	1	1.32	574.1596	0	143.6547	908.5997	1
6	1	1.32	604.0204	0	143.6547	908.5997	2
6	1	1.76	620.6155	0	143.6547	908.5997	1
6	1	1.76	606.0050	0	143.6547	908.5997	2
6	1	2.42	555.6028	0	143.6547	908.5997	1
6	1	2.42	530.6983	0	143.6547	908.5997	2
6	1	3.30	608.2073	0	143.6547	908.5997	1
6	1	3.30	513.7673	0	143.6547	908.5997	2
6	1	3.74	563.8567	0	143.6547	908.5997	1
6	1	3.74	526.7403	0	143.6547	908.5997	2
6	1	4.18	548.1923	0	143.6547	908.5997	1
6	1	4.18	637.7012	0	143.6547	908.5997	2
6	1	4.40	587.4590	0	143.6547	908.5997	1
6	1	4.40	557.5762	0	143.6547	908.5997	2
6	1	4.62	565.4451	0	143.6547	908.5997	1
6	1	4.62	591.0885	0	143.6547	908.5997	2
6	1	4.84	638.2201	0	143.6547	908.5997	1
6	1	4.84	568.1416	0	143.6547	908.5997	2
6	1	5.28	570.5855	0	143.6547	908.5997	1
6	1	5.28	457.0691	0	143.6547	908.5997	2
6	2	0	0	3	315.4104	353.8384	1
6	2	0.00	315.4104	0	315.4104	353.8384	1
6	2	0.00	353.8384	0	315.4104	353.8384	2
6	2	1.10	318.6359	0	315.4104	353.8384	1
6	2	1.10	349.4134	0	315.4104	353.8384	2
6	2	1.54	301.6652	0	315.4104	353.8384	1
6	2	1.54	360.4262	0	315.4104	353.8384	2
6	2	2.42	413.4773	0	315.4104	353.8384	1
6	2	2.42	327.2079	0	315.4104	353.8384	2
6	2	3.08	295.1733	0	315.4104	353.8384	1
6	2	3.08	385.6605	0	315.4104	353.8384	2
6	2	4.62	339.9336	0	315.4104	353.8384	1
6	2	4.62	383.7198	0	315.4104	353.8384	2
6	2	5.06	382.7682	0	315.4104	353.8384	1
6	2	5.06	322.2910	0	315.4104	353.8384	2
6	2	5.28	286.7608	0	315.4104	353.8384	1
6	2	5.28	372.5127	0	315.4104	353.8384	2
6	2	5.50	354.0557	0	315.4104	353.8384	1
6	2	5.50	446.3480	0	315.4104	353.8384	2
6	2	5.72	368.2216	0	315.4104	353.8384	1
6	2	5.72	339.0347	0	315.4104	353.8384	2
6	2	5.94	363.6764	0	315.4104	353.8384	1
6	2	5.94	318.7815	0	315.4104	353.8384	2
6	2	6.16	428.3503	0	315.4104	353.8384	1
6	2	6.16	385.8336	0	315.4104	353.8384	2
6	3	0	0	3	175.2323	297.2445	1
6	3	0.00	175.2323	0	175.2323	297.2445	1
6	3	0.00	297.2445	0	175.2323	297.2445	2
6	3	0.88	208.6611	0	175.2323	297.2445	1
6	3	0.88	122.1980	0	175.2323	297.2445	2
6	3	1.54	153.3588	0	175.2323	297.2445	1
6	3	1.54	221.6539	0	175.2323	297.2445	2
6	3	1.76	194.4077	0	175.2323	297.2445	1
6	3	1.76	188.4133	0	175.2323	297.2445	2
6	3	1.98	213.4291	0	175.2323	297.2445	1
6	3	1.98	184.1693	0	175.2323	297.2445	2
6	3	2.20	102.8328	0	175.2323	297.2445	1
6	3	2.20	200.9516	0	175.2323	297.2445	2
6	3	2.42	121.8958	0	175.2323	297.2445	1
6	3	2.42	145.5878	0	175.2323	297.2445	2
6	3	2.64	331.6513	0	175.2323	297.2445	1
6	3	2.64	218.5853	0	175.2323	297.2445	2
6	3	2.86	162.1172	0	175.2323	297.2445	1
6	3	2.86	212.6912	0	175.2323	297.2445	2
6	3	4.62	169.2476	0	175.2323	297.2445	1
6	3	4.62	265.6318	0	175.2323	297.2445	2
6	3	5.28	166.1802	0	175.2323	297.2445	1
6	3	5.28	155.3737	0	175.2323	297.2445	2
6	3	5.94	209.9945	0	175.2323	297.2445	1
6	3	5.94	197.5155	0	175.2323	297.2445	2
6	4	0	0	3	117.9611	176.3078	1
6	4	0.00	117.9611	0	117.9611	176.3078	1
6	4	0.00	176.3078	0	117.9611	176.3078	2
6	4	0.22	92.4649	0	117.9611	176.3078	1
6	4	0.22	78.9947	0	117.9611	176.3078	2
6	4	1.32	240.6316	0	117.9611	176.3078	1
6	4	1.32	98.8809	0	117.9611	176.3078	2
6	4	1.54	95.1137	0	117.9611	176.3078	1
6	4	1.54	123.1116	0	117.9611	176.3078	2
6	4	1.98	61.7546	0	117.9611	176.3078	1
6	4	1.98	11.6517	0	117.9611	176.3078	2
6	4	2.64	40.7581	0	117.9611	176.3078	1
6	4	2.64	98.7418	0	117.9611	176.3078	2
6	4	2.86	40.1150	0	117.9611	176.3078	1
6	4	2.86	156.1076	0	117.9611	176.3078	2
6	4	3.52	107.9927	0	117.9611	176.3078	1
6	4	3.52	176.9900	0	117.9611	176.3078	2
6	4	3.96	176.1963	0	117.9611	176.3078	1
6	4	3.96	150.6757	0	117.9611	176.3078	2
6	4	4.40	88.6653	0	117.9611	176.3078	1
6	4	4.40	113.7394	0	117.9611	176.3078	2
6	4	5.50	111.2921	0	117.9611	176.3078	1
6	4	5.50	87.7302	0	117.9611	176.3078	2
6	4	6.38	181.3010	0	117.9611	176.3078	1
6	4	6.38	108.5927	0	117.9611	176.3078	2
7	1	0	0	3	202.7049	882.8480	1
7	1	0.00	202.7049	0	202.7049	882.8480	1
7	1	0.00	882.8480	0	202.7049	882.8480	2
7	1	0.22	499.7202	0	202.7049	882.8480	1
7	1	0.22	780.8590	0	202.7049	882.8480	2
7	1	0.66	652.4459	0	202.7049	882.8480	1
7	1	0.66	484.3663	0	202.7049	882.8480	2
7	1	1.32	691.8744	0	202.7049	882.8480	1
7	1	1.32	488.6497	0	202.7049	882.8480	2
7	1	2.20	690.2751	0	202.7049	882.8480	1
7	1	2.20	506.7770	0	202.7049	882.8480	2
7	1	2.64	669.9552	0	202.7049	882.8480	1
7	1	2.64	597.4439	0	202.7049	882.8480	2
7	1	2.86	676.3240	0	202.7049	882.8480	1
7	1	2.86	501.1294	0	202.7049	882.8480	2
7	1	3.08	669.0531	0	202.7049	882.8480	1
7	1	3.08	574.8401	0	202.7049	882.8480	2
7	1	4.18	636.1860	0	202.7049	882.8480	1
7	1	4.18	523.4682	0	202.7049	882.8480	2
7	1	5.28	637.3549	0	202.7049	882.8480	1
7	1	5.28	522.1111	0	202.7049	882.8480	2
7	1	5.50	688.3344	0	202.7049	882.8480	1
7	1	5.50	437.9975	0	202.7049	882.8480	2
7	1	6.16	693.1720	0	202.7049	882.8480	1
7	1	6.16	414.3417	0	202.7049	882.8480	2
7	2	0	0	3	400.2330	382.9310	1
7	2	0.00	400.2330	0	400.2330	382.9310	1
7	2	0.00	382.9310	0	400.2330	382.9310	2
7	2	1.10	373.6121	0	400.2330	382.9310	1
7	2	1.10	308.8777	0	400.2330	382.9310	2
7	2	1.98	400.6131	0	400.2330	382.9310	1
7	2	1.98	307.9449	0	400.2330	382.9310	2
7	2	2.20	371.3070	0	400.2330	382.9310	1
7	2	2.20	303.3971	0	400.2330	382.9310	2
7	2	2.86	512.5232	0	400.2330	382.9310	1
7	2	2.86	309.6560	0	400.2330	382.9310	2
7	2	3.30	415.0627	0	400.2330	382.9310	1
7	2	3.30	259.6438	0	400.2330	382.9310	2
7	2	3.96	333.8655	0	400.2330	382.9310	1
7	2	3.96	326.1879	0	400.2330	382.9310	2
7	2	4.40	300.9192	0	400.2330	382.9310	1
7	2	4.40	249.8075	0	400.2330	382.9310	2
7	2	4.62	323.5743	0	400.2330	382.9310	1
7	2	4.62	283.0062	0	400.2330	382.9310	2
7	2	5.28	348.5584	0	400.2330	382.9310	1
7	2	5.28	277.8426	0	400.2330	382.9310	2
7	2	5.50	488.6409	0	400.2330	382.9310	1
7	2	5.50	247.4979	0	400.2330	382.9310	2
7	2	5.72	385.4725	0	400.2330	382.9310	1
7	2	5.72	273.7798	0	400.2330	382.9310	2
7	3	0	0	3	205.1784	254.0911	1
7	3	0.00	205.1784	0	205.1784	254.0911	1
7	3	0.00	254.0911	0	205.1784	254.0911	2
7	3	0.22	153.3384	0	205.1784	254.0911	1
7	3	0.22	172.7335	0	205.1784	254.0911	2
7	3	1.76	225.1292	0	205.1784	254.0911	1
7	3	1.76	143.7898	0	205.1784	254.0911	2
7	3	1.98	202.2666	0	205.1784	254.0911	1
7	3	1.98	137.6756	0	205.1784	254.0911	2
7	3	2.64	169.1542	0	205.1784	254.0911	1
7	3	2.64	138.7217	0	205.1784	254.0911	2
7	3	2.86	204.2373	0	205.1784	254.0911	1
7	3	2.86	65.0862	0	205.1784	254.0911	2
7	3	3.08	235.8561	0	205.1784	254.0911	1
7	3	3.08	93.4369	0	205.1784	254.0911	2
7	3	3.30	226.1759	0	205.1784	254.0911	1
7	3	3.30	254.1261	0	205.1784	254.0911	2
7	3	3.52	249.0274	0	205.1784	254.0911	1
7	3	3.52	226.7135	0	205.1784	254.0911	2
7	3	3.74	184.1785	0	205.1784	254.0911	1
7	3	3.74	130.0879	0	205.1784	254.0911	2
7	3	4.18	176.4514	0	205.1784	254.0911	1
7	3	4.18	142.3425	0	205.1784	254.0911	2
7	3	5.50	244.8307	0	205.1784	254.0911	1
7	3	5.50	187.4140	0	205.1784	254.0911	2
7	4	0	0	3	78.2431	182.4825	1
7	4	0.00	78.2431	0	78.2431	182.4825	1
7	4	0.00	182.4825	0	78.2431	182.4825	2
7	4	0.88	169.2007	0	78.2431	182.4825	1
7	4	0.88	89.9130	0	78.2431	182.4825	2
7	4	3.30	155.8336	0	78.2431	182.4825	1
7	4	3.30	127.2178	0	78.2431	182.4825	2
7	4	3.52	115.6973	0	78.2431	182.4825	1
7	4	3.52	91.9307	0	78.2431	182.4825	2
7	4	3.96	136.6587	0	78.2431	182.4825	1
7	4	3.96	71.4196	0	78.2431	182.4825	2
7	4	4.18	108.2535	0	78.2431	182.4825	1
7	4	4.18	146.3356	0	78.2431	182.4825	2
7	4	4.40	340.3237	0	78.2431	182.4825	1
7	4	4.40	34.7739	0	78.2431	182.4825	2
7	4	4.84	132.1094	0	78.2431	182.4825	1
7	4	4.84	128.2446	0	78.2431	182.4825	2
7	4	5.28	132.3380	0	78.2431	182.4825	1
7	4	5.28	51.0803	0	78.2431	182.4825	2
7	4	5.72	150.5954	0	78.2431	182.4825	1
7	4	5.72	39.1514	0	78.2431	182.4825	2
7	4	5.94	198.8989	0	78.2431	182.4825	1
7	4	5.94	159.5949	0	78.2431	182.4825	2
7	4	6.16	107.5388	0	78.2431	182.4825	1
7	4	6.16	142.3563	0	78.2431	182.4825	2
8	1	0	0	3	63.3556	993.0623	1
8	1	0.00	63.3556	0	63.3556	993.0623	1
8	1	0.00	993.0623	0	63.3556	993.0623	2
8	1	0.22	131.7285	0	63.3556	993.0623	1
8	1	0.22	930.9572	0	63.3556	993.0623	2
8	1	0.44	206.4616	0	63.3556	993.0623	1
8	1	0.44	872.1881	0	63.3556	993.0623	2
8	1	2.20	258.9419	0	63.3556	993.0623	1
8	1	2.20	770.9815	0	63.3556	993.0623	2
8	1	2.86	345.1741	0	63.3556	993.0623	1
8	1	2.86	777.6432	0	63.3556	993.0623	2
8	1	3.08	344.5489	0	63.3556	993.0623	1
8	1	3.08	805.4687	0	63.3556	993.0623	2
8	1	3.30	307.0652	0	63.3556	993.0623	1
8	1	3.30	905.0834	0	63.3556	993.0623	2
8	1	4.18	259.1648	0	63.3556	993.0623	1
8	1	4.18	886.3778	0	63.3556	993.0623	2
8	1	4.40	250.9774	0	63.3556	993.0623	1
8	1	4.40	765.7427	0	63.3556	993.0623	2
8	1	5.06	396.2546	0	63.3556	993.0623	1
8	1	5.06	894.4446	0	63.3556	993.0623	2
8	1	5.28	322.4018	0	63.3556	993.0623	1
8	1	5.28	773.5077	0	63.3556	993.0623	2
8	1	5.94	341.5998	0	63.3556	993.0623	1
8	1	5.94	892.3756	0	63.3556	993.0623	2
8	2	0	0	3	93.0743	607.2299	1
8	2	0.00	93.0743	0	93.0743	607.2299	1
8	2	0.00	607.2299	0	93.0743	607.2299	2
8	2	0.22	134.0325	0	93.0743	607.2299	1
8	2	0.22	592.3729	0	93.0743	607.2299	2
8	2	0.44	133.0295	0	93.0743	607.2299	1
8	2	0.44	531.7785	0	93.0743	607.2299	2
8	2	1.10	161.8712	0	93.0743	607.2299	1
8	2	1.10	575.0313	0	93.0743	607.2299	2
8	2	1.54	184.3627	0	93.0743	607.2299	1
8	2	1.54	579.5396	0	93.0743	607.2299	2
8	2	2.64	293.5525	0	93.0743	607.2299	1
8	2	2.64	553.5589	0	93.0743	607.2299	2
8	2	3.08	204.8937	0	93.0743	607.2299	1
8	2	3.08	498.7609	0	93.0743	607.2299	2
8	2	3.52	217.4335	0	93.0743	607.2299	1
8	2	3.52	585.7594	0	93.0743	607.2299	2
8	2	3.74	171.7597	0	93.0743	607.2299	1
8	2	3.74	472.4665	0	93.0743	607.2299	2
8	2	4.84	236.7558	0	93.0743	607.2299	1
8	2	4.84	615.7820	0	93.0743	607.2299	2
8	2	5.72	232.4015	0	93.0743	607.2299	1
8	2	5.72	532.8191	0	93.0743	607.2299	2
8	2	6.38	268.2772	0	93.0743	607.2299	1
8	2	6.38	520.6052	0	93.0743	607.2299	2
8	3	0	0	3	113.8852	432.0362	1
8	3	0.00	113.8852	0	113.8852	432.0362	1
8	3	0.00	432.0362	0	113.8852	432.0362	2
8	3	0.66	94.6682	0	113.8852	432.0362	1
8	3	0.66	316.3521	0	113.8852	432.0362	2
8	3	1.10	158.9393	0	113.8852	432.0362	1
8	3	1.10	339.5918	0	113.8852	432.0362	2
8	3	2.20	24.5821	0	113.8852	432.0362	1
8	3	2.20	273.5951	0	113.8852	432.0362	2
8	3	2.42	163.8322	0	113.8852	432.0362	1
8	3	2.42	450.2727	0	113.8852	432.0362	2
8	3	3.08	80.9739	0	113.8852	432.0362	1
8	3	3.08	338.1075	0	113.8852	432.0362	2
8	3	3.30	104.2377	0	113.8852	432.0362	1
8	3	3.30	224.3481	0	113.8852	432.0362	2
8	3	4.18	166.7479	0	113.8852	432.0362	1
8	3	4.18	348.1755	0	113.8852	432.0362	2
8	3	4.40	118.7941	0	113.8852	432.0362	1
8	3	4.40	237.0666	0	113.8852	432.0362	2
8	3	4.62	195.0470	0	113.8852	432.0362	1
8	3	4.62	404.5303	0	113.8852	432.0362	2
8	3	5.50	133.7770	0	113.8852	432.0362	1
8	3	5.50	357.9356	0	113.8852	432.0362	2
8	3	5.94	88.0036	0	113.8852	432.0362	1
8	3	5.94	366.9717	0	113.8852	432.0362	2
8	4	0	0	3	87.5353	258.8064	1
8	4	0.00	87.5353	0	87.5353	258.8064	1
8	4	0.00	258.8064	0	87.5353	258.8064	2
8	4	0.22	65.2431	0	87.5353	258.8064	1
8	4	0.22	215.2775	0	87.5353	258.8064	2
8	4	0.44	47.3355	0	87.5353	258.8064	1
8	4	0.44	280.8803	0	87.5353	258.8064	2
8	4	0.88	155.0652	0	87.5353	258.8064	1
8	4	0.88	173.1016	0	87.5353	258.8064	2
8	4	1.32	55.3755	0	87.5353	258.8064	1
8	4	1.32	245.7798	0	87.5353	258.8064	2
8	4	1.98	83.9254	0	87.5353	258.8064	1
8	4	1.98	221.3663	0	87.5353	258.8064	2
8	4	2.20	34.1118	0	87.5353	258.8064	1
8	4	2.20	148.8327	0	87.5353	258.8064	2
8	4	3.52	89.4071	0	87.5353	258.8064	1
8	4	3.52	223.6051	0	87.5353	258.8064	2
8	4	3.74	76.2445	0	87.5353	258.8064	1
8	4	3.74	168.5275	0	87.5353	258.8064	2
8	4	5.28	92.1494	0	87.5353	258.8064	1
8	4	5.28	178.9597	0	87.5353	258.8064	2
8	4	5.94	46.1532	0	87.5353	258.8064	1
8	4	5.94	183.9344	0	87.5353	258.8064	2
8	4	6.38	103.5143	0	87.5353	258.8064	1
8	4	6.38	261.8411	0	87.5353	258.8064	2
9	1	0	0	3	169.6459	928.9128	1
9	1	0.00	169.6459	0	169.6459	928.9128	1
9	1	0.00	928.9128	0	169.6459	928.9128	2
9	1	0.88	381.6966	0	169.6459	928.9128	1
9	1	0.88	648.8980	0	169.6459	928.9128	2
9	1	1.54	490.7262	0	169.6459	928.9128	1
9	1	1.54	580.9775	0	169.6459	928.9128	2
9	1	3.08	484.9100	0	169.6459	928.9128	1
9	1	3.08	663.8472	0	169.6459	928.9128	2
9	1	3.52	500.3337	0	169.6459	928.9128	1
9	1	3.52	655.1870	0	169.6459	928.9128	2
9	1	3.74	540.0300	0	169.6459	928.9128	1
9	1	3.74	721.4967	0	169.6459	928.9128	2
9	1	3.96	438.7743	0	169.6459	928.9128	1
9	1	3.96	730.0495	0	169.6459	928.9128	2
9	1	4.18	551.6766	0	169.6459	928.9128	1
9	1	4.18	724.4540	0	169.6459	928.9128	2
9	1	4.40	521.6030	0	169.6459	928.9128	1
9	1	4.40	620.5727	0	169.6459	928.9128	2
9	1	4.84	406.7741	0	169.6459	928.9128	1
9	1	4.84	714.4558	0	169.6459	928.9128	2
9	1	5.94	497.7238	0	169.6459	928.9128	1
9	1	5.94	624.0774	0	169.6459	928.9128	2
9	1	6.38	538.4785	0	169.6459	928.9128	1
9	1	6.38	538.7518	0	169.6459	928.9128	2
9	2	0	0	3	190.8149	464.0233	1
9	2	0.00	190.8149	0	190.8149	464.0233	1
9	2	0.00	464.0233	0	190.8149	464.0233	2
9	2	0.66	257.1791	0	190.8149	464.0233	1
9	2	0.66	430.3482	0	190.8149	464.0233	2
9	2	0.88	248.4123	0	190.8149	464.0233	1
9	2	0.88	518.6725	0	190.8149	464.0233	2
9	2	1.10	276.8448	0	190.8149	464.0233	1
9	2	1.10	311.9440	0	190.8149	464.0233	2
9	2	1.54	305.7848	0	190.8149	464.0233	1
9	2	1.54	430.3166	0	190.8149	464.0233	2
9	2	2.20	267.1383	0	190.8149	464.0233	1
9	2	2.20	380.3155	0	190.8149	464.0233	2
9	2	3.08	301.1942	0	190.8149	464.0233	1
9	2	3.08	380.7834	0	190.8149	464.0233	2
9	2	3.52	156.4577	0	190.8149	464.0233	1
9	2	3.52	474.2463	0	190.8149	464.0233	2
9	2	4.84	296.7125	0	190.8149	464.0233	1
9	2	4.84	389.8373	0	190.8149	464.0233	2
9	2	5.06	290.1767	0	190.8149	464.0233	1
9	2	5.06	425.8453	0	190.8149	464.0233	2
9	2	5.94	275.3041	0	190.8149	464.0233	1
9	2	5.94	484.3705	0	190.8149	464.0233	2
9	2	6.16	366.1850	0	190.8149	464.0233	1
9	2	6.16	401.0806	0	190.8149	464.0233	2
9	3	0	0	3	139.4457	338.7166	1
9	3	0.00	139.4457	0	139.4457	338.7166	1
9	3	0.00	338.7166	0	139.4457	338.7166	2
9	3	0.44	142.9900	0	139.4457	338.7166	1
9	3	0.44	225.7113	0	139.4457	338.7166	2
9	3	1.32	170.9403	0	139.4457	338.7166	1
9	3	1.32	237.9247	0	139.4457	338.7166	2
9	3	1.98	232.8779	0	139.4457	338.7166	1
9	3	1.98	175.4288	0	139.4457	338.7166	2
9	3	2.20	206.6550	0	139.4457	338.7166	1
9	3	2.20	278.5961	0	139.4457	338.7166	2
9	3	2.86	257.0108	0	139.4457	338.7166	1
9	3	2.86	271.4205	0	139.4457	338.7166	2
9	3	3.30	200.5960	0	139.4457	338.7166	1
9	3	3.30	270.1000	0	139.4457	338.7166	2
9	3	3.74	175.0277	0	139.4457	338.7166	1
9	3	3.74	263.9333	0	139.4457	338.7166	2
9	3	4.40	116.3149	0	139.4457	338.7166	1
9	3	4.40	153.2969	0	139.4457	338.7166	2
9	3	4.62	150.5395	0	139.4457	338.7166	1
9	3	4.62	231.6545	0	139.4457	338.7166	2
9	3	4.84	256.5605	0	139.4457	338.7166	1
9	3	4.84	228.7146	0	139.4457	338.7166	2
9	3	5.72	163.7790	0	139.4457	338.7166	1
9	3	5.72	220.0023	0	139.4457	338.7166	2
9	4	0	0	3	85.8929	174.8723	1
9	4	0.00	85.8929	0	85.8929	174.8723	1
9	4	0.00	174.8723	0	85.8929	174.8723	2
9	4	0.88	223.4351	0	85.8929	174.8723	1
9	4	0.88	94.0778	0	85.8929	174.8723	2
9	4	1.54	165.6667	0	85.8929	174.8723	1
9	4	1.54	184.6078	0	85.8929	174.8723	2
9	4	2.20	84.9333	0	85.8929	174.8723	1
9	4	2.20	252.6344	0	85.8929	174.8723	2
9	4	3.08	51.6067	0	85.8929	174.8723	1
9	4	3.08	196.9334	0	85.8929	174.8723	2
9	4	3.30	150.0137	0	85.8929	174.8723	1
9	4	3.30	201.6133	0	85.8929	174.8723	2
9	4	3.52	112.4163	0	85.8929	174.8723	1
9	4	3.52	129.4182	0	85.8929	174.8723	2
9	4	4.18	127.7436	0	85.8929	174.8723	1
9	4	4.18	174.3438	0	85.8929	174.8723	2
9	4	4.84	173.7357	0	85.8929	174.8723	1
9	4	4.84	74.4141	0	85.8929	174.8723	2
9	4	5.50	125.8160	0	85.8929	174.8723	1
9	4	5.50	161.9500	0	85.8929	174.8723	2
9	4	5.94	133.9303	0	85.8929	174.8723	1
9	4	5.94	61.4426	0	85.8929	174.8723	2
9	4	6.16	118.1340	0	85.8929	174.8723	1
9	4	6.16	219.5365	0	85.8929	174.8723	2
10	1	0	0	3	123.7583	926.1035	1
10	1	0.00	123.7583	0	123.7583	926.1035	1
10	1	0.00	926.1035	0	123.7583	926.1035	2
10	1	0.22	281.2857	0	123.7583	926.1035	1
10	1	0.22	1018.1629	0	123.7583	926.1035	2
10	1	0.44	152.4247	0	123.7583	926.1035	1
10	1	0.44	859.0477	0	123.7583	926.1035	2
10	1	1.10	258.8383	0	123.7583	926.1035	1
10	1	1.10	873.0634	0	123.7583	926.1035	2
10	1	1.32	284.9334	0	123.7583	926.1035	1
10	1	1.32	846.8788	0	123.7583	926.1035	2
10	1	1.54	306.3529	0	123.7583	926.1035	1
10	1	1.54	781.3265	0	123.7583	926.1035	2
10	1	1.98	363.3523	0	123.7583	926.1035	1
10	1	1.98	896.0954	0	123.7583	926.1035	2
10	1	3.30	256.8964	0	123.7583	926.1035	1
10	1	3.30	868.1885	0	123.7583	926.1035	2
10	1	3.52	333.9500	0	123.7583	926.1035	1
10	1	3.52	861.2105	0	123.7583	926.1035	2
10	1	4.18	227.0055	0	123.7583	926.1035	1
10	1	4.18	882.5945	0	123.7583	926.1035	2
10	1	4.62	315.1439	0	123.7583	926.1035	1
10	1	4.62	957.5054	0	123.7583	926.1035	2
10	1	5.72	360.1582	0	123.7583	926.1035	1
10	1	5.72	878.6713	0	123.7583	926.1035	2
10	2	0	0	3	200.7858	547.4631	1
10	2	0.00	200.7858	0	200.7858	547.4631	1
10	2	0.00	547.4631	0	200.7858	547.4631	2
10	2	0.22	128.3252	0	200.7858	547.4631	1
10	2	0.22	646.7327	0	200.7858	547.4631	2
10	2	0.66	160.1886	0	200.7858	547.4631	1
10	2	0.66	564.5832	0	200.7858	547.4631	2
10	2	1.76	261.6292	0	200.7858	547.4631	1
10	2	1.76	576.8087	0	200.7858	547.4631	2
10	2	1.98	254.2980	0	200.7858	547.4631	1
10	2	1.98	571.1678	0	200.7858	547.4631	2
10	2	2.42	199.0378	0	200.7858	547.4631	1
10	2	2.42	467.8201	0	200.7858	547.4631	2
10	2	2.64	193.2323	0	200.7858	547.4631	1
10	2	2.64	479.1416	0	200.7858	547.4631	2
10	2	2.86	196.0548	0	200.7858	547.4631	1
10	2	2.86	555.7136	0	200.7858	547.4631	2
10	2	3.74	198.9589	0	200.7858	547.4631	1
10	2	3.74	511.2958	0	200.7858	547.4631	2
10	2	5.06	264.7116	0	200.7858	547.4631	1
10	2	5.06	527.8100	0	200.7858	547.4631	2
10	2	5.72	220.7151	0	200.7858	547.4631	1
10	2	5.72	522.2917	0	200.7858	547.4631	2
10	2	6.16	178.8154	0	200.7858	547.4631	1
10	2	6.16	649.4864	0	200.7858	547.4631	2
10	3	0	0	3	117.0228	302.7960	1
10	3	0.00	117.0228	0	117.0228	302.7960	1
10	3	0.00	302.7960	0	117.0228	302.7960	2
10	3	0.44	200.1560	0	117.0228	302.7960	1
10	3	0.44	392.7367	0	117.0228	302.7960	2
10	3	1.32	150.2806	0	117.0228	302.7960	1
10	3	1.32	292.1415	0	117.0228	302.7960	2
10	3	2.20	72.8615	0	117.0228	302.7960	1
10	3	2.20	414.5743	0	117.0228	302.7960	2
10	3	2.64	147.1406	0	117.0228	302.7960	1
10	3	2.64	312.8488	0	117.0228	302.7960	2
10	3	3.08	111.8409	0	117.0228	302.7960	1
10	3	3.08	417.6468	0	117.0228	302.7960	2
10	3	4.18	160.4362	0	117.0228	302.7960	1
10	3	4.18	282.3667	0	117.0228	302.7960	2
10	3	4.40	152.9910	0	117.0228	302.7960	1
10	3	4.40	361.5770	0	117.0228	302.7960	2
10	3	5.06	122.8478	0	117.0228	302.7960	1
10	3	5.06	351.9085	0	117.0228	302.7960	2
10	3	5.72	-0.3020	0	117.0228	302.7960	1
10	3	5.72	337.9000	0	117.0228	302.7960	2
10	3	5.94	84.4465	0	117.0228	302.7960	1
10	3	5.94	382.7139	0	117.0228	302.7960	2
10	3	6.38	70.2392	0	117.0228	302.7960	1
10	3	6.38	394.4925	0	117.0228	302.7960	2
10	4	0	0	3	-32.4424	171.3520	1
10	4	0.00	-32.4424	0	-32.4424	171.3520	1
10	4	0.00	171.3520	0	-32.4424	171.3520	2
10	4	0.22	27.5843	0	-32.4424	171.3520	1
10	4	0.22	217.8318	0	-32.4424	171.3520	2
10	4	0.66	-1.1460	0	-32.4424	171.3520	1
10	4	0.66	153.7265	0	-32.4424	171.3520	2
10	4	0.88	10.5678	0	-32.4424	171.3520	1
10	4	0.88	265.2265	0	-32.4424	171.3520	2
10	4	1.98	26.0738	0	-32.4424	171.3520	1
10	4	1.98	196.7446	0	-32.4424	171.3520	2
10	4	2.20	12.6930	0	-32.4424	171.3520	1
10	4	2.20	274.3852	0	-32.4424	171.3520	2
10	4	2.42	24.4715	0	-32.4424	171.3520	1
10	4	2.42	217.4249	0	-32.4424	171.3520	2
10	4	2.86	55.2630	0	-32.4424	171.3520	1
10	4	2.86	160.2497	0	-32.4424	171.3520	2
10	4	3.52	97.8206	0	-32.4424	171.3520	1
10	4	3.52	168.5242	0	-32.4424	171.3520	2
10	4	4.84	120.8353	0	-32.4424	171.3520	1
10	4	4.84	242.3937	0	-32.4424	171.3520	2
10	4	5.94	125.1979	0	-32.4424	171.3520	1
10	4	5.94	224.9013	0	-32.4424	171.3520	2
10	4	6.38	114.8527	0	-32.4424	171.3520	1
10	4	6.38	305.6634	0	-32.4424	171.3520	2
11	1	0	0	3	136.2807	1017.1589	1
11	1	0.00	136.2807	0	136.2807	1017.1589	1
11	1	0.00	1017.1589	0	136.2807	1017.1589	2
11	1	0.44	279.1325	0	136.2807	1017.1589	1
11	1	0.44	850.5216	0	136.2807	1017.1589	2
11	1	0.66	258.1852	0	136.2807	1017.1589	1
11	1	0.66	851.3493	0	136.2807	1017.1589	2
11	1	0.88	392.3967	0	136.2807	1017.1589	1
11	1	0.88	802.0877	0	136.2807	1017.1589	2
11	1	1.10	362.3732	0	136.2807	1017.1589	1
11	1	1.10	850.0400	0	136.2807	1017.1589	2
11	1	1.32	384.5815	0	136.2807	1017.1589	1
11	1	1.32	790.1864	0	136.2807	1017.1589	2
11	1	2.20	471.0932	0	136.2807	1017.1589	1
11	1	2.20	713.1188	0	136.2807	1017.1589	2
11	1	2.86	402.1545	0	136.2807	1017.1589	1
11	1	2.86	770.9187	0	136.2807	1017.1589	2
11	1	3.52	388.5292	0	136.2807	1017.1589	1
11	1	3.52	808.3259	0	136.2807	1017.1589	2
11	1	3.96	411.4858	0	136.2807	1017.1589	1
11	1	3.96	762.5113	0	136.2807	1017.1589	2
11	1	5.72	292.5697	0	136.2807	1017.1589	1
11	1	5.72	719.3842	0	136.2807	1017.1589	2
11	1	6.38	491.7867	0	136.2807	1017.1589	1
11	1	6.38	713.8830	0	136.2807	1017.1589	2
11	2	0	0	3	119.0757	494.9095	1
11	2	0.00	119.0757	0	119.0757	494.9095	1
11	2	0.00	494.9095	0	119.0757	494.9095	2
11	2	1.10	225.8479	0	119.0757	494.9095	1
11	2	1.10	485.4341	0	119.0757	494.9095	2
11	2	1.32	220.2106	0	119.0757	494.9095	1
11	2	1.32	490.8566	0	119.0757	494.9095	2
11	2	2.20	239.2370	0	119.0757	494.9095	1
11	2	2.20	444.5045	0	119.0757	494.9095	2
11	2	2.42	284.9023	0	119.0757	494.9095	1
11	2	2.42	544.3629	0	119.0757	494.9095	2
11	2	2.86	215.2789	0	119.0757	494.9095	1
11	2	2.86	523.3794	0	119.0757	494.9095	2
11	2	3.52	315.7724	0	119.0757	494.9095	1
11	2	3.52	450.1182	0	119.0757	494.9095	2
11	2	3.74	280.9735	0	119.0757	494.9095	1
11	2	3.74	461.3639	0	119.0757	494.9095	2
11	2	3.96	188.3795	0	119.0757	494.9095	1
11	2	3.96	428.0933	0	119.0757	494.9095	2
11	2	4.84	239.7804	0	119.0757	494.9095	1
11	2	4.84	520.1597	0	119.0757	494.9095	2
11	2	5.50	273.2014	0	119.0757	494.9095	1
11	2	5.50	424.3366	0	119.0757	494.9095	2
11	2	5.94	204.0431	0	119.0757	494.9095	1
11	2	5.94	491.5646	0	119.0757	494.9095	2
11	3	0	0	3	67.6019	259.7575	1
11	3	0.00	67.6019	0	67.6019	259.7575	1
11	3	0.00	259.7575	0	67.6019	259.7575	2
11	3	0.44	245.1682	0	67.6019	259.7575	1
11	3	0.44	417.8767	0	67.6019	259.7575	2
11	3	1.10	202.4100	0	67.6019	259.7575	1
11	3	1.10	262.3054	0	67.6019	259.7575	2
11	3	1.76	255.1007	0	67.6019	259.7575	1
11	3	1.76	329.1477	0	67.6019	259.7575	2
11	3	2.20	104.9056	0	67.6019	259.7575	1
11	3	2.20	252.4697	0	67.6019	259.7575	2
11	3	2.42	166.4193	0	67.6019	259.7575	1
11	3	2.42	318.6970	0	67.6019	259.7575	2
11	3	2.86	204.5334	0	67.6019	259.7575	1
11	3	2.86	319.2150	0	67.6019	259.7575	2
11	3	3.08	270.6380	0	67.6019	259.7575	1
11	3	3.08	262.7154	0	67.6019	259.7575	2
11	3	3.96	119.9622	0	67.6019	259.7575	1
11	3	3.96	265.3249	0	67.6019	259.7575	2
11	3	4.18	127.7436	0	67.6019	259.7575	1
11	3	4.18	258.5521	0	67.6019	259.7575	2
11	3	4.40	150.1356	0	67.6019	259.7575	1
11	3	4.40	393.5964	0	67.6019	259.7575	2
11	3	5.72	154.9976	0	67.6019	259.7575	1
11	3	5.72	365.6358	0	67.6019	259.7575	2
11	4	0	0	3	58.4866	225.5333	1
11	4	0.00	58.4866	0	58.4866	225.5333	1
11	4	0.00	225.5333	0	58.4866	225.5333	2
11	4	0.44	134.3718	0	58.4866	225.5333	1
11	4	0.44	231.2434	0	58.4866	225.5333	2
11	4	1.54	60.9634	0	58.4866	225.5333	1
11	4	1.54	146.9089	0	58.4866	225.5333	2
11	4	1.98	136.0967	0	58.4866	225.5333	1
11	4	1.98	137.0833	0	58.4866	225.5333	2
11	4	3.74	168.4827	0	58.4866	225.5333	1
11	4	3.74	109.1199	0	58.4866	225.5333	2
11	4	4.40	129.6173	0	58.4866	225.5333	1
11	4	4.40	117.9626	0	58.4866	225.5333	2
11	4	4.84	211.6984	0	58.4866	225.5333	1
11	4	4.84	159.9384	0	58.4866	225.5333	2
11	4	5.06	93.8134	0	58.4866	225.5333	1
11	4	5.06	167.1984	0	58.4866	225.5333	2
11	4	5.50	131.3657	0	58.4866	225.5333	1
11	4	5.50	203.5086	0	58.4866	225.5333	2
11	4	5.72	23.4527	0	58.4866	225.5333	1
11	4	5.72	205.5456	0	58.4866	225.5333	2
11	4	5.94	112.1839	0	58.4866	225.5333	1
11	4	5.94	153.3613	0	58.4866	225.5333	2
11	4	6.38	110.6236	0	58.4866	225.5333	1
11	4	6.38	267.5645	0	58.4866	225.5333	2
12	1	0	0	3	164.0559	1108.8628	1
12	1	0.00	164.0559	0	164.0559	1108.8628	1
12	1	0.00	1108.8628	0	164.0559	1108.8628	2
12	1	0.88	557.1630	0	164.0559	1108.8628	1
12	1	0.88	513.1493	0	164.0559	1108.8628	2
12	1	1.32	607.7353	0	164.0559	1108.8628	1
12	1	1.32	502.6374	0	164.0559	1108.8628	2
12	1	1.54	565.3219	0	164.0559	1108.8628	1
12	1	1.54	529.0928	0	164.0559	1108.8628	2
12	1	1.76	583.2525	0	164.0559	1108.8628	1
12	1	1.76	569.6099	0	164.0559	1108.8628	2
12	1	1.98	711.2842	0	164.0559	1108.8628	1
12	1	1.98	507.4476	0	164.0559	1108.8628	2
12	1	2.86	727.3186	0	164.0559	1108.8628	1
12	1	2.86	419.8256	0	164.0559	1108.8628	2
12	1	3.74	655.9579	0	164.0559	1108.8628	1
12	1	3.74	393.3424	0	164.0559	1108.8628	2
12	1	4.18	601.3027	0	164.0559	1108.8628	1
12	1	4.18	453.1287	0	164.0559	1108.8628	2
12	1	5.06	690.9379	0	164.0559	1108.8628	1
12	1	5.06	368.4508	0	164.0559	1108.8628	2
12	1	5.72	729.7478	0	164.0559	1108.8628	1
12	1	5.72	377.7140	0	164.0559	1108.8628	2
12	1	5.94	702.3662	0	164.0559	1108.8628	1
12	1	5.94	485.6438	0	164.0559	1108.8628	2
12	2	0	0	3	343.6179	318.2272	1
12	2	0.00	343.6179	0	343.6179	318.2272	1
12	2	0.00	318.2272	0	343.6179	318.2272	2
12	2	0.44	367.1888	0	343.6179	318.2272	1
12	2	0.44	326.9156	0	343.6179	318.2272	2
12	2	0.66	510.3651	0	343.6179	318.2272	1
12	2	0.66	336.2718	0	343.6179	318.2272	2
12	2	0.88	391.6396	0	343.6179	318.2272	1
12	2	0.88	326.1470	0	343.6179	318.2272	2
12	2	1.98	345.5668	0	343.6179	318.2272	1
12	2	1.98	365.1989	0	343.6179	318.2272	2
12	2	2.64	395.9506	0	343.6179	318.2272	1
12	2	2.64	333.5010	0	343.6179	318.2272	2
12	2	2.86	387.4919	0	343.6179	318.2272	1
12	2	2.86	314.2169	0	343.6179	318.2272	2
12	2	3.08	473.3812	0	343.6179	318.2272	1
12	2	3.08	250.8178	0	343.6179	318.2272	2
12	2	4.18	350.4690	0	343.6179	318.2272	1
12	2	4.18	299.2122	0	343.6179	318.2272	2
12	2	4.62	413.0378	0	343.6179	318.2272	1
12	2	4.62	277.7206	0	343.6179	318.2272	2
12	2	5.06	372.2560	0	343.6179	318.2272	1
12	2	5.06	363.6681	0	343.6179	318.2272	2
12	2	6.16	392.4685	0	343.6179	318.2272	1
12	2	6.16	227.4855	0	343.6179	318.2272	2
12	3	0	0	3	203.4909	82.4580	1
12	3	0.00	203.4909	0	203.4909	82.4580	1
12	3	0.00	82.4580	0	203.4909	82.4580	2
12	3	0.22	197.9633	0	203.4909	82.4580	1
12	3	0.22	62.6420	0	203.4909	82.4580	2
12	3	0.88	181.6806	0	203.4909	82.4580	1
12	3	0.88	259.8993	0	203.4909	82.4580	2
12	3	1.32	216.3746	0	203.4909	82.4580	1
12	3	1.32	220.0429	0	203.4909	82.4580	2
12	3	1.76	301.1744	0	203.4909	82.4580	1
12	3	1.76	260.9422	0	203.4909	82.4580	2
12	3	2.42	206.6487	0	203.4909	82.4580	1
12	3	2.42	160.6301	0	203.4909	82.4580	2
12	3	3.08	170.6416	0	203.4909	82.4580	1
12	3	3.08	64.3108	0	203.4909	82.4580	2
12	3	3.96	210.3655	0	203.4909	82.4580	1
12	3	3.96	252.3290	0	203.4909	82.4580	2
12	3	4.84	233.5047	0	203.4909	82.4580	1
12	3	4.84	111.5528	0	203.4909	82.4580	2
12	3	5.28	298.9798	0	203.4909	82.4580	1
12	3	5.28	72.9378	0	203.4909	82.4580	2
12	3	5.50	182.7448	0	203.4909	82.4580	1
12	3	5.50	141.0024	0	203.4909	82.4580	2
12	3	6.16	173.0284	0	203.4909	82.4580	1
12	3	6.16	153.6875	0	203.4909	82.4580	2
12	4	0	0	3	79.2450	124.9336	1
12	4	0.00	79.2450	0	79.2450	124.9336	1
12	4	0.00	124.9336	0	79.2450	124.9336	2
12	4	0.88	142.2900	0	79.2450	124.9336	1
12	4	0.88	27.7013	0	79.2450	124.9336	2
12	4	1.76	123.5769	0	79.2450	124.9336	1
12	4	1.76	107.3238	0	79.2450	124.9336	2
12	4	2.86	157.9886	0	79.2450	124.9336	1
12	4	2.86	110.2977	0	79.2450	124.9336	2
12	4	3.08	171.4534	0	79.2450	124.9336	1
12	4	3.08	29.6802	0	79.2450	124.9336	2
12	4	3.30	81.2965	0	79.2450	124.9336	1
12	4	3.30	46.7606	0	79.2450	124.9336	2
12	4	3.96	130.7867	0	79.2450	124.9336	1
12	4	3.96	-17.0076	0	79.2450	124.9336	2
12	4	4.18	144.2624	0	79.2450	124.9336	1
12	4	4.18	42.3146	0	79.2450	124.9336	2
12	4	4.40	152.8539	0	79.2450	124.9336	1
12	4	4.40	130.8724	0	79.2450	124.9336	2
12	4	4.62	197.3465	0	79.2450	124.9336	1
12	4	4.62	77.4174	0	79.2450	124.9336	2
12	4	4.84	115.7498	0	79.2450	124.9336	1
12	4	4.84	157.3203	0	79.2450	124.9336	2
12	4	5.50	101.1788	0	79.2450	124.9336	1
12	4	5.50	75.8913	0	79.2450	124.9336	2
13	1	0	0	3	126.5668	846.6762	1
13	1	0.00	126.5668	0	126.5668	846.6762	1
13	1	0.00	846.6762	0	126.5668	846.6762	2
13	1	0.44	523.6548	0	126.5668	846.6762	1
13	1	0.44	649.6858	0	126.5668	846.6762	2
13	1	0.88	691.2674	0	126.5668	846.6762	1
13	1	0.88	476.5072	0	126.5668	846.6762	2
13	1	1.10	786.2478	0	126.5668	846.6762	1
13	1	1.10	491.5825	0	126.5668	846.6762	2
13	1	1.54	771.2375	0	126.5668	846.6762	1
13	1	1.54	381.4937	0	126.5668	846.6762	2
13	1	2.42	908.0654	0	126.5668	846.6762	1
13	1	2.42	331.2486	0	126.5668	846.6762	2
13	1	2.86	762.3144	0	126.5668	846.6762	1
13	1	2.86	347.6893	0	126.5668	846.6762	2
13	1	3.08	875.3226	0	126.5668	846.6762	1
13	1	3.08	339.8740	0	126.5668	846.6762	2
13	1	4.84	747.8325	0	126.5668	846.6762	1
13	1	4.84	302.6844	0	126.5668	846.6762	2
13	1	5.94	814.6318	0	126.5668	846.6762	1
13	1	5.94	229.2889	0	126.5668	846.6762	2
13	1	6.16	890.7475	0	126.5668	846.6762	1
13	1	6.16	184.3546	0	126.5668	846.6762	2
13	1	6.38	782.6076	0	126.5668	846.6762	1
13	1	6.38	248.2133	0	126.5668	846.6762	2
13	2	0	0	3	412.9368	264.1184	1
13	2	0.00	412.9368	0	412.9368	264.1184	1
13	2	0.00	264.1184	0	412.9368	264.1184	2
13	2	0.22	458.4448	0	412.9368	264.1184	1
13	2	0.22	145.0944	0	412.9368	264.1184	2
13	2	0.88	470.1210	0	412.9368	264.1184	1
13	2	0.88	136.1118	0	412.9368	264.1184	2
13	2	1.10	472.8373	0	412.9368	264.1184	1
13	2	1.10	103.4389	0	412.9368	264.1184	2
13	2	1.54	491.5708	0	412.9368	264.1184	1
13	2	1.54	148.1367	0	412.9368	264.1184	2
13	2	1.98	508.7334	0	412.9368	264.1184	1
13	2	1.98	199.6992	0	412.9368	264.1184	2
13	2	2.42	474.3886	0	412.9368	264.1184	1
13	2	2.42	199.9773	0	412.9368	264.1184	2
13	2	3.08	533.8045	0	412.9368	264.1184	1
13	2	3.08	236.3788	0	412.9368	264.1184	2
13	2	3.30	527.4005	0	412.9368	264.1184	1
13	2	3.30	199.4138	0	412.9368	264.1184	2
13	2	5.72	452.4524	0	412.9368	264.1184	1
13	2	5.72	136.3167	0	412.9368	264.1184	2
13	2	6.16	457.6858	0	412.9368	264.1184	1
13	2	6.16	121.3786	0	412.9368	264.1184	2
13	2	6.38	513.6900	0	412.9368	264.1184	1
13	2	6.38	85.7544	0	412.9368	264.1184	2
13	3	0	0	3	190.1122	81.8982	1
13	3	0.00	190.1122	0	190.1122	81.8982	1
13	3	0.00	81.8982	0	190.1122	81.8982	2
13	3	0.22	237.3778	0	190.1122	81.8982	1
13	3	0.22	31.3357	0	190.1122	81.8982	2
13	3	0.66	286.1947	0	190.1122	81.8982	1
13	3	0.66	-8.2821	0	190.1122	81.8982	2
13	3	0.88	224.8162	0	190.1122	81.8982	1
13	3	0.88	179.0276	0	190.1122	81.8982	2
13	3	1.10	216.6350	0	190.1122	81.8982	1
13	3	1.10	83.2423	0	190.1122	81.8982	2
13	3	1.54	237.4307	0	190.1122	81.8982	1
13	3	1.54	101.5556	0	190.1122	81.8982	2
13	3	1.76	198.3686	0	190.1122	81.8982	1
13	3	1.76	144.7827	0	190.1122	81.8982	2
13	3	2.42	297.5439	0	190.1122	81.8982	1
13	3	2.42	131.8305	0	190.1122	81.8982	2
13	3	3.08	239.8723	0	190.1122	81.8982	1
13	3	3.08	28.6412	0	190.1122	81.8982	2
13	3	4.40	261.7947	0	190.1122	81.8982	1
13	3	4.40	146.0841	0	190.1122	81.8982	2
13	3	6.16	235.9433	0	190.1122	81.8982	1
13	3	6.16	4.8620	0	190.1122	81.8982	2
13	3	6.38	298.0534	0	190.1122	81.8982	1
13	3	6.38	132.1524	0	190.1122	81.8982	2
13	4	0	0	3	210.5721	56.9263	1
13	4	0.00	210.5721	0	210.5721	56.9263	1
13	4	0.00	56.9263	0	210.5721	56.9263	2
13	4	0.66	125.1096	0	210.5721	56.9263	1
13	4	0.66	108.4898	0	210.5721	56.9263	2
13	4	1.10	137.3734	0	210.5721	56.9263	1
13	4	1.10	-44.3220	0	210.5721	56.9263	2
13	4	1.32	132.5267	0	210.5721	56.9263	1
13	4	1.32	138.6744	0	210.5721	56.9263	2
13	4	3.52	151.3375	0	210.5721	56.9263	1
13	4	3.52	9.6430	0	210.5721	56.9263	2
13	4	3.74	189.4427	0	210.5721	56.9263	1
13	4	3.74	-5.9799	0	210.5721	56.9263	2
13	4	4.40	23.5771	0	210.5721	56.9263	1
13	4	4.40	68.3622	0	210.5721	56.9263	2
13	4	4.84	205.7975	0	210.5721	56.9263	1
13	4	4.84	3.8292	0	210.5721	56.9263	2
13	4	5.06	112.6157	0	210.5721	56.9263	1
13	4	5.06	68.8927	0	210.5721	56.9263	2
13	4	5.28	87.0612	0	210.5721	56.9263	1
13	4	5.28	-61.8917	0	210.5721	56.9263	2
13	4	5.94	98.7898	0	210.5721	56.9263	1
13	4	5.94	101.3098	0	210.5721	56.9263	2
13	4	6.16	231.7696	0	210.5721	56.9263	1
13	4	6.16	121.9703	0	210.5721	56.9263	2
14	1	0	0	3	182.1410	1071.0749	1
14	1	0.00	182.1410	0	182.1410	1071.0749	1
14	1	0.00	1071.0749	0	182.1410	1071.0749	2
14	1	0.44	435.4636	0	182.1410	1071.0749	1
14	1	0.44	669.4994	0	182.1410	1071.0749	2
14	1	1.32	650.6633	0	182.1410	1071.0749	1
14	1	1.32	411.0376	0	182.1410	1071.0749	2
14	1	1.54	657.3341	0	182.1410	1071.0749	1
14	1	1.54	446.3942	0	182.1410	1071.0749	2
14	1	1.98	781.5414	0	182.1410	1071.0749	1
14	1	1.98	391.5020	0	182.1410	1071.0749	2
14	1	3.30	813.9038	0	182.1410	1071.0749	1
14	1	3.30	363.5907	0	182.1410	1071.0749	2
14	1	4.40	756.5268	0	182.1410	1071.0749	1
14	1	4.40	352.7036	0	182.1410	1071.0749	2
14	1	4.84	822.0820	0	182.1410	1071.0749	1
14	1	4.84	355.1549	0	182.1410	1071.0749	2
14	1	5.06	839.4750	0	182.1410	1071.0749	1
14	1	5.06	223.7112	0	182.1410	1071.0749	2
14	1	5.50	698.0064	0	182.1410	1071.0749	1
14	1	5.50	309.7775	0	182.1410	1071.0749	2
14	1	5.94	801.3824	0	182.1410	1071.0749	1
14	1	5.94	425.6302	0	182.1410	1071.0749	2
14	1	6.16	764.5753	0	182.1410	1071.0749	1
14	1	6.16	320.8834	0	182.1410	1071.0749	2
14	2	0	0	3	335.8428	204.1067	1
14	2	0.00	335.8428	0	335.8428	204.1067	1
14	2	0.00	204.1067	0	335.8428	204.1067	2
14	2	1.10	397.2900	0	335.8428	204.1067	1
14	2	1.10	128.6958	0	335.8428	204.1067	2
14	2	1.54	436.5568	0	335.8428	204.1067	1
14	2	1.54	207.0737	0	335.8428	204.1067	2
14	2	1.76	437.1966	0	335.8428	204.1067	1
14	2	1.76	221.4199	0	335.8428	204.1067	2
14	2	2.42	425.2222	0	335.8428	204.1067	1
14	2	2.42	272.1811	0	335.8428	204.1067	2
14	2	3.74	435.7019	0	335.8428	204.1067	1
14	2	3.74	200.3171	0	335.8428	204.1067	2
14	2	4.40	408.3293	0	335.8428	204.1067	1
14	2	4.40	252.3668	0	335.8428	204.1067	2
14	2	5.06	472.1783	0	335.8428	204.1067	1
14	2	5.06	199.7251	0	335.8428	204.1067	2
14	2	5.28	495.1888	0	335.8428	204.1067	1
14	2	5.28	152.8161	0	335.8428	204.1067	2
14	2	5.72	448.3047	0	335.8428	204.1067	1
14	2	5.72	173.4814	0	335.8428	204.1067	2
14	2	5.94	417.0132	0	335.8428	204.1067	1
14	2	5.94	239.5501	0	335.8428	204.1067	2
14	2	6.38	451.7603	0	335.8428	204.1067	1
14	2	6.38	248.3001	0	335.8428	204.1067	2
14	3	0	0	3	178.6040	157.9958	1
14	3	0.00	178.6040	0	178.6040	157.9958	1
14	3	0.00	157.9958	0	178.6040	157.9958	2
14	3	0.44	232.4694	0	178.6040	157.9958	1
14	3	0.44	83.5443	0	178.6040	157.9958	2
14	3	1.54	260.8746	0	178.6040	157.9958	1
14	3	1.54	170.7926	0	178.6040	157.9958	2
14	3	1.76	224.9562	0	178.6040	157.9958	1
14	3	1.76	197.6549	0	178.6040	157.9958	2
14	3	2.20	308.5599	0	178.6040	157.9958	1
14	3	2.20	161.1868	0	178.6040	157.9958	2
14	3	2.64	280.3541	0	178.6040	157.9958	1
14	3	2.64	80.8494	0	178.6040	157.9958	2
14	3	2.86	348.7049	0	178.6040	157.9958	1
14	3	2.86	165.9860	0	178.6040	157.9958	2
14	3	3.96	296.0981	0	178.6040	157.9958	1
14	3	3.96	29.5829	0	178.6040	157.9958	2
14	3	4.18	200.9253	0	178.6040	157.9958	1
14	3	4.18	113.8435	0	178.6040	157.9958	2
14	3	4.62	242.8870	0	178.6040	157.9958	1
14	3	4.62	175.4542	0	178.6040	157.9958	2
14	3	5.06	249.2288	0	178.6040	157.9958	1
14	3	5.06	106.8623	0	178.6040	157.9958	2
14	3	5.72	231.3420	0	178.6040	157.9958	1
14	3	5.72	90.2639	0	178.6040	157.9958	2
14	4	0	0	3	13.6088	35.3730	1
14	4	0.00	13.6088	0	13.6088	35.3730	1
14	4	0.00	35.3730	0	13.6088	35.3730	2
14	4	0.22	222.9255	0	13.6088	35.3730	1
14	4	0.22	197.9018	0	13.6088	35.3730	2
14	4	0.66	116.0001	0	13.6088	35.3730	1
14	4	0.66	94.3614	0	13.6088	35.3730	2
14	4	1.32	76.3490	0	13.6088	35.3730	1
14	4	1.32	138.8892	0	13.6088	35.3730	2
14	4	2.20	214.5591	0	13.6088	35.3730	1
14	4	2.20	11.1714	0	13.6088	35.3730	2
14	4	2.42	157.5763	0	13.6088	35.3730	1
14	4	2.42	78.8732	0	13.6088	35.3730	2
14	4	3.96	189.2262	0	13.6088	35.3730	1
14	4	3.96	68.2715	0	13.6088	35.3730	2
14	4	5.06	169.3091	0	13.6088	35.3730	1
14	4	5.06	51.7305	0	13.6088	35.3730	2
14	4	5.28	130.3933	0	13.6088	35.3730	1
14	4	5.28	34.6624	0	13.6088	35.3730	2
14	4	5.50	137.8970	0	13.6088	35.3730	1
14	4	5.50	99.9094	0	13.6088	35.3730	2
14	4	5.72	136.1684	0	13.6088	35.3730	1
14	4	5.72	131.0201	0	13.6088	35.3730	2
14	4	6.16	129.4510	0	13.6088	35.3730	1
14	4	6.16	49.2475	0	13.6088	35.3730	2
15	1	0	0	3	103.9837	990.6132	1
15	1	0.00	103.9837	0	103.9837	990.6132	1
15	1	0.00	990.6132	0	103.9837	990.6132	2
15	1	0.22	473.8408	0	103.9837	990.6132	1
15	1	0.22	695.7372	0	103.9837	990.6132	2
15	1	1.32	844.1875	0	103.9837	990.6132	1
15	1	1.32	251.3532	0	103.9837	990.6132	2
15	1	1.98	930.8537	0	103.9837	990.6132	1
15	1	1.98	246.8595	0	103.9837	990.6132	2
15	1	2.42	891.8906	0	103.9837	990.6132	1
15	1	2.42	164.4612	0	103.9837	990.6132	2
15	1	2.64	914.0374	0	103.9837	990.6132	1
15	1	2.64	174.0628	0	103.9837	990.6132	2
15	1	2.86	982.4850	0	103.9837	990.6132	1
15	1	2.86	234.5994	0	103.9837	990.6132	2
15	1	3.52	935.9594	0	103.9837	990.6132	1
15	1	3.52	200.4230	0	103.9837	990.6132	2
15	1	4.18	1001.1260	0	103.9837	990.6132	1
15	1	4.18	187.4372	0	103.9837	990.6132	2
15	1	4.84	992.5556	0	103.9837	990.6132	1
15	1	4.84	127.5420	0	103.9837	990.6132	2
15	1	5.06	986.6441	0	103.9837	990.6132	1
15	1	5.06	177.3381	0	103.9837	990.6132	2
15	1	5.28	991.9912	0	103.9837	990.6132	1
15	1	5.28	131.8554	0	103.9837	990.6132	2
15	2	0	0	3	448.7588	133.2665	1
15	2	0.00	448.7588	0	448.7588	133.2665	1
15	2	0.00	133.2665	0	448.7588	133.2665	2
15	2	0.44	449.3786	0	448.7588	133.2665	1
15	2	0.44	171.5470	0	448.7588	133.2665	2
15	2	0.66	442.5866	0	448.7588	133.2665	1
15	2	0.66	136.1754	0	448.7588	133.2665	2
15	2	1.10	477.5583	0	448.7588	133.2665	1
15	2	1.10	159.1285	0	448.7588	133.2665	2
15	2	2.20	475.6858	0	448.7588	133.2665	1
15	2	2.20	119.5402	0	448.7588	133.2665	2
15	2	2.64	506.6476	0	448.7588	133.2665	1
15	2	2.64	174.1712	0	448.7588	133.2665	2
15	2	3.52	546.9673	0	448.7588	133.2665	1
15	2	3.52	58.2512	0	448.7588	133.2665	2
15	2	3.96	435.7738	0	448.7588	133.2665	1
15	2	3.96	70.3775	0	448.7588	133.2665	2
15	2	4.40	358.3440	0	448.7588	133.2665	1
15	2	4.40	135.8029	0	448.7588	133.2665	2
15	2	4.62	508.3235	0	448.7588	133.2665	1
15	2	4.62	149.3797	0	448.7588	133.2665	2
15	2	5.50	445.8567	0	448.7588	133.2665	1
15	2	5.50	137.6335	0	448.7588	133.2665	2
15	2	5.72	519.6482	0	448.7588	133.2665	1
15	2	5.72	6.8996	0	448.7588	133.2665	2
15	3	0	0	3	254.8642	60.7534	1
15	3	0.00	254.8642	0	254.8642	60.7534	1
15	3	0.00	60.7534	0	254.8642	60.7534	2
15	3	0.22	293.8397	0	254.8642	60.7534	1
15	3	0.22	16.7138	0	254.8642	60.7534	2
15	3	1.10	360.6314	0	254.8642	60.7534	1
15	3	1.10	102.8897	0	254.8642	60.7534	2
15	3	1.32	227.6068	0	254.8642	60.7534	1
15	3	1.32	76.5560	0	254.8642	60.7534	2
15	3	1.54	279.7978	0	254.8642	60.7534	1
15	3	1.54	98.0022	0	254.8642	60.7534	2
15	3	1.76	375.7308	0	254.8642	60.7534	1
15	3	1.76	20.8856	0	254.8642	60.7534	2
15	3	2.42	271.3303	0	254.8642	60.7534	1
15	3	2.42	67.2081	0	254.8642	60.7534	2
15	3	2.64	335.0164	0	254.8642	60.7534	1
15	3	2.64	142.0788	0	254.8642	60.7534	2
15	3	3.52	179.4132	0	254.8642	60.7534	1
15	3	3.52	49.5097	0	254.8642	60.7534	2
15	3	3.96	172.0360	0	254.8642	60.7534	1
15	3	3.96	108.0624	0	254.8642	60.7534	2
15	3	4.18	281.4534	0	254.8642	60.7534	1
15	3	4.18	74.4605	0	254.8642	60.7534	2
15	3	5.94	305.3335	0	254.8642	60.7534	1
15	3	5.94	36.8376	0	254.8642	60.7534	2
15	4	0	0	3	152.9593	-12.3618	1
15	4	0.00	152.9593	0	152.9593	-12.3618	1
15	4	0.00	-12.3618	0	152.9593	-12.3618	2
15	4	0.22	218.3628	0	152.9593	-12.3618	1
15	4	0.22	-1.8488	0	152.9593	-12.3618	2
15	4	0.66	99.0363	0	152.9593	-12.3618	1
15	4	0.66	3.3222	0	152.9593	-12.3618	2
15	4	1.10	124.5620	0	152.9593	-12.3618	1
15	4	1.10	6.1514	0	152.9593	-12.3618	2
15	4	1.32	218.2384	0	152.9593	-12.3618	1
15	4	1.32	-65.6602	0	152.9593	-12.3618	2
15	4	2.20	237.9391	0	152.9593	-12.3618	1
15	4	2.20	130.0851	0	152.9593	-12.3618	2
15	4	2.64	136.0716	0	152.9593	-12.3618	1
15	4	2.64	15.0480	0	152.9593	-12.3618	2
15	4	3.74	200.0589	0	152.9593	-12.3618	1
15	4	3.74	-20.2021	0	152.9593	-12.3618	2
15	4	4.18	112.9118	0	152.9593	-12.3618	1
15	4	4.18	34.8611	0	152.9593	-12.3618	2
15	4	5.06	186.2355	0	152.9593	-12.3618	1
15	4	5.06	-93.8715	0	152.9593	-12.3618	2
15	4	5.50	33.0531	0	152.9593	-12.3618	1
15	4	5.50	38.0568	0	152.9593	-12.3618	2
15	4	6.16	66.9000	0	152.9593	-12.3618	1
15	4	6.16	42.6990	0	152.9593	-12.3618	2
16	1	0	0	3	226.3646	1045.7512	1
16	1	0.00	226.3646	0	226.3646	1045.7512	1
16	1	0.00	1045.7512	0	226.3646	1045.7512	2
16	1	0.22	575.8168	0	226.3646	1045.7512	1
16	1	0.22	638.3663	0	226.3646	1045.7512	2
16	1	0.88	712.4734	0	226.3646	1045.7512	1
16	1	0.88	436.5930	0	226.3646	1045.7512	2
16	1	1.76	774.5523	0	226.3646	1045.7512	1
16	1	1.76	381.5082	0	226.3646	1045.7512	2
16	1	1.98	654.7793	0	226.3646	1045.7512	1
16	1	1.98	425.2777	0	226.3646	1045.7512	2
16	1	2.42	731.4699	0	226.3646	1045.7512	1
16	1	2.42	420.8763	0	226.3646	1045.7512	2
16	1	3.74	737.0790	0	226.3646	1045.7512	1
16	1	3.74	442.5902	0	226.3646	1045.7512	2
16	1	4.18	843.1640	0	226.3646	1045.7512	1
16	1	4.18	390.0763	0	226.3646	1045.7512	2
16	1	4.84	741.6987	0	226.3646	1045.7512	1
16	1	4.84	448.6214	0	226.3646	1045.7512	2
16	1	5.50	761.9626	0	226.3646	1045.7512	1
16	1	5.50	553.1416	0	226.3646	1045.7512	2
16	1	5.72	680.2296	0	226.3646	1045.7512	1
16	1	5.72	391.3191	0	226.3646	1045.7512	2
16	1	5.94	828.3723	0	226.3646	1045.7512	1
16	1	5.94	393.8260	0	226.3646	1045.7512	2
16	2	0	0	3	332.5987	306.3495	1
16	2	0.00	332.5987	0	332.5987	306.3495	1
16	2	0.00	306.3495	0	332.5987	306.3495	2
16	2	0.88	322.4211	0	332.5987	306.3495	1
16	2	0.88	298.7168	0	332.5987	306.3495	2
16	2	2.42	413.2013	0	332.5987	306.3495	1
16	2	2.42	303.5731	0	332.5987	306.3495	2
16	2	2.86	483.9023	0	332.5987	306.3495	1
16	2	2.86	247.4889	0	332.5987	306.3495	2
16	2	3.08	368.0879	0	332.5987	306.3495	1
16	2	3.08	212.3191	0	332.5987	306.3495	2
16	2	3.30	449.8753	0	332.5987	306.3495	1
16	2	3.30	220.7007	0	332.5987	306.3495	2
16	2	4.84	388.4254	0	332.5987	306.3495	1
16	2	4.84	139.8880	0	332.5987	306.3495	2
16	2	5.06	365.4756	0	332.5987	306.3495	1
16	2	5.06	185.5486	0	332.5987	306.3495	2
16	2	5.28	281.7496	0	332.5987	306.3495	1
16	2	5.28	249.0935	0	332.5987	306.3495	2
16	2	5.50	445.7593	0	332.5987	306.3495	1
16	2	5.50	318.8181	0	332.5987	306.3495	2
16	2	5.72	352.7589	0	332.5987	306.3495	1
16	2	5.72	254.2133	0	332.5987	306.3495	2
16	2	5.94	428.1137	0	332.5987	306.3495	1
16	2	5.94	275.8897	0	332.5987	306.3495	2
16	3	0	0	3	194.6731	263.3348	1
16	3	0.00	194.6731	0	194.6731	263.3348	1
16	3	0.00	263.3348	0	194.6731	263.3348	2
16	3	0.22	190.1850	0	194.6731	263.3348	1
16	3	0.22	156.8062	0	194.6731	263.3348	2
16	3	0.66	245.0234	0	194.6731	263.3348	1
16	3	0.66	125.8954	0	194.6731	263.3348	2
16	3	1.76	228.0208	0	194.6731	263.3348	1
16	3	1.76	101.6594	0	194.6731	263.3348	2
16	3	1.98	219.7642	0	194.6731	263.3348	1
16	3	1.98	186.5347	0	194.6731	263.3348	2
16	3	2.64	229.4401	0	194.6731	263.3348	1
16	3	2.64	170.4173	0	194.6731	263.3348	2
16	3	2.86	232.6653	0	194.6731	263.3348	1
16	3	2.86	90.9847	0	194.6731	263.3348	2
16	3	3.52	232.3249	0	194.6731	263.3348	1
16	3	3.52	167.1356	0	194.6731	263.3348	2
16	3	4.40	202.1743	0	194.6731	263.3348	1
16	3	4.40	190.0716	0	194.6731	263.3348	2
16	3	4.62	284.5990	0	194.6731	263.3348	1
16	3	4.62	176.9428	0	194.6731	263.3348	2
16	3	5.28	209.3622	0	194.6731	263.3348	1
16	3	5.28	102.5868	0	194.6731	263.3348	2
16	3	5.72	257.8989	0	194.6731	263.3348	1
16	3	5.72	175.6448	0	194.6731	263.3348	2
16	4	0	0	3	195.3254	90.8803	1
16	4	0.00	195.3254	0	195.3254	90.8803	1
16	4	0.00	90.8803	0	195.3254	90.8803	2
16	4	0.66	95.6297	0	195.3254	90.8803	1
16	4	0.66	42.6015	0	195.3254	90.8803	2
16	4	1.54	121.7399	0	195.3254	90.8803	1
16	4	1.54	68.5346	0	195.3254	90.8803	2
16	4	1.76	103.5471	0	195.3254	90.8803	1
16	4	1.76	46.2199	0	195.3254	90.8803	2
16	4	1.98	86.3627	0	195.3254	90.8803	1
16	4	1.98	73.5683	0	195.3254	90.8803	2
16	4	2.20	144.4037	0	195.3254	90.8803	1
16	4	2.20	69.0730	0	195.3254	90.8803	2
16	4	2.64	35.6859	0	195.3254	90.8803	1
16	4	2.64	21.6329	0	195.3254	90.8803	2
16	4	3.30	163.7524	0	195.3254	90.8803	1
16	4	3.30	31.8165	0	195.3254	90.8803	2
16	4	3.52	208.8304	0	195.3254	90.8803	1
16	4	3.52	121.1307	0	195.3254	90.8803	2
16	4	3.74	96.0013	0	195.3254	90.8803	1
16	4	3.74	106.6181	0	195.3254	90.8803	2
16	4	4.18	92.2302	0	195.3254	90.8803	1
16	4	4.18	163.4270	0	195.3254	90.8803	2
16	4	5.50	223.3675	0	195.3254	90.8803	1
16	4	5.50	135.4058	0	195.3254	90.8803	2
17	1	0	0	3	208.2274	944.7266	1
17	1	0.00	208.2274	0	208.2274	944.7266	1
17	1	0.00	944.7266	0	208.2274	944.7266	2
17	1	0.44	413.6072	0	208.2274	944.7266	1
17	1	0.44	744.1217	0	208.2274	944.7266	2
17	1	0.66	375.0647	0	208.2274	944.7266	1
17	1	0.66	770.0444	0	208.2274	944.7266	2
17	1	1.32	387.3606	0	208.2274	944.7266	1
17	1	1.32	626.3998	0	208.2274	944.7266	2
17	1	1.54	420.2435	0	208.2274	944.7266	1
17	1	1.54	788.5056	0	208.2274	944.7266	2
17	1	1.76	401.4225	0	208.2274	944.7266	1
17	1	1.76	751.7639	0	208.2274	944.7266	2
17	1	2.42	422.6248	0	208.2274	944.7266	1
17	1	2.42	669.4586	0	208.2274	944.7266	2
17	1	3.30	381.0021	0	208.2274	944.7266	1
17	1	3.30	753.4773	0	208.2274	944.7266	2
17	1	3.74	377.9905	0	208.2274	944.7266	1
17	1	3.74	688.6426	0	208.2274	944.7266	2
17	1	4.18	356.4875	0	208.2274	944.7266	1
17	1	4.18	691.6858	0	208.2274	944.7266	2
17	1	5.50	432.0699	0	208.2274	944.7266	1
17	1	5.50	846.5133	0	208.2274	944.7266	2
17	1	6.16	380.6564	0	208.2274	944.7266	1
17	1	6.16	724.6809	0	208.2274	944.7266	2
17	2	0	0	3	165.3078	525.8617	1
17	2	0.00	165.3078	0	165.3078	525.8617	1
17	2	0.00	525.8617	0	165.3078	525.8617	2
17	2	0.22	203.5285	0	165.3078	525.8617	1
17	2	0.22	468.4088	0	165.3078	525.8617	2
17	2	0.66	314.5294	0	165.3078	525.8617	1
17	2	0.66	486.1203	0	165.3078	525.8617	2
17	2	0.88	214.5082	0	165.3078	525.8617	1
17	2	0.88	440.3864	0	165.3078	525.8617	2
17	2	1.32	216.3204	0	165.3078	525.8617	1
17	2	1.32	495.6551	0	165.3078	525.8617	2
17	2	1.76	268.4773	0	165.3078	525.8617	1
17	2	1.76	423.8615	0	165.3078	525.8617	2
17	2	1.98	186.9681	0	165.3078	525.8617	1
17	2	1.98	536.7002	0	165.3078	525.8617	2
17	2	2.86	310.1215	0	165.3078	525.8617	1
17	2	2.86	369.6006	0	165.3078	525.8617	2
17	2	3.52	190.1270	0	165.3078	525.8617	1
17	2	3.52	515.7154	0	165.3078	525.8617	2
17	2	4.62	269.3194	0	165.3078	525.8617	1
17	2	4.62	568.1338	0	165.3078	525.8617	2
17	2	5.06	291.6451	0	165.3078	525.8617	1
17	2	5.06	493.6017	0	165.3078	525.8617	2
17	2	5.28	278.2274	0	165.3078	525.8617	1
17	2	5.28	413.6691	0	165.3078	525.8617	2
17	3	0	0	3	79.5410	380.0104	1
17	3	0.00	79.5410	0	79.5410	380.0104	1
17	3	0.00	380.0104	0	79.5410	380.0104	2
17	3	0.44	161.3340	0	79.5410	380.0104	1
17	3	0.44	307.7113	0	79.5410	380.0104	2
17	3	1.32	270.8244	0	79.5410	380.0104	1
17	3	1.32	293.1427	0	79.5410	380.0104	2
17	3	2.42	135.9645	0	79.5410	380.0104	1
17	3	2.42	268.3652	0	79.5410	380.0104	2
17	3	2.64	261.8798	0	79.5410	380.0104	1
17	3	2.64	243.5445	0	79.5410	380.0104	2
17	3	3.52	268.2105	0	79.5410	380.0104	1
17	3	3.52	307.3115	0	79.5410	380.0104	2
17	3	4.18	249.4956	0	79.5410	380.0104	1
17	3	4.18	295.3709	0	79.5410	380.0104	2
17	3	4.40	171.0480	0	79.5410	380.0104	1
17	3	4.40	318.2817	0	79.5410	380.0104	2
17	3	4.62	223.3834	0	79.5410	380.0104	1
17	3	4.62	333.5627	0	79.5410	380.0104	2
17	3	5.06	149.4744	0	79.5410	380.0104	1
17	3	5.06	276.8962	0	79.5410	380.0104	2
17	3	5.50	187.9639	0	79.5410	380.0104	1
17	3	5.50	216.5340	0	79.5410	380.0104	2
17	3	5.94	174.6770	0	79.5410	380.0104	1
17	3	5.94	334.8467	0	79.5410	380.0104	2
17	4	0	0	3	77.4841	205.6351	1
17	4	0.00	77.4841	0	77.4841	205.6351	1
17	4	0.00	205.6351	0	77.4841	205.6351	2
17	4	0.44	167.1646	0	77.4841	205.6351	1
17	4	0.44	224.8876	0	77.4841	205.6351	2
17	4	0.66	96.8996	0	77.4841	205.6351	1
17	4	0.66	261.7408	0	77.4841	205.6351	2
17	4	0.88	175.3483	0	77.4841	205.6351	1
17	4	0.88	164.0421	0	77.4841	205.6351	2
17	4	1.54	107.5645	0	77.4841	205.6351	1
17	4	1.54	185.6155	0	77.4841	205.6351	2
17	4	2.20	159.4345	0	77.4841	205.6351	1
17	4	2.20	231.6999	0	77.4841	205.6351	2
17	4	2.64	117.0095	0	77.4841	205.6351	1
17	4	2.64	167.3919	0	77.4841	205.6351	2
17	4	3.08	119.3720	0	77.4841	205.6351	1
17	4	3.08	126.0631	0	77.4841	205.6351	2
17	4	3.74	142.5296	0	77.4841	205.6351	1
17	4	3.74	173.1821	0	77.4841	205.6351	2
17	4	4.18	129.2783	0	77.4841	205.6351	1
17	4	4.18	168.2982	0	77.4841	205.6351	2
17	4	5.06	162.0185	0	77.4841	205.6351	1
17	4	5.06	313.1638	0	77.4841	205.6351	2
17	4	6.38	3.4034	0	77.4841	205.6351	1
17	4	6.38	178.3768	0	77.4841	205.6351	2
18	1	0	0	3	78.7013	963.5007	1
18	1	0.00	78.7013	0	78.7013	963.5007	1
18	1	0.00	963.5007	0	78.7013	963.5007	2
18	1	1.32	478.3173	0	78.7013	963.5007	1
18	1	1.32	813.2916	0	78.7013	963.5007	2
18	1	1.76	428.9667	0	78.7013	963.5007	1
18	1	1.76	720.7578	0	78.7013	963.5007	2
18	1	1.98	342.4987	0	78.7013	963.5007	1
18	1	1.98	711.7336	0	78.7013	963.5007	2
18	1	2.64	393.5815	0	78.7013	963.5007	1
18	1	2.64	726.8856	0	78.7013	963.5007	2
18	1	2.86	395.0613	0	78.7013	963.5007	1
18	1	2.86	768.5424	0	78.7013	963.5007	2
18	1	4.40	497.3516	0	78.7013	963.5007	1
18	1	4.40	667.6003	0	78.7013	963.5007	2
18	1	4.62	497.2347	0	78.7013	963.5007	1
18	1	4.62	714.2397	0	78.7013	963.5007	2
18	1	5.06	545.5954	0	78.7013	963.5007	1
18	1	5.06	677.9386	0	78.7013	963.5007	2
18	1	5.28	444.8112	0	78.7013	963.5007	1
18	1	5.28	698.3826	0	78.7013	963.5007	2
18	1	5.72	515.7104	0	78.7013	963.5007	1
18	1	5.72	692.1021	0	78.7013	963.5007	2
18	1	6.38	351.4583	0	78.7013	963.5007	1
18	1	6.38	666.6470	0	78.7013	963.5007	2
18	2	0	0	3	156.1821	447.5288	1
18	2	0.00	156.1821	0	156.1821	447.5288	1
18	2	0.00	447.5288	0	156.1821	447.5288	2
18	2	0.22	309.9628	0	156.1821	447.5288	1
18	2	0.22	436.3701	0	156.1821	447.5288	2
18	2	1.10	255.9146	0	156.1821	447.5288	1
18	2	1.10	534.5534	0	156.1821	447.5288	2
18	2	2.86	365.0363	0	156.1821	447.5288	1
18	2	2.86	472.5772	0	156.1821	447.5288	2
18	2	3.30	292.6042	0	156.1821	447.5288	1
18	2	3.30	483.7733	0	156.1821	447.5288	2
18	2	3.52	235.0786	0	156.1821	447.5288	1
18	2	3.52	457.5940	0	156.1821	447.5288	2
18	2	3.74	341.2246	0	156.1821	447.5288	1
18	2	3.74	418.4920	0	156.1821	447.5288	2
18	2	3.96	274.0410	0	156.1821	447.5288	1
18	2	3.96	522.6552	0	156.1821	447.5288	2
18	2	4.40	262.7840	0	156.1821	447.5288	1
18	2	4.40	547.7851	0	156.1821	447.5288	2
18	2	4.84	332.5852	0	156.1821	447.5288	1
18	2	4.84	436.4587	0	156.1821	447.5288	2
18	2	5.50	252.9620	0	156.1821	447.5288	1
18	2	5.50	536.7964	0	156.1821	447.5288	2
18	2	5.72	186.5755	0	156.1821	447.5288	1
18	2	5.72	447.1721	0	156.1821	447.5288	2
18	3	0	0	3	116.2836	270.7779	1
18	3	0.00	116.2836	0	116.2836	270.7779	1
18	3	0.00	270.7779	0	116.2836	270.7779	2
18	3	0.44	192.2207	0	116.2836	270.7779	1
18	3	0.44	292.7625	0	116.2836	270.7779	2
18	3	1.32	183.8713	0	116.2836	270.7779	1
18	3	1.32	220.9767	0	116.2836	270.7779	2
18	3	1.98	214.2288	0	116.2836	270.7779	1
18	3	1.98	321.4915	0	116.2836	270.7779	2
18	3	2.20	86.2722	0	116.2836	270.7779	1
18	3	2.20	290.3935	0	116.2836	270.7779	2
18	3	2.42	288.4345	0	116.2836	270.7779	1
18	3	2.42	388.2277	0	116.2836	270.7779	2
18	3	3.08	179.4320	0	116.2836	270.7779	1
18	3	3.08	224.8308	0	116.2836	270.7779	2
18	3	3.30	222.0628	0	116.2836	270.7779	1
18	3	3.30	233.3904	0	116.2836	270.7779	2
18	3	3.96	176.0690	0	116.2836	270.7779	1
18	3	3.96	273.9269	0	116.2836	270.7779	2
18	3	4.62	147.2681	0	116.2836	270.7779	1
18	3	4.62	376.9021	0	116.2836	270.7779	2
18	3	5.72	113.0740	0	116.2836	270.7779	1
18	3	5.72	283.1013	0	116.2836	270.7779	2
18	3	5.94	182.5737	0	116.2836	270.7779	1
18	3	5.94	206.9157	0	116.2836	270.7779	2
18	4	0	0	3	105.6371	199.4723	1
18	4	0.00	105.6371	0	105.6371	199.4723	1
18	4	0.00	199.4723	0	105.6371	199.4723	2
18	4	0.44	149.9916	0	105.6371	199.4723	1
18	4	0.44	124.3539	0	105.6371	199.4723	2
18	4	0.66	88.6443	0	105.6371	199.4723	1
18	4	0.66	204.7123	0	105.6371	199.4723	2
18	4	0.88	246.1847	0	105.6371	199.4723	1
18	4	0.88	116.2915	0	105.6371	199.4723	2
18	4	1.54	200.9834	0	105.6371	199.4723	1
18	4	1.54	265.2393	0	105.6371	199.4723	2
18	4	1.98	76.6874	0	105.6371	199.4723	1
18	4	1.98	66.4701	0	105.6371	199.4723	2
18	4	2.42	36.3318	0	105.6371	199.4723	1
18	4	2.42	263.2168	0	105.6371	199.4723	2
18	4	2.64	115.5415	0	105.6371	199.4723	1
18	4	2.64	151.0554	0	105.6371	199.4723	2
18	4	3.30	119.8612	0	105.6371	199.4723	1
18	4	3.30	120.4464	0	105.6371	199.4723	2
18	4	3.74	167.7590	0	105.6371	199.4723	1
18	4	3.74	165.9258	0	105.6371	199.4723	2
18	4	4.62	110.6484	0	105.6371	199.4723	1
18	4	4.62	199.9607	0	105.6371	199.4723	2
18	4	5.72	94.4407	0	105.6371	199.4723	1
18	4	5.72	138.3895	0	105.6371	199.4723	2
19	1	0	0	3	184.4582	954.9553	1
19	1	0.00	184.4582	0	184.4582	954.9553	1
19	1	0.00	954.9553	0	184.4582	954.9553	2
19	1	0.22	654.0800	0	184.4582	954.9553	1
19	1	0.22	456.1890	0	184.4582	954.9553	2
19	1	2.20	883.2955	0	184.4582	954.9553	1
19	1	2.20	136.8387	0	184.4582	954.9553	2
19	1	2.42	961.4671	0	184.4582	954.9553	1
19	1	2.42	235.9961	0	184.4582	954.9553	2
19	1	3.30	934.0130	0	184.4582	954.9553	1
19	1	3.30	136.7160	0	184.4582	954.9553	2
19	1	3.52	904.0164	0	184.4582	954.9553	1
19	1	3.52	178.5340	0	184.4582	954.9553	2
19	1	4.40	940.2992	0	184.4582	954.9553	1
19	1	4.40	274.5253	0	184.4582	954.9553	2
19	1	5.06	871.6595	0	184.4582	954.9553	1
19	1	5.06	157.6342	0	184.4582	954.9553	2
19	1	5.28	971.7298	0	184.4582	954.9553	1
19	1	5.28	176.0139	0	184.4582	954.9553	2
19	1	5.50	948.0053	0	184.4582	954.9553	1
19	1	5.50	250.2478	0	184.4582	954.9553	2
19	1	5.94	882.0250	0	184.4582	954.9553	1
19	1	5.94	158.4132	0	184.4582	954.9553	2
19	1	6.16	935.0245	0	184.4582	954.9553	1
19	1	6.16	220.2325	0	184.4582	954.9553	2
19	2	0	0	3	506.4216	64.6419	1
19	2	0.00	506.4216	0	506.4216	64.6419	1
19	2	0.00	64.6419	0	506.4216	64.6419	2
19	2	0.44	517.2001	0	506.4216	64.6419	1
19	2	0.44	42.3205	0	506.4216	64.6419	2
19	2	1.32	547.0245	0	506.4216	64.6419	1
19	2	1.32	66.3360	0	506.4216	64.6419	2
19	2	1.54	501.8585	0	506.4216	64.6419	1
19	2	1.54	121.1498	0	506.4216	64.6419	2
19	2	1.76	529.3149	0	506.4216	64.6419	1
19	2	1.76	106.6150	0	506.4216	64.6419	2
19	2	1.98	598.0625	0	506.4216	64.6419	1
19	2	1.98	173.1934	0	506.4216	64.6419	2
19	2	2.42	617.6372	0	506.4216	64.6419	1
19	2	2.42	136.7833	0	506.4216	64.6419	2
19	2	2.64	611.8298	0	506.4216	64.6419	1
19	2	2.64	38.8678	0	506.4216	64.6419	2
19	2	2.86	474.0907	0	506.4216	64.6419	1
19	2	2.86	42.9187	0	506.4216	64.6419	2
19	2	3.08	546.8771	0	506.4216	64.6419	1
19	2	3.08	154.2377	0	506.4216	64.6419	2
19	2	4.40	513.9062	0	506.4216	64.6419	1
19	2	4.40	180.2976	0	506.4216	64.6419	2
19	2	5.28	521.7310	0	506.4216	64.6419	1
19	2	5.28	101.5839	0	506.4216	64.6419	2
19	3	0	0	3	272.3213	16.8905	1
19	3	0.00	272.3213	0	272.3213	16.8905	1
19	3	0.00	16.8905	0	272.3213	16.8905	2
19	3	0.44	120.9298	0	272.3213	16.8905	1
19	3	0.44	62.2676	0	272.3213	16.8905	2
19	3	0.66	239.9768	0	272.3213	16.8905	1
19	3	0.66	26.8941	0	272.3213	16.8905	2
19	3	1.10	235.7566	0	272.3213	16.8905	1
19	3	1.10	22.6865	0	272.3213	16.8905	2
19	3	1.32	297.8872	0	272.3213	16.8905	1
19	3	1.32	75.0651	0	272.3213	16.8905	2
19	3	1.54	286.6600	0	272.3213	16.8905	1
19	3	1.54	77.9814	0	272.3213	16.8905	2
19	3	3.52	229.3116	0	272.3213	16.8905	1
19	3	3.52	4.8440	0	272.3213	16.8905	2
19	3	3.74	271.6694	0	272.3213	16.8905	1
19	3	3.74	62.9063	0	272.3213	16.8905	2
19	3	3.96	246.9682	0	272.3213	16.8905	1
19	3	3.96	30.3075	0	272.3213	16.8905	2
19	3	4.84	248.9177	0	272.3213	16.8905	1
19	3	4.84	93.7264	0	272.3213	16.8905	2
19	3	5.06	360.3845	0	272.3213	16.8905	1
19	3	5.06	-22.5755	0	272.3213	16.8905	2
19	3	5.72	275.4085	0	272.3213	16.8905	1
19	3	5.72	8.4499	0	272.3213	16.8905	2
19	4	0	0	3	98.2322	-15.1729	1
19	4	0.00	98.2322	0	98.2322	-15.1729	1
19	4	0.00	-15.1729	0	98.2322	-15.1729	2
19	4	0.22	214.0703	0	98.2322	-15.1729	1
19	4	0.22	-32.9568	0	98.2322	-15.1729	2
19	4	1.54	160.8812	0	98.2322	-15.1729	1
19	4	1.54	-40.6312	0	98.2322	-15.1729	2
19	4	1.98	90.1092	0	98.2322	-15.1729	1
19	4	1.98	-1.3815	0	98.2322	-15.1729	2
19	4	2.42	204.4377	0	98.2322	-15.1729	1
19	4	2.42	35.8657	0	98.2322	-15.1729	2
19	4	2.64	123.8465	0	98.2322	-15.1729	1
19	4	2.64	-2.7197	0	98.2322	-15.1729	2
19	4	3.74	160.8398	0	98.2322	-15.1729	1
19	4	3.74	77.5852	0	98.2322	-15.1729	2
19	4	4.62	156.6385	0	98.2322	-15.1729	1
19	4	4.62	-40.6284	0	98.2322	-15.1729	2
19	4	5.06	172.1382	0	98.2322	-15.1729	1
19	4	5.06	-10.2143	0	98.2322	-15.1729	2
19	4	5.28	133.2915	0	98.2322	-15.1729	1
19	4	5.28	19.5631	0	98.2322	-15.1729	2
19	4	5.94	198.2542	0	98.2322	-15.1729	1
19	4	5.94	12.1002	0	98.2322	-15.1729	2
19	4	6.38	180.5499	0	98.2322	-15.1729	1
19	4	6.38	18.5270	0	98.2322	-15.1729	2
20	1	0	0	3	194.2450	963.8904	1
20	1	0.00	194.2450	0	194.2450	963.8904	1
20	1	0.00	963.8904	0	194.2450	963.8904	2
20	1	0.66	830.1744	0	194.2450	963.8904	1
20	1	0.66	200.7153	0	194.2450	963.8904	2
20	1	1.10	957.2680	0	194.2450	963.8904	1
20	1	1.10	136.2920	0	194.2450	963.8904	2
20	1	1.76	980.1235	0	194.2450	963.8904	1
20	1	1.76	249.9930	0	194.2450	963.8904	2
20	1	2.42	933.5553	0	194.2450	963.8904	1
20	1	2.42	207.6637	0	194.2450	963.8904	2
20	1	2.64	991.3447	0	194.2450	963.8904	1
20	1	2.64	160.2780	0	194.2450	963.8904	2
20	1	2.86	1033.7193	0	194.2450	963.8904	1
20	1	2.86	245.0973	0	194.2450	963.8904	2
20	1	3.96	1045.5655	0	194.2450	963.8904	1
20	1	3.96	240.8520	0	194.2450	963.8904	2
20	1	4.18	992.1023	0	194.2450	963.8904	1
20	1	4.18	225.7108	0	194.2450	963.8904	2
20	1	4.40	1004.3015	0	194.2450	963.8904	1
20	1	4.40	192.0959	0	194.2450	963.8904	2
20	1	4.84	1010.2322	0	194.2450	963.8904	1
20	1	4.84	225.7519	0	194.2450	963.8904	2
20	1	5.28	890.7500	0	194.2450	963.8904	1
20	1	5.28	194.7437	0	194.2450	963.8904	2
20	2	0	0	3	477.6560	142.3789	1
20	2	0.00	477.6560	0	477.6560	142.3789	1
20	2	0.00	142.3789	0	477.6560	142.3789	2
20	2	1.32	428.6131	0	477.6560	142.3789	1
20	2	1.32	97.8530	0	477.6560	142.3789	2
20	2	2.42	497.4555	0	477.6560	142.3789	1
20	2	2.42	102.1755	0	477.6560	142.3789	2
20	2	2.86	573.2494	0	477.6560	142.3789	1
20	2	2.86	152.4708	0	477.6560	142.3789	2
20	2	3.52	565.8476	0	477.6560	142.3789	1
20	2	3.52	70.3135	0	477.6560	142.3789	2
20	2	3.74	594.8842	0	477.6560	142.3789	1
20	2	3.74	69.6926	0	477.6560	142.3789	2
20	2	3.96	445.8515	0	477.6560	142.3789	1
20	2	3.96	15.6553	0	477.6560	142.3789	2
20	2	4.18	533.4816	0	477.6560	142.3789	1
20	2	4.18	86.5846	0	477.6560	142.3789	2
20	2	4.40	492.3703	0	477.6560	142.3789	1
20	2	4.40	188.7019	0	477.6560	142.3789	2
20	2	4.62	437.4607	0	477.6560	142.3789	1
20	2	4.62	164.3821	0	477.6560	142.3789	2
20	2	5.72	623.3197	0	477.6560	142.3789	1
20	2	5.72	59.8627	0	477.6560	142.3789	2
20	2	6.16	568.8590	0	477.6560	142.3789	1
20	2	6.16	70.6494	0	477.6560	142.3789	2
20	3	0	0	3	238.9458	-11.7341	1
20	3	0.00	238.9458	0	238.9458	-11.7341	1
20	3	0.00	-11.7341	0	238.9458	-11.7341	2
20	3	0.66	265.8664	0	238.9458	-11.7341	1
20	3	0.66	111.9861	0	238.9458	-11.7341	2
20	3	0.88	313.9124	0	238.9458	-11.7341	1
20	3	0.88	43.2806	0	238.9458	-11.7341	2
20	3	1.10	214.4060	0	238.9458	-11.7341	1
20	3	1.10	136.0225	0	238.9458	-11.7341	2
20	3	1.32	200.1308	0	238.9458	-11.7341	1
20	3	1.32	62.8046	0	238.9458	-11.7341	2
20	3	1.76	337.4236	0	238.9458	-11.7341	1
20	3	1.76	26.9680	0	238.9458	-11.7341	2
20	3	2.64	300.7973	0	238.9458	-11.7341	1
20	3	2.64	-81.9678	0	238.9458	-11.7341	2
20	3	3.30	324.6718	0	238.9458	-11.7341	1
20	3	3.30	53.8522	0	238.9458	-11.7341	2
20	3	5.28	304.4395	0	238.9458	-11.7341	1
20	3	5.28	36.8001	0	238.9458	-11.7341	2
20	3	5.50	228.1989	0	238.9458	-11.7341	1
20	3	5.50	99.6885	0	238.9458	-11.7341	2
20	3	5.94	330.8925	0	238.9458	-11.7341	1
20	3	5.94	12.6133	0	238.9458	-11.7341	2
20	3	6.16	333.8661	0	238.9458	-11.7341	1
20	3	6.16	36.7219	0	238.9458	-11.7341	2
20	4	0	0	3	86.0822	5.3804	1
20	4	0.00	86.0822	0	86.0822	5.3804	1
20	4	0.00	5.3804	0	86.0822	5.3804	2
20	4	0.66	51.9696	0	86.0822	5.3804	1
20	4	0.66	184.2147	0	86.0822	5.3804	2
20	4	1.54	182.6880	0	86.0822	5.3804	1
20	4	1.54	101.0492	0	86.0822	5.3804	2
20	4	1.98	119.3013	0	86.0822	5.3804	1
20	4	1.98	45.5143	0	86.0822	5.3804	2
20	4	2.64	115.0057	0	86.0822	5.3804	1
20	4	2.64	-27.1939	0	86.0822	5.3804	2
20	4	2.86	133.1608	0	86.0822	5.3804	1
20	4	2.86	39.8024	0	86.0822	5.3804	2
20	4	3.08	150.8471	0	86.0822	5.3804	1
20	4	3.08	40.5622	0	86.0822	5.3804	2
20	4	3.52	103.1541	0	86.0822	5.3804	1
20	4	3.52	24.4227	0	86.0822	5.3804	2
20	4	4.40	218.0276	0	86.0822	5.3804	1
20	4	4.40	27.1178	0	86.0822	5.3804	2
20	4	4.84	135.2655	0	86.0822	5.3804	1
20	4	4.84	-77.2878	0	86.0822	5.3804	2
20	4	5.06	157.8549	0	86.0822	5.3804	1
20	4	5.06	-42.4842	0	86.0822	5.3804	2
20	4	6.38	150.5402	0	86.0822	5.3804	1
[truncated: 18,001 more rows]
