# Supplementary material for: Nonlinear mixed-effects modelling for single cell estimation: when, why, and how to use it
Source: BMC Syst Biol. 2015 Sep 4;9:52. doi: 10.1186/s12918-015-0203-x (PMC4559169; doi:10.1186/s12918-015-0203-x)
Supplement: Additional file 1 — Supporting data. A zip-file containing the datasets used in the analysis, MATLAB-files, NONMEM-files, and Monolix-files equivalent to the ones used in the analysis, as well as a mini-tutorial of how to use Monolix. (ZIP 1761 kb) [file 12918_2015_203_MOESM1_ESM.zip › additional_file_1/Model 1 Files/NONMEM/Simulated data/Data/original_data_NONMEM.csv]

@ID	STUD	TIME	DV	EVID	ST1	ST2	CMT
1	1	0	0	3	148.6275	1010.8644	1
1	1	0.00	148.6275	0	148.6275	1010.8644	1
1	1	0.00	1010.8644	0	148.6275	1010.8644	2
1	1	0.88	438.0332	0	148.6275	1010.8644	1
1	1	0.88	717.8110	0	148.6275	1010.8644	2
1	1	1.32	452.6421	0	148.6275	1010.8644	1
1	1	1.32	682.8474	0	148.6275	1010.8644	2
1	1	2.20	471.5632	0	148.6275	1010.8644	1
1	1	2.20	676.8425	0	148.6275	1010.8644	2
1	1	2.42	479.7802	0	148.6275	1010.8644	1
1	1	2.42	663.1451	0	148.6275	1010.8644	2
1	1	3.30	482.7401	0	148.6275	1010.8644	1
1	1	3.30	684.8348	0	148.6275	1010.8644	2
1	1	4.18	485.4669	0	148.6275	1010.8644	1
1	1	4.18	664.8318	0	148.6275	1010.8644	2
1	1	4.40	474.4587	0	148.6275	1010.8644	1
1	1	4.40	682.5931	0	148.6275	1010.8644	2
1	1	4.62	467.5559	0	148.6275	1010.8644	1
1	1	4.62	679.5158	0	148.6275	1010.8644	2
1	1	5.28	481.7777	0	148.6275	1010.8644	1
1	1	5.28	680.1953	0	148.6275	1010.8644	2
1	1	5.50	482.8568	0	148.6275	1010.8644	1
1	1	5.50	672.4541	0	148.6275	1010.8644	2
1	1	5.94	482.7347	0	148.6275	1010.8644	1
1	1	5.94	664.2857	0	148.6275	1010.8644	2
1	2	0	0	3	235.7558	482.1745	1
1	2	0.00	235.7558	0	235.7558	482.1745	1
1	2	0.00	482.1745	0	235.7558	482.1745	2
1	2	0.22	252.5004	0	235.7558	482.1745	1
1	2	0.22	457.7567	0	235.7558	482.1745	2
1	2	0.44	268.3192	0	235.7558	482.1745	1
1	2	0.44	434.3230	0	235.7558	482.1745	2
1	2	2.64	296.5868	0	235.7558	482.1745	1
1	2	2.64	422.8360	0	235.7558	482.1745	2
1	2	2.86	279.2964	0	235.7558	482.1745	1
1	2	2.86	415.6213	0	235.7558	482.1745	2
1	2	3.30	312.2961	0	235.7558	482.1745	1
1	2	3.30	410.3742	0	235.7558	482.1745	2
1	2	3.74	290.1064	0	235.7558	482.1745	1
1	2	3.74	411.2272	0	235.7558	482.1745	2
1	2	3.96	299.9889	0	235.7558	482.1745	1
1	2	3.96	427.3201	0	235.7558	482.1745	2
1	2	4.18	280.3196	0	235.7558	482.1745	1
1	2	4.18	418.5842	0	235.7558	482.1745	2
1	2	4.84	315.9988	0	235.7558	482.1745	1
1	2	4.84	407.7990	0	235.7558	482.1745	2
1	2	5.72	301.9657	0	235.7558	482.1745	1
1	2	5.72	397.8324	0	235.7558	482.1745	2
1	2	5.94	294.4470	0	235.7558	482.1745	1
1	2	5.94	423.5647	0	235.7558	482.1745	2
1	3	0	0	3	169.6195	298.1743	1
1	3	0.00	169.6195	0	169.6195	298.1743	1
1	3	0.00	298.1743	0	169.6195	298.1743	2
1	3	0.44	165.0182	0	169.6195	298.1743	1
1	3	0.44	269.7706	0	169.6195	298.1743	2
1	3	0.88	166.3320	0	169.6195	298.1743	1
1	3	0.88	273.5256	0	169.6195	298.1743	2
1	3	1.10	170.5833	0	169.6195	298.1743	1
1	3	1.10	251.5512	0	169.6195	298.1743	2
1	3	1.54	168.4304	0	169.6195	298.1743	1
1	3	1.54	258.9066	0	169.6195	298.1743	2
1	3	1.76	187.2640	0	169.6195	298.1743	1
1	3	1.76	259.1694	0	169.6195	298.1743	2
1	3	1.98	186.1196	0	169.6195	298.1743	1
1	3	1.98	267.3080	0	169.6195	298.1743	2
1	3	3.30	160.8261	0	169.6195	298.1743	1
1	3	3.30	257.2577	0	169.6195	298.1743	2
1	3	3.96	169.6479	0	169.6195	298.1743	1
1	3	3.96	262.5864	0	169.6195	298.1743	2
1	3	4.62	196.8132	0	169.6195	298.1743	1
1	3	4.62	260.4803	0	169.6195	298.1743	2
1	3	5.94	187.1486	0	169.6195	298.1743	1
1	3	5.94	262.2945	0	169.6195	298.1743	2
1	3	6.38	176.5482	0	169.6195	298.1743	1
1	3	6.38	246.8322	0	169.6195	298.1743	2
1	4	0	0	3	79.0018	179.3481	1
1	4	0.00	79.0018	0	79.0018	179.3481	1
1	4	0.00	179.3481	0	79.0018	179.3481	2
1	4	0.22	109.8608	0	79.0018	179.3481	1
1	4	0.22	168.4062	0	79.0018	179.3481	2
1	4	0.44	97.6862	0	79.0018	179.3481	1
1	4	0.44	173.5540	0	79.0018	179.3481	2
1	4	0.88	102.1399	0	79.0018	179.3481	1
1	4	0.88	139.5247	0	79.0018	179.3481	2
1	4	2.64	97.9767	0	79.0018	179.3481	1
1	4	2.64	166.5211	0	79.0018	179.3481	2
1	4	3.08	123.2953	0	79.0018	179.3481	1
1	4	3.08	150.1119	0	79.0018	179.3481	2
1	4	3.52	116.7258	0	79.0018	179.3481	1
1	4	3.52	166.2661	0	79.0018	179.3481	2
1	4	3.74	114.7612	0	79.0018	179.3481	1
1	4	3.74	170.6799	0	79.0018	179.3481	2
1	4	3.96	105.8616	0	79.0018	179.3481	1
1	4	3.96	147.1870	0	79.0018	179.3481	2
1	4	4.40	113.4801	0	79.0018	179.3481	1
1	4	4.40	139.0655	0	79.0018	179.3481	2
1	4	5.06	105.8005	0	79.0018	179.3481	1
1	4	5.06	154.8937	0	79.0018	179.3481	2
1	4	5.72	86.1728	0	79.0018	179.3481	1
1	4	5.72	155.0980	0	79.0018	179.3481	2
2	1	0	0	3	152.7917	979.0506	1
2	1	0.00	152.7917	0	152.7917	979.0506	1
2	1	0.00	979.0506	0	152.7917	979.0506	2
2	1	0.44	238.0315	0	152.7917	979.0506	1
2	1	0.44	932.2806	0	152.7917	979.0506	2
2	1	0.88	302.8998	0	152.7917	979.0506	1
2	1	0.88	882.8911	0	152.7917	979.0506	2
2	1	1.10	299.9307	0	152.7917	979.0506	1
2	1	1.10	851.1729	0	152.7917	979.0506	2
2	1	2.42	311.8837	0	152.7917	979.0506	1
2	1	2.42	840.8006	0	152.7917	979.0506	2
2	1	2.64	301.8217	0	152.7917	979.0506	1
2	1	2.64	839.4617	0	152.7917	979.0506	2
2	1	3.08	302.4194	0	152.7917	979.0506	1
2	1	3.08	846.7598	0	152.7917	979.0506	2
2	1	3.52	317.0726	0	152.7917	979.0506	1
2	1	3.52	841.6982	0	152.7917	979.0506	2
2	1	3.74	315.5391	0	152.7917	979.0506	1
2	1	3.74	833.1772	0	152.7917	979.0506	2
2	1	3.96	314.2595	0	152.7917	979.0506	1
2	1	3.96	817.0750	0	152.7917	979.0506	2
2	1	5.72	326.9127	0	152.7917	979.0506	1
2	1	5.72	832.2833	0	152.7917	979.0506	2
2	1	6.16	305.8104	0	152.7917	979.0506	1
2	1	6.16	840.6673	0	152.7917	979.0506	2
2	2	0	0	3	163.3003	586.5848	1
2	2	0.00	163.3003	0	163.3003	586.5848	1
2	2	0.00	586.5848	0	163.3003	586.5848	2
2	2	0.44	193.5684	0	163.3003	586.5848	1
2	2	0.44	566.8957	0	163.3003	586.5848	2
2	2	1.10	179.8034	0	163.3003	586.5848	1
2	2	1.10	557.7499	0	163.3003	586.5848	2
2	2	1.54	198.7952	0	163.3003	586.5848	1
2	2	1.54	542.2648	0	163.3003	586.5848	2
2	2	2.42	201.4821	0	163.3003	586.5848	1
2	2	2.42	542.7292	0	163.3003	586.5848	2
2	2	2.64	189.2804	0	163.3003	586.5848	1
2	2	2.64	535.3764	0	163.3003	586.5848	2
2	2	3.30	203.7756	0	163.3003	586.5848	1
2	2	3.30	538.0290	0	163.3003	586.5848	2
2	2	4.40	206.0083	0	163.3003	586.5848	1
2	2	4.40	561.1661	0	163.3003	586.5848	2
2	2	4.62	206.4916	0	163.3003	586.5848	1
2	2	4.62	531.9646	0	163.3003	586.5848	2
2	2	4.84	196.2571	0	163.3003	586.5848	1
2	2	4.84	532.0485	0	163.3003	586.5848	2
2	2	5.06	200.1911	0	163.3003	586.5848	1
2	2	5.06	537.5782	0	163.3003	586.5848	2
2	2	6.16	179.8399	0	163.3003	586.5848	1
2	2	6.16	534.3218	0	163.3003	586.5848	2
2	3	0	0	3	103.3427	378.1110	1
2	3	0.00	103.3427	0	103.3427	378.1110	1
2	3	0.00	378.1110	0	103.3427	378.1110	2
2	3	0.22	110.8101	0	103.3427	378.1110	1
2	3	0.22	381.7950	0	103.3427	378.1110	2
2	3	1.54	128.2440	0	103.3427	378.1110	1
2	3	1.54	368.3293	0	103.3427	378.1110	2
2	3	2.42	139.8620	0	103.3427	378.1110	1
2	3	2.42	332.3330	0	103.3427	378.1110	2
2	3	3.08	129.3764	0	103.3427	378.1110	1
2	3	3.08	332.4480	0	103.3427	378.1110	2
2	3	3.30	147.4646	0	103.3427	378.1110	1
2	3	3.30	361.5344	0	103.3427	378.1110	2
2	3	4.18	112.4949	0	103.3427	378.1110	1
2	3	4.18	349.1903	0	103.3427	378.1110	2
2	3	4.40	129.3171	0	103.3427	378.1110	1
2	3	4.40	343.5458	0	103.3427	378.1110	2
2	3	4.84	135.7502	0	103.3427	378.1110	1
2	3	4.84	359.2181	0	103.3427	378.1110	2
2	3	5.28	127.2902	0	103.3427	378.1110	1
2	3	5.28	348.2871	0	103.3427	378.1110	2
2	3	5.94	128.6825	0	103.3427	378.1110	1
2	3	5.94	338.0921	0	103.3427	378.1110	2
2	3	6.16	130.7820	0	103.3427	378.1110	1
2	3	6.16	333.7681	0	103.3427	378.1110	2
2	4	0	0	3	75.5684	260.4941	1
2	4	0.00	75.5684	0	75.5684	260.4941	1
2	4	0.00	260.4941	0	75.5684	260.4941	2
2	4	0.44	72.5027	0	75.5684	260.4941	1
2	4	0.44	227.6721	0	75.5684	260.4941	2
2	4	1.10	80.9990	0	75.5684	260.4941	1
2	4	1.10	235.5378	0	75.5684	260.4941	2
2	4	1.32	70.7554	0	75.5684	260.4941	1
2	4	1.32	232.3028	0	75.5684	260.4941	2
2	4	1.54	84.0774	0	75.5684	260.4941	1
2	4	1.54	232.2597	0	75.5684	260.4941	2
2	4	1.76	102.2040	0	75.5684	260.4941	1
2	4	1.76	245.5714	0	75.5684	260.4941	2
2	4	1.98	86.2897	0	75.5684	260.4941	1
2	4	1.98	212.1088	0	75.5684	260.4941	2
2	4	2.20	105.1127	0	75.5684	260.4941	1
2	4	2.20	224.6418	0	75.5684	260.4941	2
2	4	2.86	77.8725	0	75.5684	260.4941	1
2	4	2.86	233.9452	0	75.5684	260.4941	2
2	4	3.08	94.1826	0	75.5684	260.4941	1
2	4	3.08	228.5730	0	75.5684	260.4941	2
2	4	4.40	97.1649	0	75.5684	260.4941	1
2	4	4.40	220.5278	0	75.5684	260.4941	2
2	4	5.28	100.6595	0	75.5684	260.4941	1
2	4	5.28	228.7989	0	75.5684	260.4941	2
3	1	0	0	3	135.6000	997.8074	1
3	1	0.00	135.6000	0	135.6000	997.8074	1
3	1	0.00	997.8074	0	135.6000	997.8074	2
3	1	0.22	333.9470	0	135.6000	997.8074	1
3	1	0.22	846.5161	0	135.6000	997.8074	2
3	1	1.54	566.2942	0	135.6000	997.8074	1
3	1	1.54	564.1894	0	135.6000	997.8074	2
3	1	1.98	608.7785	0	135.6000	997.8074	1
3	1	1.98	550.7814	0	135.6000	997.8074	2
3	1	2.20	589.0669	0	135.6000	997.8074	1
3	1	2.20	550.0122	0	135.6000	997.8074	2
3	1	2.64	602.8011	0	135.6000	997.8074	1
3	1	2.64	552.3606	0	135.6000	997.8074	2
3	1	3.08	578.2977	0	135.6000	997.8074	1
3	1	3.08	550.2504	0	135.6000	997.8074	2
3	1	3.96	599.8888	0	135.6000	997.8074	1
3	1	3.96	551.2655	0	135.6000	997.8074	2
3	1	4.18	612.0964	0	135.6000	997.8074	1
3	1	4.18	560.9351	0	135.6000	997.8074	2
3	1	4.40	603.5902	0	135.6000	997.8074	1
3	1	4.40	539.0198	0	135.6000	997.8074	2
3	1	4.62	592.7007	0	135.6000	997.8074	1
3	1	4.62	538.7512	0	135.6000	997.8074	2
3	1	5.50	593.1853	0	135.6000	997.8074	1
3	1	5.50	551.0598	0	135.6000	997.8074	2
3	2	0	0	3	305.7242	382.9343	1
3	2	0.00	305.7242	0	305.7242	382.9343	1
3	2	0.00	382.9343	0	305.7242	382.9343	2
3	2	0.66	340.7670	0	305.7242	382.9343	1
3	2	0.66	341.8254	0	305.7242	382.9343	2
3	2	1.10	356.9578	0	305.7242	382.9343	1
3	2	1.10	336.3845	0	305.7242	382.9343	2
3	2	2.20	370.7947	0	305.7242	382.9343	1
3	2	2.20	332.4113	0	305.7242	382.9343	2
3	2	3.52	366.8589	0	305.7242	382.9343	1
3	2	3.52	336.4552	0	305.7242	382.9343	2
3	2	3.74	365.5275	0	305.7242	382.9343	1
3	2	3.74	333.0578	0	305.7242	382.9343	2
3	2	3.96	362.3043	0	305.7242	382.9343	1
3	2	3.96	335.1888	0	305.7242	382.9343	2
3	2	4.40	370.9137	0	305.7242	382.9343	1
3	2	4.40	333.6032	0	305.7242	382.9343	2
3	2	4.84	373.2411	0	305.7242	382.9343	1
3	2	4.84	333.6039	0	305.7242	382.9343	2
3	2	5.28	356.6732	0	305.7242	382.9343	1
3	2	5.28	331.6131	0	305.7242	382.9343	2
3	2	5.50	362.0456	0	305.7242	382.9343	1
3	2	5.50	331.3665	0	305.7242	382.9343	2
3	2	5.72	363.3860	0	305.7242	382.9343	1
3	2	5.72	328.0092	0	305.7242	382.9343	2
3	3	0	0	3	152.7130	207.9672	1
3	3	0.00	152.7130	0	152.7130	207.9672	1
3	3	0.00	207.9672	0	152.7130	207.9672	2
3	3	0.22	212.7734	0	152.7130	207.9672	1
3	3	0.22	225.7492	0	152.7130	207.9672	2
3	3	0.88	202.1912	0	152.7130	207.9672	1
3	3	0.88	219.9463	0	152.7130	207.9672	2
3	3	1.32	229.5740	0	152.7130	207.9672	1
3	3	1.32	198.7140	0	152.7130	207.9672	2
3	3	1.98	221.9170	0	152.7130	207.9672	1
3	3	1.98	182.0309	0	152.7130	207.9672	2
3	3	2.42	217.9916	0	152.7130	207.9672	1
3	3	2.42	191.8266	0	152.7130	207.9672	2
3	3	3.74	226.6108	0	152.7130	207.9672	1
3	3	3.74	200.9241	0	152.7130	207.9672	2
3	3	4.18	216.3135	0	152.7130	207.9672	1
3	3	4.18	182.4164	0	152.7130	207.9672	2
3	3	5.06	202.2709	0	152.7130	207.9672	1
3	3	5.06	168.2019	0	152.7130	207.9672	2
3	3	5.28	235.1082	0	152.7130	207.9672	1
3	3	5.28	212.9175	0	152.7130	207.9672	2
3	3	5.94	205.5904	0	152.7130	207.9672	1
3	3	5.94	183.4513	0	152.7130	207.9672	2
3	3	6.16	202.5424	0	152.7130	207.9672	1
3	3	6.16	208.1828	0	152.7130	207.9672	2
3	4	0	0	3	122.2146	141.6596	1
3	4	0.00	122.2146	0	122.2146	141.6596	1
3	4	0.00	141.6596	0	122.2146	141.6596	2
3	4	0.44	126.7544	0	122.2146	141.6596	1
3	4	0.44	125.7583	0	122.2146	141.6596	2
3	4	0.88	113.3685	0	122.2146	141.6596	1
3	4	0.88	111.2133	0	122.2146	141.6596	2
3	4	1.54	111.4642	0	122.2146	141.6596	1
3	4	1.54	122.2473	0	122.2146	141.6596	2
3	4	2.42	132.4331	0	122.2146	141.6596	1
3	4	2.42	128.5181	0	122.2146	141.6596	2
3	4	3.08	114.9815	0	122.2146	141.6596	1
3	4	3.08	114.6315	0	122.2146	141.6596	2
3	4	3.74	134.2593	0	122.2146	141.6596	1
3	4	3.74	119.7032	0	122.2146	141.6596	2
3	4	4.18	133.8168	0	122.2146	141.6596	1
3	4	4.18	119.9956	0	122.2146	141.6596	2
3	4	4.62	143.8519	0	122.2146	141.6596	1
3	4	4.62	118.9424	0	122.2146	141.6596	2
3	4	4.84	113.4633	0	122.2146	141.6596	1
3	4	4.84	108.5205	0	122.2146	141.6596	2
3	4	5.28	121.5273	0	122.2146	141.6596	1
3	4	5.28	124.7997	0	122.2146	141.6596	2
3	4	6.16	128.8376	0	122.2146	141.6596	1
3	4	6.16	131.4428	0	122.2146	141.6596	2
4	1	0	0	3	145.1409	989.9412	1
4	1	0.00	145.1409	0	145.1409	989.9412	1
4	1	0.00	989.9412	0	145.1409	989.9412	2
4	1	0.66	245.1328	0	145.1409	989.9412	1
4	1	0.66	911.3891	0	145.1409	989.9412	2
4	1	0.88	265.1470	0	145.1409	989.9412	1
4	1	0.88	886.7526	0	145.1409	989.9412	2
4	1	1.10	265.6985	0	145.1409	989.9412	1
4	1	1.10	868.8150	0	145.1409	989.9412	2
4	1	1.98	291.6414	0	145.1409	989.9412	1
4	1	1.98	871.7037	0	145.1409	989.9412	2
4	1	3.52	266.8432	0	145.1409	989.9412	1
4	1	3.52	873.9654	0	145.1409	989.9412	2
4	1	4.18	288.0975	0	145.1409	989.9412	1
4	1	4.18	867.8438	0	145.1409	989.9412	2
4	1	4.62	258.8450	0	145.1409	989.9412	1
4	1	4.62	852.5951	0	145.1409	989.9412	2
4	1	4.84	276.4808	0	145.1409	989.9412	1
4	1	4.84	868.5688	0	145.1409	989.9412	2
4	1	5.28	291.9176	0	145.1409	989.9412	1
4	1	5.28	859.5482	0	145.1409	989.9412	2
4	1	5.50	284.2296	0	145.1409	989.9412	1
4	1	5.50	869.4933	0	145.1409	989.9412	2
4	1	6.16	268.7677	0	145.1409	989.9412	1
4	1	6.16	883.8181	0	145.1409	989.9412	2
4	2	0	0	3	121.5328	600.7810	1
4	2	0.00	121.5328	0	121.5328	600.7810	1
4	2	0.00	600.7810	0	121.5328	600.7810	2
4	2	0.22	141.2358	0	121.5328	600.7810	1
4	2	0.22	608.7101	0	121.5328	600.7810	2
4	2	0.88	168.9778	0	121.5328	600.7810	1
4	2	0.88	572.5943	0	121.5328	600.7810	2
4	2	1.10	188.0038	0	121.5328	600.7810	1
4	2	1.10	554.3900	0	121.5328	600.7810	2
4	2	1.32	181.5437	0	121.5328	600.7810	1
4	2	1.32	569.0571	0	121.5328	600.7810	2
4	2	2.20	172.5810	0	121.5328	600.7810	1
4	2	2.20	564.3950	0	121.5328	600.7810	2
4	2	2.42	188.6773	0	121.5328	600.7810	1
4	2	2.42	551.9516	0	121.5328	600.7810	2
4	2	2.64	181.3852	0	121.5328	600.7810	1
4	2	2.64	581.0600	0	121.5328	600.7810	2
4	2	4.84	192.4291	0	121.5328	600.7810	1
4	2	4.84	545.2911	0	121.5328	600.7810	2
4	2	5.50	172.2987	0	121.5328	600.7810	1
4	2	5.50	566.1518	0	121.5328	600.7810	2
4	2	6.16	185.8229	0	121.5328	600.7810	1
4	2	6.16	552.3207	0	121.5328	600.7810	2
4	2	6.38	168.0982	0	121.5328	600.7810	1
4	2	6.38	544.3386	0	121.5328	600.7810	2
4	3	0	0	3	93.4488	393.0095	1
4	3	0.00	93.4488	0	93.4488	393.0095	1
4	3	0.00	393.0095	0	93.4488	393.0095	2
4	3	0.22	119.2530	0	93.4488	393.0095	1
4	3	0.22	375.4668	0	93.4488	393.0095	2
4	3	1.10	129.6114	0	93.4488	393.0095	1
4	3	1.10	351.7228	0	93.4488	393.0095	2
4	3	1.32	118.3958	0	93.4488	393.0095	1
4	3	1.32	385.5193	0	93.4488	393.0095	2
4	3	1.54	115.1333	0	93.4488	393.0095	1
4	3	1.54	349.4818	0	93.4488	393.0095	2
4	3	2.20	114.6649	0	93.4488	393.0095	1
4	3	2.20	357.0454	0	93.4488	393.0095	2
4	3	2.86	103.3686	0	93.4488	393.0095	1
4	3	2.86	376.9389	0	93.4488	393.0095	2
4	3	3.30	121.5140	0	93.4488	393.0095	1
4	3	3.30	373.9875	0	93.4488	393.0095	2
4	3	3.96	130.5679	0	93.4488	393.0095	1
4	3	3.96	366.4295	0	93.4488	393.0095	2
4	3	4.18	119.3508	0	93.4488	393.0095	1
4	3	4.18	372.7321	0	93.4488	393.0095	2
4	3	4.62	144.6341	0	93.4488	393.0095	1
4	3	4.62	363.5002	0	93.4488	393.0095	2
4	3	5.50	126.5201	0	93.4488	393.0095	1
4	3	5.50	372.7179	0	93.4488	393.0095	2
4	4	0	0	3	67.3989	244.1302	1
4	4	0.00	67.3989	0	67.3989	244.1302	1
4	4	0.00	244.1302	0	67.3989	244.1302	2
4	4	0.44	73.9921	0	67.3989	244.1302	1
4	4	0.44	238.5028	0	67.3989	244.1302	2
4	4	0.66	59.7262	0	67.3989	244.1302	1
4	4	0.66	244.9313	0	67.3989	244.1302	2
4	4	1.10	87.1906	0	67.3989	244.1302	1
4	4	1.10	240.6441	0	67.3989	244.1302	2
4	4	1.32	60.1727	0	67.3989	244.1302	1
4	4	1.32	231.3669	0	67.3989	244.1302	2
4	4	1.98	75.5099	0	67.3989	244.1302	1
4	4	1.98	229.3378	0	67.3989	244.1302	2
4	4	2.42	73.9380	0	67.3989	244.1302	1
4	4	2.42	251.1407	0	67.3989	244.1302	2
4	4	3.08	81.1322	0	67.3989	244.1302	1
4	4	3.08	232.5334	0	67.3989	244.1302	2
4	4	4.62	91.7644	0	67.3989	244.1302	1
4	4	4.62	242.0776	0	67.3989	244.1302	2
4	4	5.28	89.0167	0	67.3989	244.1302	1
4	4	5.28	230.2384	0	67.3989	244.1302	2
4	4	5.72	69.7450	0	67.3989	244.1302	1
4	4	5.72	245.2334	0	67.3989	244.1302	2
4	4	6.16	86.6851	0	67.3989	244.1302	1
4	4	6.16	235.4739	0	67.3989	244.1302	2
5	1	0	0	3	146.6235	999.1077	1
5	1	0.00	146.6235	0	146.6235	999.1077	1
5	1	0.00	999.1077	0	146.6235	999.1077	2
5	1	0.44	252.2451	0	146.6235	999.1077	1
5	1	0.44	902.1821	0	146.6235	999.1077	2
5	1	1.76	312.1827	0	146.6235	999.1077	1
5	1	1.76	845.1177	0	146.6235	999.1077	2
5	1	2.20	305.0154	0	146.6235	999.1077	1
5	1	2.20	837.6523	0	146.6235	999.1077	2
5	1	2.42	319.7138	0	146.6235	999.1077	1
5	1	2.42	844.4491	0	146.6235	999.1077	2
5	1	3.08	318.1374	0	146.6235	999.1077	1
5	1	3.08	832.9943	0	146.6235	999.1077	2
5	1	3.52	309.9930	0	146.6235	999.1077	1
5	1	3.52	845.4283	0	146.6235	999.1077	2
5	1	4.62	326.6219	0	146.6235	999.1077	1
5	1	4.62	839.5024	0	146.6235	999.1077	2
5	1	4.84	304.2771	0	146.6235	999.1077	1
5	1	4.84	844.4224	0	146.6235	999.1077	2
5	1	5.06	298.1233	0	146.6235	999.1077	1
5	1	5.06	839.4337	0	146.6235	999.1077	2
5	1	5.50	316.3827	0	146.6235	999.1077	1
5	1	5.50	839.0909	0	146.6235	999.1077	2
5	1	5.72	299.2195	0	146.6235	999.1077	1
5	1	5.72	841.5680	0	146.6235	999.1077	2
5	2	0	0	3	149.2974	585.6677	1
5	2	0.00	149.2974	0	149.2974	585.6677	1
5	2	0.00	585.6677	0	149.2974	585.6677	2
5	2	0.22	154.9869	0	149.2974	585.6677	1
5	2	0.22	580.6835	0	149.2974	585.6677	2
5	2	0.66	182.2124	0	149.2974	585.6677	1
5	2	0.66	547.9227	0	149.2974	585.6677	2
5	2	1.54	184.6664	0	149.2974	585.6677	1
5	2	1.54	546.8486	0	149.2974	585.6677	2
5	2	2.20	198.0052	0	149.2974	585.6677	1
5	2	2.20	540.6159	0	149.2974	585.6677	2
5	2	3.30	202.4489	0	149.2974	585.6677	1
5	2	3.30	547.9387	0	149.2974	585.6677	2
5	2	3.74	202.7256	0	149.2974	585.6677	1
5	2	3.74	536.7907	0	149.2974	585.6677	2
5	2	4.18	218.7518	0	149.2974	585.6677	1
5	2	4.18	554.2700	0	149.2974	585.6677	2
5	2	4.40	201.5112	0	149.2974	585.6677	1
5	2	4.40	546.2624	0	149.2974	585.6677	2
5	2	4.62	202.7941	0	149.2974	585.6677	1
5	2	4.62	554.2007	0	149.2974	585.6677	2
5	2	5.06	212.7374	0	149.2974	585.6677	1
5	2	5.06	542.3583	0	149.2974	585.6677	2
5	2	5.72	181.5707	0	149.2974	585.6677	1
5	2	5.72	548.0360	0	149.2974	585.6677	2
5	3	0	0	3	97.8385	384.0573	1
5	3	0.00	97.8385	0	97.8385	384.0573	1
5	3	0.00	384.0573	0	97.8385	384.0573	2
5	3	0.44	114.1041	0	97.8385	384.0573	1
5	3	0.44	370.6743	0	97.8385	384.0573	2
5	3	1.54	117.8474	0	97.8385	384.0573	1
5	3	1.54	331.8777	0	97.8385	384.0573	2
5	3	1.98	125.8952	0	97.8385	384.0573	1
5	3	1.98	359.6268	0	97.8385	384.0573	2
5	3	3.30	127.0710	0	97.8385	384.0573	1
5	3	3.30	356.1002	0	97.8385	384.0573	2
5	3	3.52	124.3192	0	97.8385	384.0573	1
5	3	3.52	365.2006	0	97.8385	384.0573	2
5	3	3.74	114.3216	0	97.8385	384.0573	1
5	3	3.74	356.4791	0	97.8385	384.0573	2
5	3	4.18	112.8177	0	97.8385	384.0573	1
5	3	4.18	358.4087	0	97.8385	384.0573	2
5	3	4.40	117.8523	0	97.8385	384.0573	1
5	3	4.40	343.1475	0	97.8385	384.0573	2
5	3	5.06	126.7257	0	97.8385	384.0573	1
5	3	5.06	358.5742	0	97.8385	384.0573	2
5	3	5.28	138.8575	0	97.8385	384.0573	1
5	3	5.28	372.0176	0	97.8385	384.0573	2
5	3	6.16	131.2103	0	97.8385	384.0573	1
5	3	6.16	351.3715	0	97.8385	384.0573	2
5	4	0	0	3	71.5258	254.9430	1
5	4	0.00	71.5258	0	71.5258	254.9430	1
5	4	0.00	254.9430	0	71.5258	254.9430	2
5	4	0.44	67.1563	0	71.5258	254.9430	1
5	4	0.44	248.7254	0	71.5258	254.9430	2
5	4	0.66	89.3636	0	71.5258	254.9430	1
5	4	0.66	237.3848	0	71.5258	254.9430	2
5	4	0.88	68.1287	0	71.5258	254.9430	1
5	4	0.88	247.0695	0	71.5258	254.9430	2
5	4	1.32	72.1343	0	71.5258	254.9430	1
5	4	1.32	229.4214	0	71.5258	254.9430	2
5	4	1.54	97.9003	0	71.5258	254.9430	1
5	4	1.54	224.9281	0	71.5258	254.9430	2
5	4	1.76	95.1045	0	71.5258	254.9430	1
5	4	1.76	227.0478	0	71.5258	254.9430	2
5	4	3.74	84.5465	0	71.5258	254.9430	1
5	4	3.74	234.6911	0	71.5258	254.9430	2
5	4	4.40	79.0673	0	71.5258	254.9430	1
5	4	4.40	232.8206	0	71.5258	254.9430	2
5	4	5.50	87.0771	0	71.5258	254.9430	1
5	4	5.50	237.6595	0	71.5258	254.9430	2
5	4	6.16	70.0666	0	71.5258	254.9430	1
5	4	6.16	217.7777	0	71.5258	254.9430	2
5	4	6.38	83.5600	0	71.5258	254.9430	1
5	4	6.38	233.1094	0	71.5258	254.9430	2
6	1	0	0	3	163.4767	998.1016	1
6	1	0.00	163.4767	0	163.4767	998.1016	1
6	1	0.00	998.1016	0	163.4767	998.1016	2
6	1	0.22	313.1930	0	163.4767	998.1016	1
6	1	0.22	808.4769	0	163.4767	998.1016	2
6	1	1.32	559.2240	0	163.4767	998.1016	1
6	1	1.32	601.5590	0	163.4767	998.1016	2
6	1	1.76	572.1063	0	163.4767	998.1016	1
6	1	1.76	563.5881	0	163.4767	998.1016	2
6	1	2.42	585.1703	0	163.4767	998.1016	1
6	1	2.42	554.4807	0	163.4767	998.1016	2
6	1	3.30	591.0647	0	163.4767	998.1016	1
6	1	3.30	544.8270	0	163.4767	998.1016	2
6	1	3.74	586.7777	0	163.4767	998.1016	1
6	1	3.74	552.0349	0	163.4767	998.1016	2
6	1	4.18	590.8492	0	163.4767	998.1016	1
6	1	4.18	553.5106	0	163.4767	998.1016	2
6	1	4.40	578.4541	0	163.4767	998.1016	1
6	1	4.40	556.9995	0	163.4767	998.1016	2
6	1	4.62	587.1733	0	163.4767	998.1016	1
6	1	4.62	541.5103	0	163.4767	998.1016	2
6	1	4.84	574.7388	0	163.4767	998.1016	1
6	1	4.84	563.8349	0	163.4767	998.1016	2
6	1	5.28	594.3486	0	163.4767	998.1016	1
6	1	5.28	544.9875	0	163.4767	998.1016	2
6	2	0	0	3	292.2263	394.8304	1
6	2	0.00	292.2263	0	292.2263	394.8304	1
6	2	0.00	394.8304	0	292.2263	394.8304	2
6	2	1.10	337.2401	0	292.2263	394.8304	1
6	2	1.10	339.8016	0	292.2263	394.8304	2
6	2	1.54	350.2502	0	292.2263	394.8304	1
6	2	1.54	350.2135	0	292.2263	394.8304	2
6	2	2.42	345.7272	0	292.2263	394.8304	1
6	2	2.42	326.0896	0	292.2263	394.8304	2
6	2	3.08	361.4109	0	292.2263	394.8304	1
6	2	3.08	342.1510	0	292.2263	394.8304	2
6	2	4.62	339.2809	0	292.2263	394.8304	1
6	2	4.62	336.1908	0	292.2263	394.8304	2
6	2	5.06	344.9730	0	292.2263	394.8304	1
6	2	5.06	338.7640	0	292.2263	394.8304	2
6	2	5.28	354.2024	0	292.2263	394.8304	1
6	2	5.28	322.3461	0	292.2263	394.8304	2
6	2	5.50	339.4777	0	292.2263	394.8304	1
6	2	5.50	342.0348	0	292.2263	394.8304	2
6	2	5.72	333.8666	0	292.2263	394.8304	1
6	2	5.72	336.0745	0	292.2263	394.8304	2
6	2	5.94	363.3821	0	292.2263	394.8304	1
6	2	5.94	322.6651	0	292.2263	394.8304	2
6	2	6.16	359.2436	0	292.2263	394.8304	1
6	2	6.16	326.5682	0	292.2263	394.8304	2
6	3	0	0	3	171.9187	239.6974	1
6	3	0.00	171.9187	0	171.9187	239.6974	1
6	3	0.00	239.6974	0	171.9187	239.6974	2
6	3	0.88	223.2727	0	171.9187	239.6974	1
6	3	0.88	201.8535	0	171.9187	239.6974	2
6	3	1.54	203.2968	0	171.9187	239.6974	1
6	3	1.54	204.4793	0	171.9187	239.6974	2
6	3	1.76	211.5094	0	171.9187	239.6974	1
6	3	1.76	196.0305	0	171.9187	239.6974	2
6	3	1.98	210.5053	0	171.9187	239.6974	1
6	3	1.98	206.2354	0	171.9187	239.6974	2
6	3	2.20	203.2490	0	171.9187	239.6974	1
6	3	2.20	188.0024	0	171.9187	239.6974	2
6	3	2.42	220.7885	0	171.9187	239.6974	1
6	3	2.42	191.2873	0	171.9187	239.6974	2
6	3	2.64	218.9494	0	171.9187	239.6974	1
6	3	2.64	205.4867	0	171.9187	239.6974	2
6	3	2.86	219.8288	0	171.9187	239.6974	1
6	3	2.86	180.6681	0	171.9187	239.6974	2
6	3	4.62	199.8952	0	171.9187	239.6974	1
6	3	4.62	192.6275	0	171.9187	239.6974	2
6	3	5.28	191.6459	0	171.9187	239.6974	1
6	3	5.28	195.8323	0	171.9187	239.6974	2
6	3	5.94	207.9980	0	171.9187	239.6974	1
6	3	5.94	194.4866	0	171.9187	239.6974	2
6	4	0	0	3	95.4667	134.0368	1
6	4	0.00	95.4667	0	95.4667	134.0368	1
6	4	0.00	134.0368	0	95.4667	134.0368	2
6	4	0.22	119.5582	0	95.4667	134.0368	1
6	4	0.22	128.1136	0	95.4667	134.0368	2
6	4	1.32	136.2828	0	95.4667	134.0368	1
6	4	1.32	103.1578	0	95.4667	134.0368	2
6	4	1.54	114.6301	0	95.4667	134.0368	1
6	4	1.54	112.4331	0	95.4667	134.0368	2
6	4	1.98	107.7966	0	95.4667	134.0368	1
6	4	1.98	134.2346	0	95.4667	134.0368	2
6	4	2.64	127.4189	0	95.4667	134.0368	1
6	4	2.64	115.1962	0	95.4667	134.0368	2
6	4	2.86	114.8054	0	95.4667	134.0368	1
6	4	2.86	140.7958	0	95.4667	134.0368	2
6	4	3.52	122.7901	0	95.4667	134.0368	1
6	4	3.52	106.1194	0	95.4667	134.0368	2
6	4	3.96	131.0707	0	95.4667	134.0368	1
6	4	3.96	106.4498	0	95.4667	134.0368	2
6	4	4.40	135.4025	0	95.4667	134.0368	1
6	4	4.40	112.0547	0	95.4667	134.0368	2
6	4	5.50	122.6566	0	95.4667	134.0368	1
6	4	5.50	107.6691	0	95.4667	134.0368	2
6	4	6.38	137.0167	0	95.4667	134.0368	1
6	4	6.38	98.7612	0	95.4667	134.0368	2
7	1	0	0	3	155.8598	1013.6920	1
7	1	0.00	155.8598	0	155.8598	1013.6920	1
7	1	0.00	1013.6920	0	155.8598	1013.6920	2
7	1	0.22	402.7008	0	155.8598	1013.6920	1
7	1	0.22	741.8322	0	155.8598	1013.6920	2
7	1	0.66	609.9929	0	155.8598	1013.6920	1
7	1	0.66	547.6211	0	155.8598	1013.6920	2
7	1	1.32	659.7300	0	155.8598	1013.6920	1
7	1	1.32	493.2171	0	155.8598	1013.6920	2
7	1	2.20	693.4895	0	155.8598	1013.6920	1
7	1	2.20	479.2009	0	155.8598	1013.6920	2
7	1	2.64	658.6988	0	155.8598	1013.6920	1
7	1	2.64	496.7117	0	155.8598	1013.6920	2
7	1	2.86	674.6876	0	155.8598	1013.6920	1
7	1	2.86	479.2386	0	155.8598	1013.6920	2
7	1	3.08	665.7656	0	155.8598	1013.6920	1
7	1	3.08	473.8128	0	155.8598	1013.6920	2
7	1	4.18	673.1547	0	155.8598	1013.6920	1
7	1	4.18	481.1355	0	155.8598	1013.6920	2
7	1	5.28	677.1914	0	155.8598	1013.6920	1
7	1	5.28	499.4100	0	155.8598	1013.6920	2
7	1	5.50	679.6662	0	155.8598	1013.6920	1
7	1	5.50	473.7425	0	155.8598	1013.6920	2
7	1	6.16	668.4666	0	155.8598	1013.6920	1
7	1	6.16	491.7810	0	155.8598	1013.6920	2
7	2	0	0	3	343.3196	323.6254	1
7	2	0.00	343.3196	0	343.3196	323.6254	1
7	2	0.00	323.6254	0	343.3196	323.6254	2
7	2	1.10	400.0096	0	343.3196	323.6254	1
7	2	1.10	285.9674	0	343.3196	323.6254	2
7	2	1.98	383.3937	0	343.3196	323.6254	1
7	2	1.98	285.8113	0	343.3196	323.6254	2
7	2	2.20	389.3929	0	343.3196	323.6254	1
7	2	2.20	287.0181	0	343.3196	323.6254	2
7	2	2.86	397.9251	0	343.3196	323.6254	1
7	2	2.86	265.4941	0	343.3196	323.6254	2
7	2	3.30	378.4609	0	343.3196	323.6254	1
7	2	3.30	269.5245	0	343.3196	323.6254	2
7	2	3.96	392.5536	0	343.3196	323.6254	1
7	2	3.96	283.7896	0	343.3196	323.6254	2
7	2	4.40	393.8347	0	343.3196	323.6254	1
7	2	4.40	265.7201	0	343.3196	323.6254	2
7	2	4.62	401.3814	0	343.3196	323.6254	1
7	2	4.62	275.1017	0	343.3196	323.6254	2
7	2	5.28	398.1022	0	343.3196	323.6254	1
7	2	5.28	281.9031	0	343.3196	323.6254	2
7	2	5.50	401.3780	0	343.3196	323.6254	1
7	2	5.50	265.1086	0	343.3196	323.6254	2
7	2	5.72	401.1868	0	343.3196	323.6254	1
7	2	5.72	280.9314	0	343.3196	323.6254	2
7	3	0	0	3	192.7820	204.9970	1
7	3	0.00	192.7820	0	192.7820	204.9970	1
7	3	0.00	204.9970	0	192.7820	204.9970	2
7	3	0.22	212.0347	0	192.7820	204.9970	1
7	3	0.22	174.6769	0	192.7820	204.9970	2
7	3	1.76	209.8600	0	192.7820	204.9970	1
7	3	1.76	173.0250	0	192.7820	204.9970	2
7	3	1.98	230.6193	0	192.7820	204.9970	1
7	3	1.98	173.4557	0	192.7820	204.9970	2
7	3	2.64	212.9598	0	192.7820	204.9970	1
7	3	2.64	150.7289	0	192.7820	204.9970	2
7	3	2.86	216.9579	0	192.7820	204.9970	1
7	3	2.86	153.5913	0	192.7820	204.9970	2
7	3	3.08	221.6090	0	192.7820	204.9970	1
7	3	3.08	160.2656	0	192.7820	204.9970	2
7	3	3.30	239.7426	0	192.7820	204.9970	1
7	3	3.30	160.2591	0	192.7820	204.9970	2
7	3	3.52	241.2518	0	192.7820	204.9970	1
7	3	3.52	158.6175	0	192.7820	204.9970	2
7	3	3.74	246.9058	0	192.7820	204.9970	1
7	3	3.74	161.6170	0	192.7820	204.9970	2
7	3	4.18	222.1215	0	192.7820	204.9970	1
7	3	4.18	156.7434	0	192.7820	204.9970	2
7	3	5.50	233.4792	0	192.7820	204.9970	1
7	3	5.50	163.5739	0	192.7820	204.9970	2
7	4	0	0	3	104.4954	129.6537	1
7	4	0.00	104.4954	0	104.4954	129.6537	1
7	4	0.00	129.6537	0	104.4954	129.6537	2
7	4	0.88	138.4610	0	104.4954	129.6537	1
7	4	0.88	80.7782	0	104.4954	129.6537	2
7	4	3.30	136.0235	0	104.4954	129.6537	1
7	4	3.30	86.0005	0	104.4954	129.6537	2
7	4	3.52	112.7127	0	104.4954	129.6537	1
7	4	3.52	98.3967	0	104.4954	129.6537	2
7	4	3.96	136.2661	0	104.4954	129.6537	1
7	4	3.96	99.8602	0	104.4954	129.6537	2
7	4	4.18	142.9743	0	104.4954	129.6537	1
7	4	4.18	99.5904	0	104.4954	129.6537	2
7	4	4.40	136.0248	0	104.4954	129.6537	1
7	4	4.40	100.9579	0	104.4954	129.6537	2
7	4	4.84	126.6882	0	104.4954	129.6537	1
7	4	4.84	86.3938	0	104.4954	129.6537	2
7	4	5.28	145.3969	0	104.4954	129.6537	1
7	4	5.28	90.1022	0	104.4954	129.6537	2
7	4	5.72	129.3849	0	104.4954	129.6537	1
7	4	5.72	103.8953	0	104.4954	129.6537	2
7	4	5.94	117.8733	0	104.4954	129.6537	1
7	4	5.94	101.2837	0	104.4954	129.6537	2
7	4	6.16	132.8054	0	104.4954	129.6537	1
7	4	6.16	98.9881	0	104.4954	129.6537	2
8	1	0	0	3	158.7785	988.8498	1
8	1	0.00	158.7785	0	158.7785	988.8498	1
8	1	0.00	988.8498	0	158.7785	988.8498	2
8	1	0.22	212.4219	0	158.7785	988.8498	1
8	1	0.22	945.6236	0	158.7785	988.8498	2
8	1	0.44	223.2671	0	158.7785	988.8498	1
8	1	0.44	929.7191	0	158.7785	988.8498	2
8	1	2.20	323.7365	0	158.7785	988.8498	1
8	1	2.20	821.3567	0	158.7785	988.8498	2
8	1	2.86	312.0204	0	158.7785	988.8498	1
8	1	2.86	834.7435	0	158.7785	988.8498	2
8	1	3.08	325.2651	0	158.7785	988.8498	1
8	1	3.08	809.8177	0	158.7785	988.8498	2
8	1	3.30	330.1903	0	158.7785	988.8498	1
8	1	3.30	828.2293	0	158.7785	988.8498	2
8	1	4.18	329.7061	0	158.7785	988.8498	1
8	1	4.18	831.2126	0	158.7785	988.8498	2
8	1	4.40	327.7730	0	158.7785	988.8498	1
8	1	4.40	814.8242	0	158.7785	988.8498	2
8	1	5.06	334.6227	0	158.7785	988.8498	1
8	1	5.06	819.3251	0	158.7785	988.8498	2
8	1	5.28	334.4001	0	158.7785	988.8498	1
8	1	5.28	832.8284	0	158.7785	988.8498	2
8	1	5.94	340.3265	0	158.7785	988.8498	1
8	1	5.94	811.9908	0	158.7785	988.8498	2
8	2	0	0	3	161.6671	564.2013	1
8	2	0.00	161.6671	0	161.6671	564.2013	1
8	2	0.00	564.2013	0	161.6671	564.2013	2
8	2	0.22	148.6103	0	161.6671	564.2013	1
8	2	0.22	553.3300	0	161.6671	564.2013	2
8	2	0.44	190.2937	0	161.6671	564.2013	1
8	2	0.44	560.5820	0	161.6671	564.2013	2
8	2	1.10	185.5327	0	161.6671	564.2013	1
8	2	1.10	536.4575	0	161.6671	564.2013	2
8	2	1.54	223.8926	0	161.6671	564.2013	1
8	2	1.54	520.9570	0	161.6671	564.2013	2
8	2	2.64	201.3402	0	161.6671	564.2013	1
8	2	2.64	520.9849	0	161.6671	564.2013	2
8	2	3.08	220.9807	0	161.6671	564.2013	1
8	2	3.08	522.4780	0	161.6671	564.2013	2
8	2	3.52	199.4271	0	161.6671	564.2013	1
8	2	3.52	534.4516	0	161.6671	564.2013	2
8	2	3.74	224.5009	0	161.6671	564.2013	1
8	2	3.74	514.6227	0	161.6671	564.2013	2
8	2	4.84	226.2585	0	161.6671	564.2013	1
8	2	4.84	532.4557	0	161.6671	564.2013	2
8	2	5.72	199.4471	0	161.6671	564.2013	1
8	2	5.72	535.1078	0	161.6671	564.2013	2
8	2	6.38	216.2241	0	161.6671	564.2013	1
8	2	6.38	522.3128	0	161.6671	564.2013	2
8	3	0	0	3	118.7265	366.6469	1
8	3	0.00	118.7265	0	118.7265	366.6469	1
8	3	0.00	366.6469	0	118.7265	366.6469	2
8	3	0.66	123.7251	0	118.7265	366.6469	1
8	3	0.66	340.8359	0	118.7265	366.6469	2
8	3	1.10	137.6637	0	118.7265	366.6469	1
8	3	1.10	339.5067	0	118.7265	366.6469	2
8	3	2.20	138.4565	0	118.7265	366.6469	1
8	3	2.20	329.3884	0	118.7265	366.6469	2
8	3	2.42	145.1147	0	118.7265	366.6469	1
8	3	2.42	318.2547	0	118.7265	366.6469	2
8	3	3.08	145.2163	0	118.7265	366.6469	1
8	3	3.08	342.5651	0	118.7265	366.6469	2
8	3	3.30	147.6994	0	118.7265	366.6469	1
8	3	3.30	351.2952	0	118.7265	366.6469	2
8	3	4.18	123.5547	0	118.7265	366.6469	1
8	3	4.18	335.9748	0	118.7265	366.6469	2
8	3	4.40	139.1183	0	118.7265	366.6469	1
8	3	4.40	345.0694	0	118.7265	366.6469	2
8	3	4.62	145.9889	0	118.7265	366.6469	1
8	3	4.62	330.5613	0	118.7265	366.6469	2
8	3	5.50	141.8099	0	118.7265	366.6469	1
8	3	5.50	345.9519	0	118.7265	366.6469	2
8	3	5.94	128.6322	0	118.7265	366.6469	1
8	3	5.94	331.7591	0	118.7265	366.6469	2
8	4	0	0	3	60.3876	225.2248	1
8	4	0.00	60.3876	0	60.3876	225.2248	1
8	4	0.00	225.2248	0	60.3876	225.2248	2
8	4	0.22	69.0293	0	60.3876	225.2248	1
8	4	0.22	229.6316	0	60.3876	225.2248	2
8	4	0.44	76.7432	0	60.3876	225.2248	1
8	4	0.44	195.8440	0	60.3876	225.2248	2
8	4	0.88	94.1885	0	60.3876	225.2248	1
8	4	0.88	217.9060	0	60.3876	225.2248	2
8	4	1.32	94.5723	0	60.3876	225.2248	1
8	4	1.32	222.7715	0	60.3876	225.2248	2
8	4	1.98	83.8751	0	60.3876	225.2248	1
8	4	1.98	211.5349	0	60.3876	225.2248	2
8	4	2.20	82.7322	0	60.3876	225.2248	1
8	4	2.20	219.9252	0	60.3876	225.2248	2
8	4	3.52	97.7712	0	60.3876	225.2248	1
8	4	3.52	194.2266	0	60.3876	225.2248	2
8	4	3.74	88.2634	0	60.3876	225.2248	1
8	4	3.74	207.2616	0	60.3876	225.2248	2
8	4	5.28	96.6211	0	60.3876	225.2248	1
8	4	5.28	229.8329	0	60.3876	225.2248	2
8	4	5.94	75.6213	0	60.3876	225.2248	1
8	4	5.94	214.9338	0	60.3876	225.2248	2
8	4	6.38	80.3011	0	60.3876	225.2248	1
8	4	6.38	219.1607	0	60.3876	225.2248	2
9	1	0	0	3	149.7438	1007.6660	1
9	1	0.00	149.7438	0	149.7438	1007.6660	1
9	1	0.00	1007.6660	0	149.7438	1007.6660	2
9	1	0.88	450.7593	0	149.7438	1007.6660	1
9	1	0.88	710.7920	0	149.7438	1007.6660	2
9	1	1.54	487.9021	0	149.7438	1007.6660	1
9	1	1.54	656.6937	0	149.7438	1007.6660	2
9	1	3.08	498.6288	0	149.7438	1007.6660	1
9	1	3.08	668.7281	0	149.7438	1007.6660	2
9	1	3.52	504.5932	0	149.7438	1007.6660	1
9	1	3.52	644.4026	0	149.7438	1007.6660	2
9	1	3.74	498.2541	0	149.7438	1007.6660	1
9	1	3.74	659.0253	0	149.7438	1007.6660	2
9	1	3.96	499.1574	0	149.7438	1007.6660	1
9	1	3.96	653.6675	0	149.7438	1007.6660	2
9	1	4.18	525.3278	0	149.7438	1007.6660	1
9	1	4.18	651.1535	0	149.7438	1007.6660	2
9	1	4.40	482.4622	0	149.7438	1007.6660	1
9	1	4.40	651.0125	0	149.7438	1007.6660	2
9	1	4.84	498.6942	0	149.7438	1007.6660	1
9	1	4.84	645.1050	0	149.7438	1007.6660	2
9	1	5.94	501.9042	0	149.7438	1007.6660	1
9	1	5.94	635.9301	0	149.7438	1007.6660	2
9	1	6.38	514.4340	0	149.7438	1007.6660	1
9	1	6.38	668.0157	0	149.7438	1007.6660	2
9	2	0	0	3	248.4388	461.7572	1
9	2	0.00	248.4388	0	248.4388	461.7572	1
9	2	0.00	461.7572	0	248.4388	461.7572	2
9	2	0.66	306.6342	0	248.4388	461.7572	1
9	2	0.66	418.0931	0	248.4388	461.7572	2
9	2	0.88	298.5242	0	248.4388	461.7572	1
9	2	0.88	392.8387	0	248.4388	461.7572	2
9	2	1.10	316.9299	0	248.4388	461.7572	1
9	2	1.10	409.5631	0	248.4388	461.7572	2
9	2	1.54	310.7440	0	248.4388	461.7572	1
9	2	1.54	395.0197	0	248.4388	461.7572	2
9	2	2.20	284.7293	0	248.4388	461.7572	1
9	2	2.20	391.1886	0	248.4388	461.7572	2
9	2	3.08	312.2270	0	248.4388	461.7572	1
9	2	3.08	397.9613	0	248.4388	461.7572	2
9	2	3.52	314.1306	0	248.4388	461.7572	1
9	2	3.52	395.1959	0	248.4388	461.7572	2
9	2	4.84	295.8531	0	248.4388	461.7572	1
9	2	4.84	411.7931	0	248.4388	461.7572	2
9	2	5.06	305.8391	0	248.4388	461.7572	1
9	2	5.06	380.5105	0	248.4388	461.7572	2
9	2	5.94	304.1058	0	248.4388	461.7572	1
9	2	5.94	384.3700	0	248.4388	461.7572	2
9	2	6.16	310.1998	0	248.4388	461.7572	1
9	2	6.16	405.5842	0	248.4388	461.7572	2
9	3	0	0	3	151.8068	286.3264	1
9	3	0.00	151.8068	0	151.8068	286.3264	1
9	3	0.00	286.3264	0	151.8068	286.3264	2
9	3	0.44	184.5523	0	151.8068	286.3264	1
9	3	0.44	255.0373	0	151.8068	286.3264	2
9	3	1.32	189.9211	0	151.8068	286.3264	1
9	3	1.32	247.6398	0	151.8068	286.3264	2
9	3	1.98	175.1315	0	151.8068	286.3264	1
9	3	1.98	241.8872	0	151.8068	286.3264	2
9	3	2.20	186.4882	0	151.8068	286.3264	1
9	3	2.20	238.6791	0	151.8068	286.3264	2
9	3	2.86	168.8202	0	151.8068	286.3264	1
9	3	2.86	260.4680	0	151.8068	286.3264	2
9	3	3.30	186.3565	0	151.8068	286.3264	1
9	3	3.30	234.7010	0	151.8068	286.3264	2
9	3	3.74	199.7879	0	151.8068	286.3264	1
9	3	3.74	235.1422	0	151.8068	286.3264	2
9	3	4.40	197.9674	0	151.8068	286.3264	1
9	3	4.40	238.1774	0	151.8068	286.3264	2
9	3	4.62	179.1811	0	151.8068	286.3264	1
9	3	4.62	247.7694	0	151.8068	286.3264	2
9	3	4.84	188.4727	0	151.8068	286.3264	1
9	3	4.84	248.2278	0	151.8068	286.3264	2
9	3	5.72	185.1263	0	151.8068	286.3264	1
9	3	5.72	249.9836	0	151.8068	286.3264	2
9	4	0	0	3	91.1282	165.2018	1
9	4	0.00	91.1282	0	91.1282	165.2018	1
9	4	0.00	165.2018	0	91.1282	165.2018	2
9	4	0.88	127.2471	0	91.1282	165.2018	1
9	4	0.88	160.4639	0	91.1282	165.2018	2
9	4	1.54	123.1923	0	91.1282	165.2018	1
9	4	1.54	164.3595	0	91.1282	165.2018	2
9	4	2.20	106.4967	0	91.1282	165.2018	1
9	4	2.20	159.5517	0	91.1282	165.2018	2
9	4	3.08	120.7186	0	91.1282	165.2018	1
9	4	3.08	143.2248	0	91.1282	165.2018	2
9	4	3.30	126.3322	0	91.1282	165.2018	1
9	4	3.30	147.2407	0	91.1282	165.2018	2
9	4	3.52	128.4007	0	91.1282	165.2018	1
9	4	3.52	144.5224	0	91.1282	165.2018	2
9	4	4.18	119.5762	0	91.1282	165.2018	1
9	4	4.18	154.2925	0	91.1282	165.2018	2
9	4	4.84	110.6582	0	91.1282	165.2018	1
9	4	4.84	148.2679	0	91.1282	165.2018	2
9	4	5.50	112.9054	0	91.1282	165.2018	1
9	4	5.50	156.3519	0	91.1282	165.2018	2
9	4	5.94	114.9495	0	91.1282	165.2018	1
9	4	5.94	146.9331	0	91.1282	165.2018	2
9	4	6.16	117.1920	0	91.1282	165.2018	1
9	4	6.16	141.8321	0	91.1282	165.2018	2
10	1	0	0	3	148.7683	1005.0574	1
10	1	0.00	148.7683	0	148.7683	1005.0574	1
10	1	0.00	1005.0574	0	148.7683	1005.0574	2
10	1	0.22	209.8181	0	148.7683	1005.0574	1
10	1	0.22	920.5369	0	148.7683	1005.0574	2
10	1	0.44	254.8366	0	148.7683	1005.0574	1
10	1	0.44	916.0112	0	148.7683	1005.0574	2
10	1	1.10	291.8104	0	148.7683	1005.0574	1
10	1	1.10	861.7830	0	148.7683	1005.0574	2
10	1	1.32	283.5339	0	148.7683	1005.0574	1
10	1	1.32	876.8247	0	148.7683	1005.0574	2
10	1	1.54	281.6393	0	148.7683	1005.0574	1
10	1	1.54	870.2824	0	148.7683	1005.0574	2
10	1	1.98	277.5226	0	148.7683	1005.0574	1
10	1	1.98	852.6046	0	148.7683	1005.0574	2
10	1	3.30	278.3120	0	148.7683	1005.0574	1
10	1	3.30	860.7864	0	148.7683	1005.0574	2
10	1	3.52	294.4039	0	148.7683	1005.0574	1
10	1	3.52	867.0871	0	148.7683	1005.0574	2
10	1	4.18	291.8494	0	148.7683	1005.0574	1
10	1	4.18	864.1351	0	148.7683	1005.0574	2
10	1	4.62	274.4505	0	148.7683	1005.0574	1
10	1	4.62	879.9762	0	148.7683	1005.0574	2
10	1	5.72	276.5883	0	148.7683	1005.0574	1
10	1	5.72	862.8009	0	148.7683	1005.0574	2
10	2	0	0	3	141.9920	602.1298	1
10	2	0.00	141.9920	0	141.9920	602.1298	1
10	2	0.00	602.1298	0	141.9920	602.1298	2
10	2	0.22	171.6651	0	141.9920	602.1298	1
10	2	0.22	587.3297	0	141.9920	602.1298	2
10	2	0.66	181.3746	0	141.9920	602.1298	1
10	2	0.66	540.4323	0	141.9920	602.1298	2
10	2	1.76	193.7477	0	141.9920	602.1298	1
10	2	1.76	566.1980	0	141.9920	602.1298	2
10	2	1.98	186.5357	0	141.9920	602.1298	1
10	2	1.98	552.8553	0	141.9920	602.1298	2
10	2	2.42	205.5814	0	141.9920	602.1298	1
10	2	2.42	553.7313	0	141.9920	602.1298	2
10	2	2.64	186.8613	0	141.9920	602.1298	1
10	2	2.64	552.0346	0	141.9920	602.1298	2
10	2	2.86	194.2717	0	141.9920	602.1298	1
10	2	2.86	568.9418	0	141.9920	602.1298	2
10	2	3.74	181.2898	0	141.9920	602.1298	1
10	2	3.74	549.7994	0	141.9920	602.1298	2
10	2	5.06	185.1019	0	141.9920	602.1298	1
10	2	5.06	556.4018	0	141.9920	602.1298	2
10	2	5.72	204.7532	0	141.9920	602.1298	1
10	2	5.72	546.0688	0	141.9920	602.1298	2
10	2	6.16	200.4095	0	141.9920	602.1298	1
10	2	6.16	540.8948	0	141.9920	602.1298	2
10	3	0	0	3	109.9743	367.3274	1
10	3	0.00	109.9743	0	109.9743	367.3274	1
10	3	0.00	367.3274	0	109.9743	367.3274	2
10	3	0.44	117.2817	0	109.9743	367.3274	1
10	3	0.44	367.7286	0	109.9743	367.3274	2
10	3	1.32	127.7807	0	109.9743	367.3274	1
10	3	1.32	354.7452	0	109.9743	367.3274	2
10	3	2.20	132.7099	0	109.9743	367.3274	1
10	3	2.20	362.4895	0	109.9743	367.3274	2
10	3	2.64	135.1772	0	109.9743	367.3274	1
10	3	2.64	368.3960	0	109.9743	367.3274	2
10	3	3.08	116.6421	0	109.9743	367.3274	1
10	3	3.08	361.0615	0	109.9743	367.3274	2
10	3	4.18	136.2005	0	109.9743	367.3274	1
10	3	4.18	357.8733	0	109.9743	367.3274	2
10	3	4.40	120.4996	0	109.9743	367.3274	1
10	3	4.40	354.7291	0	109.9743	367.3274	2
10	3	5.06	147.2135	0	109.9743	367.3274	1
10	3	5.06	362.0386	0	109.9743	367.3274	2
10	3	5.72	131.2008	0	109.9743	367.3274	1
10	3	5.72	364.5711	0	109.9743	367.3274	2
10	3	5.94	125.6310	0	109.9743	367.3274	1
10	3	5.94	353.9985	0	109.9743	367.3274	2
10	3	6.38	112.0988	0	109.9743	367.3274	1
10	3	6.38	362.5621	0	109.9743	367.3274	2
10	4	0	0	3	52.3484	276.0738	1
10	4	0.00	52.3484	0	52.3484	276.0738	1
10	4	0.00	276.0738	0	52.3484	276.0738	2
10	4	0.22	83.6512	0	52.3484	276.0738	1
10	4	0.22	264.7256	0	52.3484	276.0738	2
10	4	0.66	69.2046	0	52.3484	276.0738	1
10	4	0.66	202.1448	0	52.3484	276.0738	2
10	4	0.88	95.5169	0	52.3484	276.0738	1
10	4	0.88	248.9533	0	52.3484	276.0738	2
10	4	1.98	88.6201	0	52.3484	276.0738	1
10	4	1.98	246.6593	0	52.3484	276.0738	2
10	4	2.20	87.7127	0	52.3484	276.0738	1
10	4	2.20	237.2086	0	52.3484	276.0738	2
10	4	2.42	74.4878	0	52.3484	276.0738	1
10	4	2.42	239.2478	0	52.3484	276.0738	2
10	4	2.86	92.2948	0	52.3484	276.0738	1
10	4	2.86	225.5109	0	52.3484	276.0738	2
10	4	3.52	85.3038	0	52.3484	276.0738	1
10	4	3.52	235.0674	0	52.3484	276.0738	2
10	4	4.84	69.8142	0	52.3484	276.0738	1
10	4	4.84	235.2830	0	52.3484	276.0738	2
10	4	5.94	68.7805	0	52.3484	276.0738	1
10	4	5.94	231.8459	0	52.3484	276.0738	2
10	4	6.38	80.6222	0	52.3484	276.0738	1
10	4	6.38	238.0112	0	52.3484	276.0738	2
11	1	0	0	3	162.6196	987.4741	1
11	1	0.00	162.6196	0	162.6196	987.4741	1
11	1	0.00	987.4741	0	162.6196	987.4741	2
11	1	0.44	277.9759	0	162.6196	987.4741	1
11	1	0.44	895.9802	0	162.6196	987.4741	2
11	1	0.66	292.9570	0	162.6196	987.4741	1
11	1	0.66	861.6931	0	162.6196	987.4741	2
11	1	0.88	304.7792	0	162.6196	987.4741	1
11	1	0.88	843.2613	0	162.6196	987.4741	2
11	1	1.10	347.8501	0	162.6196	987.4741	1
11	1	1.10	813.9340	0	162.6196	987.4741	2
11	1	1.32	349.2874	0	162.6196	987.4741	1
11	1	1.32	783.7377	0	162.6196	987.4741	2
11	1	2.20	403.5362	0	162.6196	987.4741	1
11	1	2.20	751.6400	0	162.6196	987.4741	2
11	1	2.86	399.4369	0	162.6196	987.4741	1
11	1	2.86	749.0116	0	162.6196	987.4741	2
11	1	3.52	382.0838	0	162.6196	987.4741	1
11	1	3.52	754.7835	0	162.6196	987.4741	2
11	1	3.96	394.4494	0	162.6196	987.4741	1
11	1	3.96	732.6629	0	162.6196	987.4741	2
11	1	5.72	414.1258	0	162.6196	987.4741	1
11	1	5.72	746.4367	0	162.6196	987.4741	2
11	1	6.38	403.9649	0	162.6196	987.4741	1
11	1	6.38	739.1798	0	162.6196	987.4741	2
11	2	0	0	3	216.6212	507.5978	1
11	2	0.00	216.6212	0	216.6212	507.5978	1
11	2	0.00	507.5978	0	216.6212	507.5978	2
11	2	1.10	229.5175	0	216.6212	507.5978	1
11	2	1.10	462.2894	0	216.6212	507.5978	2
11	2	1.32	258.5954	0	216.6212	507.5978	1
11	2	1.32	483.0442	0	216.6212	507.5978	2
11	2	2.20	258.2600	0	216.6212	507.5978	1
11	2	2.20	484.9274	0	216.6212	507.5978	2
11	2	2.42	237.5262	0	216.6212	507.5978	1
11	2	2.42	473.8433	0	216.6212	507.5978	2
11	2	2.86	271.4880	0	216.6212	507.5978	1
11	2	2.86	484.7499	0	216.6212	507.5978	2
11	2	3.52	256.1843	0	216.6212	507.5978	1
11	2	3.52	458.6874	0	216.6212	507.5978	2
11	2	3.74	268.2371	0	216.6212	507.5978	1
11	2	3.74	466.6381	0	216.6212	507.5978	2
11	2	3.96	267.3823	0	216.6212	507.5978	1
11	2	3.96	471.4416	0	216.6212	507.5978	2
11	2	4.84	257.7811	0	216.6212	507.5978	1
11	2	4.84	466.6064	0	216.6212	507.5978	2
11	2	5.50	252.1310	0	216.6212	507.5978	1
11	2	5.50	466.0157	0	216.6212	507.5978	2
11	2	5.94	271.9578	0	216.6212	507.5978	1
11	2	5.94	473.3918	0	216.6212	507.5978	2
11	3	0	0	3	129.6370	339.0743	1
11	3	0.00	129.6370	0	129.6370	339.0743	1
11	3	0.00	339.0743	0	129.6370	339.0743	2
11	3	0.44	136.3884	0	129.6370	339.0743	1
11	3	0.44	344.1438	0	129.6370	339.0743	2
11	3	1.10	154.7036	0	129.6370	339.0743	1
11	3	1.10	294.4620	0	129.6370	339.0743	2
11	3	1.76	171.2612	0	129.6370	339.0743	1
11	3	1.76	297.6217	0	129.6370	339.0743	2
11	3	2.20	153.5246	0	129.6370	339.0743	1
11	3	2.20	289.9253	0	129.6370	339.0743	2
11	3	2.42	145.5973	0	129.6370	339.0743	1
11	3	2.42	298.4034	0	129.6370	339.0743	2
11	3	2.86	172.6979	0	129.6370	339.0743	1
11	3	2.86	293.4151	0	129.6370	339.0743	2
11	3	3.08	159.0111	0	129.6370	339.0743	1
11	3	3.08	276.5957	0	129.6370	339.0743	2
11	3	3.96	153.5822	0	129.6370	339.0743	1
11	3	3.96	308.3219	0	129.6370	339.0743	2
11	3	4.18	165.8742	0	129.6370	339.0743	1
11	3	4.18	289.5624	0	129.6370	339.0743	2
11	3	4.40	159.7859	0	129.6370	339.0743	1
11	3	4.40	286.3109	0	129.6370	339.0743	2
11	3	5.72	178.7824	0	129.6370	339.0743	1
11	3	5.72	300.8925	0	129.6370	339.0743	2
11	4	0	0	3	90.3908	214.2604	1
11	4	0.00	90.3908	0	90.3908	214.2604	1
11	4	0.00	214.2604	0	90.3908	214.2604	2
11	4	0.44	83.3538	0	90.3908	214.2604	1
11	4	0.44	195.6091	0	90.3908	214.2604	2
11	4	1.54	95.1598	0	90.3908	214.2604	1
11	4	1.54	178.8587	0	90.3908	214.2604	2
11	4	1.98	85.0263	0	90.3908	214.2604	1
11	4	1.98	179.7458	0	90.3908	214.2604	2
11	4	3.74	101.1814	0	90.3908	214.2604	1
11	4	3.74	187.3739	0	90.3908	214.2604	2
11	4	4.40	109.8723	0	90.3908	214.2604	1
11	4	4.40	191.1446	0	90.3908	214.2604	2
11	4	4.84	119.7877	0	90.3908	214.2604	1
11	4	4.84	184.3037	0	90.3908	214.2604	2
11	4	5.06	95.3999	0	90.3908	214.2604	1
11	4	5.06	203.3524	0	90.3908	214.2604	2
11	4	5.50	121.4180	0	90.3908	214.2604	1
11	4	5.50	171.8399	0	90.3908	214.2604	2
11	4	5.72	88.3343	0	90.3908	214.2604	1
11	4	5.72	177.4142	0	90.3908	214.2604	2
11	4	5.94	91.1770	0	90.3908	214.2604	1
11	4	5.94	175.9210	0	90.3908	214.2604	2
11	4	6.38	104.6954	0	90.3908	214.2604	1
11	4	6.38	187.0622	0	90.3908	214.2604	2
12	1	0	0	3	131.0317	1011.4429	1
12	1	0.00	131.0317	0	131.0317	1011.4429	1
12	1	0.00	1011.4429	0	131.0317	1011.4429	2
12	1	0.88	574.5698	0	131.0317	1011.4429	1
12	1	0.88	568.5386	0	131.0317	1011.4429	2
12	1	1.32	638.0878	0	131.0317	1011.4429	1
12	1	1.32	523.3870	0	131.0317	1011.4429	2
12	1	1.54	673.8325	0	131.0317	1011.4429	1
12	1	1.54	499.7887	0	131.0317	1011.4429	2
12	1	1.76	667.1103	0	131.0317	1011.4429	1
12	1	1.76	470.7634	0	131.0317	1011.4429	2
12	1	1.98	666.4970	0	131.0317	1011.4429	1
12	1	1.98	464.7744	0	131.0317	1011.4429	2
12	1	2.86	689.8645	0	131.0317	1011.4429	1
12	1	2.86	473.5896	0	131.0317	1011.4429	2
12	1	3.74	676.5491	0	131.0317	1011.4429	1
12	1	3.74	459.1169	0	131.0317	1011.4429	2
12	1	4.18	686.4506	0	131.0317	1011.4429	1
12	1	4.18	462.4636	0	131.0317	1011.4429	2
12	1	5.06	681.1977	0	131.0317	1011.4429	1
12	1	5.06	447.5275	0	131.0317	1011.4429	2
12	1	5.72	679.2811	0	131.0317	1011.4429	1
12	1	5.72	459.8808	0	131.0317	1011.4429	2
12	1	5.94	685.2392	0	131.0317	1011.4429	1
12	1	5.94	457.4451	0	131.0317	1011.4429	2
12	2	0	0	3	348.1601	322.6006	1
12	2	0.00	348.1601	0	348.1601	322.6006	1
12	2	0.00	322.6006	0	348.1601	322.6006	2
12	2	0.44	367.0214	0	348.1601	322.6006	1
12	2	0.44	310.1665	0	348.1601	322.6006	2
12	2	0.66	391.2999	0	348.1601	322.6006	1
12	2	0.66	286.8442	0	348.1601	322.6006	2
12	2	0.88	384.2403	0	348.1601	322.6006	1
12	2	0.88	284.0609	0	348.1601	322.6006	2
12	2	1.98	388.3496	0	348.1601	322.6006	1
12	2	1.98	261.1587	0	348.1601	322.6006	2
12	2	2.64	400.7977	0	348.1601	322.6006	1
12	2	2.64	279.0033	0	348.1601	322.6006	2
12	2	2.86	407.6090	0	348.1601	322.6006	1
12	2	2.86	271.3218	0	348.1601	322.6006	2
12	2	3.08	408.8324	0	348.1601	322.6006	1
12	2	3.08	261.5142	0	348.1601	322.6006	2
12	2	4.18	408.0836	0	348.1601	322.6006	1
12	2	4.18	248.3391	0	348.1601	322.6006	2
12	2	4.62	381.7152	0	348.1601	322.6006	1
12	2	4.62	259.5542	0	348.1601	322.6006	2
12	2	5.06	389.8401	0	348.1601	322.6006	1
12	2	5.06	264.9353	0	348.1601	322.6006	2
12	2	6.16	392.6213	0	348.1601	322.6006	1
12	2	6.16	267.3986	0	348.1601	322.6006	2
12	3	0	0	3	193.6800	193.4327	1
12	3	0.00	193.6800	0	193.6800	193.4327	1
12	3	0.00	193.4327	0	193.6800	193.4327	2
12	3	0.22	216.3547	0	193.6800	193.4327	1
12	3	0.22	185.7504	0	193.6800	193.4327	2
12	3	0.88	228.8102	0	193.6800	193.4327	1
12	3	0.88	164.8303	0	193.6800	193.4327	2
12	3	1.32	226.4547	0	193.6800	193.4327	1
12	3	1.32	140.0080	0	193.6800	193.4327	2
12	3	1.76	218.3654	0	193.6800	193.4327	1
12	3	1.76	156.4083	0	193.6800	193.4327	2
12	3	2.42	239.5349	0	193.6800	193.4327	1
12	3	2.42	147.0053	0	193.6800	193.4327	2
12	3	3.08	226.4936	0	193.6800	193.4327	1
12	3	3.08	147.1972	0	193.6800	193.4327	2
12	3	3.96	225.1743	0	193.6800	193.4327	1
12	3	3.96	163.2646	0	193.6800	193.4327	2
12	3	4.84	209.1624	0	193.6800	193.4327	1
12	3	4.84	141.8347	0	193.6800	193.4327	2
12	3	5.28	228.8749	0	193.6800	193.4327	1
12	3	5.28	148.9283	0	193.6800	193.4327	2
12	3	5.50	229.5270	0	193.6800	193.4327	1
12	3	5.50	160.6490	0	193.6800	193.4327	2
12	3	6.16	220.6209	0	193.6800	193.4327	1
12	3	6.16	151.7208	0	193.6800	193.4327	2
12	4	0	0	3	120.7445	110.7607	1
12	4	0.00	120.7445	0	120.7445	110.7607	1
12	4	0.00	110.7607	0	120.7445	110.7607	2
12	4	0.88	136.6156	0	120.7445	110.7607	1
12	4	0.88	94.1448	0	120.7445	110.7607	2
12	4	1.76	121.5184	0	120.7445	110.7607	1
12	4	1.76	95.3979	0	120.7445	110.7607	2
12	4	2.86	135.1231	0	120.7445	110.7607	1
12	4	2.86	95.8184	0	120.7445	110.7607	2
12	4	3.08	147.1734	0	120.7445	110.7607	1
12	4	3.08	100.1891	0	120.7445	110.7607	2
12	4	3.30	134.4652	0	120.7445	110.7607	1
12	4	3.30	97.1302	0	120.7445	110.7607	2
12	4	3.96	135.2925	0	120.7445	110.7607	1
12	4	3.96	88.2402	0	120.7445	110.7607	2
12	4	4.18	127.6652	0	120.7445	110.7607	1
12	4	4.18	81.8017	0	120.7445	110.7607	2
12	4	4.40	132.3667	0	120.7445	110.7607	1
12	4	4.40	82.5555	0	120.7445	110.7607	2
12	4	4.62	135.5305	0	120.7445	110.7607	1
12	4	4.62	93.9189	0	120.7445	110.7607	2
12	4	4.84	130.6131	0	120.7445	110.7607	1
12	4	4.84	103.4342	0	120.7445	110.7607	2
12	4	5.50	132.5499	0	120.7445	110.7607	1
12	4	5.50	108.5223	0	120.7445	110.7607	2
13	1	0	0	3	162.9381	1018.1918	1
13	1	0.00	162.9381	0	162.9381	1018.1918	1
13	1	0.00	1018.1918	0	162.9381	1018.1918	2
13	1	0.44	536.3754	0	162.9381	1018.1918	1
13	1	0.44	592.8370	0	162.9381	1018.1918	2
13	1	0.88	712.0352	0	162.9381	1018.1918	1
13	1	0.88	425.7426	0	162.9381	1018.1918	2
13	1	1.10	773.3596	0	162.9381	1018.1918	1
13	1	1.10	370.9155	0	162.9381	1018.1918	2
13	1	1.54	816.7942	0	162.9381	1018.1918	1
13	1	1.54	325.5627	0	162.9381	1018.1918	2
13	1	2.42	869.0889	0	162.9381	1018.1918	1
13	1	2.42	297.8054	0	162.9381	1018.1918	2
13	1	2.86	854.3783	0	162.9381	1018.1918	1
13	1	2.86	293.8886	0	162.9381	1018.1918	2
13	1	3.08	844.4140	0	162.9381	1018.1918	1
13	1	3.08	291.5717	0	162.9381	1018.1918	2
13	1	4.84	865.7041	0	162.9381	1018.1918	1
13	1	4.84	275.9233	0	162.9381	1018.1918	2
13	1	5.94	866.3527	0	162.9381	1018.1918	1
13	1	5.94	293.4528	0	162.9381	1018.1918	2
13	1	6.16	868.4134	0	162.9381	1018.1918	1
13	1	6.16	279.0603	0	162.9381	1018.1918	2
13	1	6.38	858.4979	0	162.9381	1018.1918	1
13	1	6.38	293.1916	0	162.9381	1018.1918	2
13	2	0	0	3	410.5221	190.6799	1
13	2	0.00	410.5221	0	410.5221	190.6799	1
13	2	0.00	190.6799	0	410.5221	190.6799	2
13	2	0.22	453.3752	0	410.5221	190.6799	1
13	2	0.22	190.1080	0	410.5221	190.6799	2
13	2	0.88	463.2217	0	410.5221	190.6799	1
13	2	0.88	175.8697	0	410.5221	190.6799	2
13	2	1.10	465.7973	0	410.5221	190.6799	1
13	2	1.10	154.4213	0	410.5221	190.6799	2
13	2	1.54	467.5502	0	410.5221	190.6799	1
13	2	1.54	157.3068	0	410.5221	190.6799	2
13	2	1.98	465.8545	0	410.5221	190.6799	1
13	2	1.98	155.2996	0	410.5221	190.6799	2
13	2	2.42	478.2715	0	410.5221	190.6799	1
13	2	2.42	160.5521	0	410.5221	190.6799	2
13	2	3.08	477.9110	0	410.5221	190.6799	1
13	2	3.08	147.3168	0	410.5221	190.6799	2
13	2	3.30	461.4543	0	410.5221	190.6799	1
13	2	3.30	166.3866	0	410.5221	190.6799	2
13	2	5.72	484.1193	0	410.5221	190.6799	1
13	2	5.72	162.8040	0	410.5221	190.6799	2
13	2	6.16	456.4258	0	410.5221	190.6799	1
13	2	6.16	147.3472	0	410.5221	190.6799	2
13	2	6.38	466.9660	0	410.5221	190.6799	1
13	2	6.38	147.4898	0	410.5221	190.6799	2
13	3	0	0	3	240.8751	120.0331	1
13	3	0.00	240.8751	0	240.8751	120.0331	1
13	3	0.00	120.0331	0	240.8751	120.0331	2
13	3	0.22	234.1409	0	240.8751	120.0331	1
13	3	0.22	98.5463	0	240.8751	120.0331	2
13	3	0.66	254.1046	0	240.8751	120.0331	1
13	3	0.66	93.3688	0	240.8751	120.0331	2
13	3	0.88	275.3050	0	240.8751	120.0331	1
13	3	0.88	110.9807	0	240.8751	120.0331	2
13	3	1.10	243.7865	0	240.8751	120.0331	1
13	3	1.10	93.3423	0	240.8751	120.0331	2
13	3	1.54	246.5513	0	240.8751	120.0331	1
13	3	1.54	90.1064	0	240.8751	120.0331	2
13	3	1.76	269.9202	0	240.8751	120.0331	1
13	3	1.76	92.8931	0	240.8751	120.0331	2
13	3	2.42	265.5044	0	240.8751	120.0331	1
13	3	2.42	80.5384	0	240.8751	120.0331	2
13	3	3.08	244.7578	0	240.8751	120.0331	1
13	3	3.08	72.0174	0	240.8751	120.0331	2
13	3	4.40	257.3886	0	240.8751	120.0331	1
13	3	4.40	85.8505	0	240.8751	120.0331	2
13	3	6.16	263.3157	0	240.8751	120.0331	1
13	3	6.16	92.6509	0	240.8751	120.0331	2
13	3	6.38	265.0246	0	240.8751	120.0331	1
13	3	6.38	108.7493	0	240.8751	120.0331	2
13	4	0	0	3	125.2366	61.3391	1
13	4	0.00	125.2366	0	125.2366	61.3391	1
13	4	0.00	61.3391	0	125.2366	61.3391	2
13	4	0.66	132.8474	0	125.2366	61.3391	1
13	4	0.66	50.4628	0	125.2366	61.3391	2
13	4	1.10	138.0232	0	125.2366	61.3391	1
13	4	1.10	55.0013	0	125.2366	61.3391	2
13	4	1.32	168.3856	0	125.2366	61.3391	1
13	4	1.32	53.6404	0	125.2366	61.3391	2
13	4	3.52	144.8244	0	125.2366	61.3391	1
13	4	3.52	48.8093	0	125.2366	61.3391	2
13	4	3.74	146.9670	0	125.2366	61.3391	1
13	4	3.74	51.5593	0	125.2366	61.3391	2
13	4	4.40	163.1875	0	125.2366	61.3391	1
13	4	4.40	49.5277	0	125.2366	61.3391	2
13	4	4.84	143.1313	0	125.2366	61.3391	1
13	4	4.84	27.5415	0	125.2366	61.3391	2
13	4	5.06	150.2986	0	125.2366	61.3391	1
13	4	5.06	38.6540	0	125.2366	61.3391	2
13	4	5.28	143.0576	0	125.2366	61.3391	1
13	4	5.28	48.7612	0	125.2366	61.3391	2
13	4	5.94	164.5933	0	125.2366	61.3391	1
13	4	5.94	46.0422	0	125.2366	61.3391	2
13	4	6.16	148.7181	0	125.2366	61.3391	1
13	4	6.16	58.4561	0	125.2366	61.3391	2
14	1	0	0	3	143.8753	1002.2020	1
14	1	0.00	143.8753	0	143.8753	1002.2020	1
14	1	0.00	1002.2020	0	143.8753	1002.2020	2
14	1	0.44	424.0624	0	143.8753	1002.2020	1
14	1	0.44	720.8061	0	143.8753	1002.2020	2
14	1	1.32	667.0843	0	143.8753	1002.2020	1
14	1	1.32	496.3587	0	143.8753	1002.2020	2
14	1	1.54	694.7435	0	143.8753	1002.2020	1
14	1	1.54	468.6201	0	143.8753	1002.2020	2
14	1	1.98	728.9319	0	143.8753	1002.2020	1
14	1	1.98	442.3246	0	143.8753	1002.2020	2
14	1	3.30	738.9219	0	143.8753	1002.2020	1
14	1	3.30	397.2226	0	143.8753	1002.2020	2
14	1	4.40	743.3553	0	143.8753	1002.2020	1
14	1	4.40	399.5241	0	143.8753	1002.2020	2
14	1	4.84	773.7053	0	143.8753	1002.2020	1
14	1	4.84	390.4435	0	143.8753	1002.2020	2
14	1	5.06	732.5073	0	143.8753	1002.2020	1
14	1	5.06	398.4240	0	143.8753	1002.2020	2
14	1	5.50	758.9348	0	143.8753	1002.2020	1
14	1	5.50	371.1038	0	143.8753	1002.2020	2
14	1	5.94	761.4062	0	143.8753	1002.2020	1
14	1	5.94	401.8442	0	143.8753	1002.2020	2
14	1	6.16	779.6422	0	143.8753	1002.2020	1
14	1	6.16	385.7333	0	143.8753	1002.2020	2
14	2	0	0	3	392.6079	257.3059	1
14	2	0.00	392.6079	0	392.6079	257.3059	1
14	2	0.00	257.3059	0	392.6079	257.3059	2
14	2	1.10	430.0114	0	392.6079	257.3059	1
14	2	1.10	218.0315	0	392.6079	257.3059	2
14	2	1.54	399.8444	0	392.6079	257.3059	1
14	2	1.54	222.3962	0	392.6079	257.3059	2
14	2	1.76	407.7193	0	392.6079	257.3059	1
14	2	1.76	221.4753	0	392.6079	257.3059	2
14	2	2.42	430.8191	0	392.6079	257.3059	1
14	2	2.42	215.0154	0	392.6079	257.3059	2
14	2	3.74	444.0931	0	392.6079	257.3059	1
14	2	3.74	204.4807	0	392.6079	257.3059	2
14	2	4.40	436.7462	0	392.6079	257.3059	1
14	2	4.40	217.9592	0	392.6079	257.3059	2
14	2	5.06	427.9530	0	392.6079	257.3059	1
14	2	5.06	219.9670	0	392.6079	257.3059	2
14	2	5.28	411.9355	0	392.6079	257.3059	1
14	2	5.28	213.5813	0	392.6079	257.3059	2
14	2	5.72	426.4473	0	392.6079	257.3059	1
14	2	5.72	223.3967	0	392.6079	257.3059	2
14	2	5.94	450.1136	0	392.6079	257.3059	1
14	2	5.94	201.8804	0	392.6079	257.3059	2
14	2	6.38	444.8965	0	392.6079	257.3059	1
14	2	6.38	210.3391	0	392.6079	257.3059	2
14	3	0	0	3	224.4795	153.1695	1
14	3	0.00	224.4795	0	224.4795	153.1695	1
14	3	0.00	153.1695	0	224.4795	153.1695	2
14	3	0.44	220.0513	0	224.4795	153.1695	1
14	3	0.44	150.5432	0	224.4795	153.1695	2
14	3	1.54	231.0490	0	224.4795	153.1695	1
14	3	1.54	110.0141	0	224.4795	153.1695	2
14	3	1.76	233.8539	0	224.4795	153.1695	1
14	3	1.76	126.9963	0	224.4795	153.1695	2
14	3	2.20	238.6621	0	224.4795	153.1695	1
14	3	2.20	129.7107	0	224.4795	153.1695	2
14	3	2.64	229.1327	0	224.4795	153.1695	1
14	3	2.64	144.7313	0	224.4795	153.1695	2
14	3	2.86	245.8772	0	224.4795	153.1695	1
14	3	2.86	117.5588	0	224.4795	153.1695	2
14	3	3.96	266.4948	0	224.4795	153.1695	1
14	3	3.96	127.4085	0	224.4795	153.1695	2
14	3	4.18	270.4308	0	224.4795	153.1695	1
14	3	4.18	137.9938	0	224.4795	153.1695	2
14	3	4.62	255.8820	0	224.4795	153.1695	1
14	3	4.62	138.2974	0	224.4795	153.1695	2
14	3	5.06	241.9606	0	224.4795	153.1695	1
14	3	5.06	139.9315	0	224.4795	153.1695	2
14	3	5.72	257.2238	0	224.4795	153.1695	1
14	3	5.72	123.4472	0	224.4795	153.1695	2
14	4	0	0	3	126.6760	99.1028	1
14	4	0.00	126.6760	0	126.6760	99.1028	1
14	4	0.00	99.1028	0	126.6760	99.1028	2
14	4	0.22	125.1494	0	126.6760	99.1028	1
14	4	0.22	98.3397	0	126.6760	99.1028	2
14	4	0.66	116.0094	0	126.6760	99.1028	1
14	4	0.66	79.8317	0	126.6760	99.1028	2
14	4	1.32	143.9766	0	126.6760	99.1028	1
14	4	1.32	61.1201	0	126.6760	99.1028	2
14	4	2.20	139.4367	0	126.6760	99.1028	1
14	4	2.20	68.9151	0	126.6760	99.1028	2
14	4	2.42	146.0078	0	126.6760	99.1028	1
14	4	2.42	67.2553	0	126.6760	99.1028	2
14	4	3.96	116.8308	0	126.6760	99.1028	1
14	4	3.96	83.4009	0	126.6760	99.1028	2
14	4	5.06	149.7281	0	126.6760	99.1028	1
14	4	5.06	56.5411	0	126.6760	99.1028	2
14	4	5.28	103.9798	0	126.6760	99.1028	1
14	4	5.28	75.2688	0	126.6760	99.1028	2
14	4	5.50	142.4075	0	126.6760	99.1028	1
14	4	5.50	69.9043	0	126.6760	99.1028	2
14	4	5.72	134.0079	0	126.6760	99.1028	1
14	4	5.72	48.7274	0	126.6760	99.1028	2
14	4	6.16	121.9003	0	126.6760	99.1028	1
14	4	6.16	70.1077	0	126.6760	99.1028	2
15	1	0	0	3	147.4632	1005.4033	1
15	1	0.00	147.4632	0	147.4632	1005.4033	1
15	1	0.00	1005.4033	0	147.4632	1005.4033	2
15	1	0.22	505.6017	0	147.4632	1005.4033	1
15	1	0.22	652.8687	0	147.4632	1005.4033	2
15	1	1.32	919.6176	0	147.4632	1005.4033	1
15	1	1.32	221.3068	0	147.4632	1005.4033	2
15	1	1.98	931.8169	0	147.4632	1005.4033	1
15	1	1.98	199.7522	0	147.4632	1005.4033	2
15	1	2.42	953.7222	0	147.4632	1005.4033	1
15	1	2.42	192.6986	0	147.4632	1005.4033	2
15	1	2.64	968.7381	0	147.4632	1005.4033	1
15	1	2.64	188.6538	0	147.4632	1005.4033	2
15	1	2.86	957.9079	0	147.4632	1005.4033	1
15	1	2.86	190.8878	0	147.4632	1005.4033	2
15	1	3.52	946.0036	0	147.4632	1005.4033	1
15	1	3.52	202.1449	0	147.4632	1005.4033	2
15	1	4.18	957.4858	0	147.4632	1005.4033	1
15	1	4.18	197.3616	0	147.4632	1005.4033	2
15	1	4.84	972.3982	0	147.4632	1005.4033	1
15	1	4.84	188.6070	0	147.4632	1005.4033	2
15	1	5.06	963.1462	0	147.4632	1005.4033	1
15	1	5.06	206.5576	0	147.4632	1005.4033	2
15	1	5.28	956.8922	0	147.4632	1005.4033	1
15	1	5.28	192.5993	0	147.4632	1005.4033	2
15	2	0	0	3	470.8657	133.8658	1
15	2	0.00	470.8657	0	470.8657	133.8658	1
15	2	0.00	133.8658	0	470.8657	133.8658	2
15	2	0.44	495.1955	0	470.8657	133.8658	1
15	2	0.44	108.4551	0	470.8657	133.8658	2
15	2	0.66	527.2193	0	470.8657	133.8658	1
15	2	0.66	97.8625	0	470.8657	133.8658	2
15	2	1.10	504.5569	0	470.8657	133.8658	1
15	2	1.10	110.0399	0	470.8657	133.8658	2
15	2	2.20	520.8494	0	470.8657	133.8658	1
15	2	2.20	109.3589	0	470.8657	133.8658	2
15	2	2.64	516.1018	0	470.8657	133.8658	1
15	2	2.64	91.3846	0	470.8657	133.8658	2
15	2	3.52	513.0362	0	470.8657	133.8658	1
15	2	3.52	104.9140	0	470.8657	133.8658	2
15	2	3.96	491.6984	0	470.8657	133.8658	1
15	2	3.96	96.9373	0	470.8657	133.8658	2
15	2	4.40	506.7258	0	470.8657	133.8658	1
15	2	4.40	113.9335	0	470.8657	133.8658	2
15	2	4.62	506.0200	0	470.8657	133.8658	1
15	2	4.62	96.9398	0	470.8657	133.8658	2
15	2	5.50	506.9756	0	470.8657	133.8658	1
15	2	5.50	106.4079	0	470.8657	133.8658	2
15	2	5.72	514.7810	0	470.8657	133.8658	1
15	2	5.72	96.0743	0	470.8657	133.8658	2
15	3	0	0	3	239.3766	52.4198	1
15	3	0.00	239.3766	0	239.3766	52.4198	1
15	3	0.00	52.4198	0	239.3766	52.4198	2
15	3	0.22	257.8217	0	239.3766	52.4198	1
15	3	0.22	77.2087	0	239.3766	52.4198	2
15	3	1.10	288.3359	0	239.3766	52.4198	1
15	3	1.10	55.4386	0	239.3766	52.4198	2
15	3	1.32	283.2071	0	239.3766	52.4198	1
15	3	1.32	56.7415	0	239.3766	52.4198	2
15	3	1.54	275.7151	0	239.3766	52.4198	1
15	3	1.54	54.4356	0	239.3766	52.4198	2
15	3	1.76	274.6757	0	239.3766	52.4198	1
15	3	1.76	47.5395	0	239.3766	52.4198	2
15	3	2.42	285.4541	0	239.3766	52.4198	1
15	3	2.42	55.4517	0	239.3766	52.4198	2
15	3	2.64	259.7122	0	239.3766	52.4198	1
15	3	2.64	65.4342	0	239.3766	52.4198	2
15	3	3.52	281.7729	0	239.3766	52.4198	1
15	3	3.52	72.1215	0	239.3766	52.4198	2
15	3	3.96	293.6357	0	239.3766	52.4198	1
15	3	3.96	52.2021	0	239.3766	52.4198	2
15	3	4.18	280.2489	0	239.3766	52.4198	1
15	3	4.18	38.5191	0	239.3766	52.4198	2
15	3	5.94	277.9871	0	239.3766	52.4198	1
15	3	5.94	49.7283	0	239.3766	52.4198	2
15	4	0	0	3	140.9673	40.8877	1
15	4	0.00	140.9673	0	140.9673	40.8877	1
15	4	0.00	40.8877	0	140.9673	40.8877	2
15	4	0.22	128.7593	0	140.9673	40.8877	1
15	4	0.22	47.5143	0	140.9673	40.8877	2
15	4	0.66	144.7618	0	140.9673	40.8877	1
15	4	0.66	18.5305	0	140.9673	40.8877	2
15	4	1.10	133.1853	0	140.9673	40.8877	1
15	4	1.10	30.1034	0	140.9673	40.8877	2
15	4	1.32	145.1164	0	140.9673	40.8877	1
15	4	1.32	56.3058	0	140.9673	40.8877	2
15	4	2.20	125.6254	0	140.9673	40.8877	1
15	4	2.20	29.4480	0	140.9673	40.8877	2
15	4	2.64	147.1397	0	140.9673	40.8877	1
15	4	2.64	20.8048	0	140.9673	40.8877	2
15	4	3.74	134.8935	0	140.9673	40.8877	1
15	4	3.74	26.7279	0	140.9673	40.8877	2
15	4	4.18	142.1364	0	140.9673	40.8877	1
15	4	4.18	13.9259	0	140.9673	40.8877	2
15	4	5.06	157.9874	0	140.9673	40.8877	1
15	4	5.06	15.8658	0	140.9673	40.8877	2
15	4	5.50	153.6200	0	140.9673	40.8877	1
15	4	5.50	15.1497	0	140.9673	40.8877	2
15	4	6.16	145.5390	0	140.9673	40.8877	1
15	4	6.16	51.1620	0	140.9673	40.8877	2
16	1	0	0	3	167.1833	1004.6127	1
16	1	0.00	167.1833	0	167.1833	1004.6127	1
16	1	0.00	1004.6127	0	167.1833	1004.6127	2
16	1	0.22	559.6993	0	167.1833	1004.6127	1
16	1	0.22	583.6336	0	167.1833	1004.6127	2
16	1	0.88	714.6413	0	167.1833	1004.6127	1
16	1	0.88	424.4656	0	167.1833	1004.6127	2
16	1	1.76	720.2886	0	167.1833	1004.6127	1
16	1	1.76	436.7010	0	167.1833	1004.6127	2
16	1	1.98	705.6435	0	167.1833	1004.6127	1
16	1	1.98	431.7102	0	167.1833	1004.6127	2
16	1	2.42	718.0027	0	167.1833	1004.6127	1
16	1	2.42	435.5884	0	167.1833	1004.6127	2
16	1	3.74	729.7558	0	167.1833	1004.6127	1
16	1	3.74	429.4858	0	167.1833	1004.6127	2
16	1	4.18	708.6030	0	167.1833	1004.6127	1
16	1	4.18	442.2692	0	167.1833	1004.6127	2
16	1	4.84	721.9328	0	167.1833	1004.6127	1
16	1	4.84	435.4917	0	167.1833	1004.6127	2
16	1	5.50	721.4021	0	167.1833	1004.6127	1
16	1	5.50	445.3089	0	167.1833	1004.6127	2
16	1	5.72	700.2155	0	167.1833	1004.6127	1
16	1	5.72	409.6130	0	167.1833	1004.6127	2
16	1	5.94	714.8039	0	167.1833	1004.6127	1
16	1	5.94	439.7064	0	167.1833	1004.6127	2
16	2	0	0	3	356.9128	299.8621	1
16	2	0.00	356.9128	0	356.9128	299.8621	1
16	2	0.00	299.8621	0	356.9128	299.8621	2
16	2	0.88	421.6509	0	356.9128	299.8621	1
16	2	0.88	238.3370	0	356.9128	299.8621	2
16	2	2.42	414.7665	0	356.9128	299.8621	1
16	2	2.42	244.3554	0	356.9128	299.8621	2
16	2	2.86	411.6855	0	356.9128	299.8621	1
16	2	2.86	243.7020	0	356.9128	299.8621	2
16	2	3.08	403.4408	0	356.9128	299.8621	1
16	2	3.08	251.6184	0	356.9128	299.8621	2
16	2	3.30	430.1772	0	356.9128	299.8621	1
16	2	3.30	250.7322	0	356.9128	299.8621	2
16	2	4.84	419.6176	0	356.9128	299.8621	1
16	2	4.84	240.3264	0	356.9128	299.8621	2
16	2	5.06	412.1142	0	356.9128	299.8621	1
16	2	5.06	264.9444	0	356.9128	299.8621	2
16	2	5.28	408.1106	0	356.9128	299.8621	1
16	2	5.28	254.7406	0	356.9128	299.8621	2
16	2	5.50	424.1026	0	356.9128	299.8621	1
16	2	5.50	259.1914	0	356.9128	299.8621	2
16	2	5.72	414.1651	0	356.9128	299.8621	1
16	2	5.72	251.8207	0	356.9128	299.8621	2
16	2	5.94	410.9461	0	356.9128	299.8621	1
16	2	5.94	245.7758	0	356.9128	299.8621	2
16	3	0	0	3	215.1640	174.2481	1
16	3	0.00	215.1640	0	215.1640	174.2481	1
16	3	0.00	174.2481	0	215.1640	174.2481	2
16	3	0.22	224.5376	0	215.1640	174.2481	1
16	3	0.22	169.7537	0	215.1640	174.2481	2
16	3	0.66	247.4916	0	215.1640	174.2481	1
16	3	0.66	146.0014	0	215.1640	174.2481	2
16	3	1.76	227.9913	0	215.1640	174.2481	1
16	3	1.76	155.7407	0	215.1640	174.2481	2
16	3	1.98	227.8765	0	215.1640	174.2481	1
16	3	1.98	148.1192	0	215.1640	174.2481	2
16	3	2.64	229.1101	0	215.1640	174.2481	1
16	3	2.64	163.6962	0	215.1640	174.2481	2
16	3	2.86	227.5811	0	215.1640	174.2481	1
16	3	2.86	131.4151	0	215.1640	174.2481	2
16	3	3.52	239.4907	0	215.1640	174.2481	1
16	3	3.52	142.8432	0	215.1640	174.2481	2
16	3	4.40	252.3924	0	215.1640	174.2481	1
16	3	4.40	119.5321	0	215.1640	174.2481	2
16	3	4.62	221.1886	0	215.1640	174.2481	1
16	3	4.62	127.5929	0	215.1640	174.2481	2
16	3	5.28	238.3464	0	215.1640	174.2481	1
16	3	5.28	155.3305	0	215.1640	174.2481	2
16	3	5.72	242.9534	0	215.1640	174.2481	1
16	3	5.72	153.5431	0	215.1640	174.2481	2
16	4	0	0	3	124.5942	83.7384	1
16	4	0.00	124.5942	0	124.5942	83.7384	1
16	4	0.00	83.7384	0	124.5942	83.7384	2
16	4	0.66	147.9839	0	124.5942	83.7384	1
16	4	0.66	77.8213	0	124.5942	83.7384	2
16	4	1.54	129.7789	0	124.5942	83.7384	1
16	4	1.54	79.7109	0	124.5942	83.7384	2
16	4	1.76	129.6737	0	124.5942	83.7384	1
16	4	1.76	77.3403	0	124.5942	83.7384	2
16	4	1.98	123.3251	0	124.5942	83.7384	1
16	4	1.98	74.4199	0	124.5942	83.7384	2
16	4	2.20	143.7450	0	124.5942	83.7384	1
16	4	2.20	84.1262	0	124.5942	83.7384	2
16	4	2.64	143.4016	0	124.5942	83.7384	1
16	4	2.64	79.6997	0	124.5942	83.7384	2
16	4	3.30	138.7065	0	124.5942	83.7384	1
16	4	3.30	76.7455	0	124.5942	83.7384	2
16	4	3.52	141.0566	0	124.5942	83.7384	1
16	4	3.52	113.1461	0	124.5942	83.7384	2
16	4	3.74	142.4536	0	124.5942	83.7384	1
16	4	3.74	67.7821	0	124.5942	83.7384	2
16	4	4.18	144.7927	0	124.5942	83.7384	1
16	4	4.18	87.9896	0	124.5942	83.7384	2
16	4	5.50	137.5269	0	124.5942	83.7384	1
16	4	5.50	84.8421	0	124.5942	83.7384	2
17	1	0	0	3	144.1912	993.7963	1
17	1	0.00	144.1912	0	144.1912	993.7963	1
17	1	0.00	993.7963	0	144.1912	993.7963	2
17	1	0.44	345.6807	0	144.1912	993.7963	1
17	1	0.44	802.0669	0	144.1912	993.7963	2
17	1	0.66	376.9778	0	144.1912	993.7963	1
17	1	0.66	756.0377	0	144.1912	993.7963	2
17	1	1.32	414.4761	0	144.1912	993.7963	1
17	1	1.32	765.5592	0	144.1912	993.7963	2
17	1	1.54	395.3861	0	144.1912	993.7963	1
17	1	1.54	742.6811	0	144.1912	993.7963	2
17	1	1.76	381.0060	0	144.1912	993.7963	1
17	1	1.76	738.9899	0	144.1912	993.7963	2
17	1	2.42	387.5401	0	144.1912	993.7963	1
17	1	2.42	739.4637	0	144.1912	993.7963	2
17	1	3.30	408.0855	0	144.1912	993.7963	1
17	1	3.30	754.2841	0	144.1912	993.7963	2
17	1	3.74	377.4773	0	144.1912	993.7963	1
17	1	3.74	761.3192	0	144.1912	993.7963	2
17	1	4.18	389.6539	0	144.1912	993.7963	1
17	1	4.18	737.7206	0	144.1912	993.7963	2
17	1	5.50	395.9536	0	144.1912	993.7963	1
17	1	5.50	755.4795	0	144.1912	993.7963	2
17	1	6.16	412.2354	0	144.1912	993.7963	1
17	1	6.16	762.1954	0	144.1912	993.7963	2
17	2	0	0	3	198.2464	538.0898	1
17	2	0.00	198.2464	0	198.2464	538.0898	1
17	2	0.00	538.0898	0	198.2464	538.0898	2
17	2	0.22	251.2986	0	198.2464	538.0898	1
17	2	0.22	484.0990	0	198.2464	538.0898	2
17	2	0.66	254.9530	0	198.2464	538.0898	1
17	2	0.66	471.0011	0	198.2464	538.0898	2
17	2	0.88	255.0895	0	198.2464	538.0898	1
17	2	0.88	477.7647	0	198.2464	538.0898	2
17	2	1.32	252.3484	0	198.2464	538.0898	1
17	2	1.32	483.0052	0	198.2464	538.0898	2
17	2	1.76	250.7060	0	198.2464	538.0898	1
17	2	1.76	471.4225	0	198.2464	538.0898	2
17	2	1.98	244.3426	0	198.2464	538.0898	1
17	2	1.98	475.5022	0	198.2464	538.0898	2
17	2	2.86	247.0778	0	198.2464	538.0898	1
17	2	2.86	487.1804	0	198.2464	538.0898	2
17	2	3.52	254.6884	0	198.2464	538.0898	1
17	2	3.52	463.3828	0	198.2464	538.0898	2
17	2	4.62	235.6125	0	198.2464	538.0898	1
17	2	4.62	473.6780	0	198.2464	538.0898	2
17	2	5.06	259.2310	0	198.2464	538.0898	1
17	2	5.06	482.0128	0	198.2464	538.0898	2
17	2	5.28	256.5399	0	198.2464	538.0898	1
17	2	5.28	476.5588	0	198.2464	538.0898	2
17	3	0	0	3	128.6066	332.3267	1
17	3	0.00	128.6066	0	128.6066	332.3267	1
17	3	0.00	332.3267	0	128.6066	332.3267	2
17	3	0.44	148.9470	0	128.6066	332.3267	1
17	3	0.44	302.2663	0	128.6066	332.3267	2
17	3	1.32	158.8199	0	128.6066	332.3267	1
17	3	1.32	320.6529	0	128.6066	332.3267	2
17	3	2.42	166.9030	0	128.6066	332.3267	1
17	3	2.42	295.1988	0	128.6066	332.3267	2
17	3	2.64	153.5845	0	128.6066	332.3267	1
17	3	2.64	299.7254	0	128.6066	332.3267	2
17	3	3.52	149.2497	0	128.6066	332.3267	1
17	3	3.52	288.1919	0	128.6066	332.3267	2
17	3	4.18	151.6667	0	128.6066	332.3267	1
17	3	4.18	305.6307	0	128.6066	332.3267	2
17	3	4.40	145.3590	0	128.6066	332.3267	1
17	3	4.40	307.2920	0	128.6066	332.3267	2
17	3	4.62	161.2282	0	128.6066	332.3267	1
17	3	4.62	293.0492	0	128.6066	332.3267	2
17	3	5.06	155.9704	0	128.6066	332.3267	1
17	3	5.06	305.5652	0	128.6066	332.3267	2
17	3	5.50	159.1036	0	128.6066	332.3267	1
17	3	5.50	287.6445	0	128.6066	332.3267	2
17	3	5.94	159.1164	0	128.6066	332.3267	1
17	3	5.94	276.8545	0	128.6066	332.3267	2
17	4	0	0	3	85.1315	204.7854	1
17	4	0.00	85.1315	0	85.1315	204.7854	1
17	4	0.00	204.7854	0	85.1315	204.7854	2
17	4	0.44	92.5474	0	85.1315	204.7854	1
17	4	0.44	191.5687	0	85.1315	204.7854	2
17	4	0.66	103.7939	0	85.1315	204.7854	1
17	4	0.66	185.1436	0	85.1315	204.7854	2
17	4	0.88	86.6570	0	85.1315	204.7854	1
17	4	0.88	201.1116	0	85.1315	204.7854	2
17	4	1.54	96.6015	0	85.1315	204.7854	1
17	4	1.54	193.3045	0	85.1315	204.7854	2
17	4	2.20	112.3639	0	85.1315	204.7854	1
17	4	2.20	188.0134	0	85.1315	204.7854	2
17	4	2.64	93.9283	0	85.1315	204.7854	1
17	4	2.64	178.6465	0	85.1315	204.7854	2
17	4	3.08	93.9763	0	85.1315	204.7854	1
17	4	3.08	191.7719	0	85.1315	204.7854	2
17	4	3.74	102.2406	0	85.1315	204.7854	1
17	4	3.74	193.6922	0	85.1315	204.7854	2
17	4	4.18	104.1139	0	85.1315	204.7854	1
17	4	4.18	179.3449	0	85.1315	204.7854	2
17	4	5.06	92.1020	0	85.1315	204.7854	1
17	4	5.06	190.9111	0	85.1315	204.7854	2
17	4	6.38	94.5684	0	85.1315	204.7854	1
17	4	6.38	190.2644	0	85.1315	204.7854	2
18	1	0	0	3	156.8801	978.5195	1
18	1	0.00	156.8801	0	156.8801	978.5195	1
18	1	0.00	978.5195	0	156.8801	978.5195	2
18	1	1.32	359.6781	0	156.8801	978.5195	1
18	1	1.32	781.0232	0	156.8801	978.5195	2
18	1	1.76	400.8851	0	156.8801	978.5195	1
18	1	1.76	750.7644	0	156.8801	978.5195	2
18	1	1.98	405.2926	0	156.8801	978.5195	1
18	1	1.98	752.9721	0	156.8801	978.5195	2
18	1	2.64	406.8214	0	156.8801	978.5195	1
18	1	2.64	728.5423	0	156.8801	978.5195	2
18	1	2.86	406.1373	0	156.8801	978.5195	1
18	1	2.86	741.3472	0	156.8801	978.5195	2
18	1	4.40	427.1223	0	156.8801	978.5195	1
18	1	4.40	732.7503	0	156.8801	978.5195	2
18	1	4.62	420.0129	0	156.8801	978.5195	1
18	1	4.62	729.5847	0	156.8801	978.5195	2
18	1	5.06	432.2924	0	156.8801	978.5195	1
18	1	5.06	739.1372	0	156.8801	978.5195	2
18	1	5.28	426.3602	0	156.8801	978.5195	1
18	1	5.28	740.2500	0	156.8801	978.5195	2
18	1	5.72	431.7923	0	156.8801	978.5195	1
18	1	5.72	737.0563	0	156.8801	978.5195	2
18	1	6.38	438.6557	0	156.8801	978.5195	1
18	1	6.38	733.8097	0	156.8801	978.5195	2
18	2	0	0	3	203.5203	496.3876	1
18	2	0.00	203.5203	0	203.5203	496.3876	1
18	2	0.00	496.3876	0	203.5203	496.3876	2
18	2	0.22	207.7517	0	203.5203	496.3876	1
18	2	0.22	494.9907	0	203.5203	496.3876	2
18	2	1.10	252.5982	0	203.5203	496.3876	1
18	2	1.10	490.8376	0	203.5203	496.3876	2
18	2	2.86	257.2733	0	203.5203	496.3876	1
18	2	2.86	480.6260	0	203.5203	496.3876	2
18	2	3.30	258.6708	0	203.5203	496.3876	1
18	2	3.30	452.9959	0	203.5203	496.3876	2
18	2	3.52	253.5073	0	203.5203	496.3876	1
18	2	3.52	470.5180	0	203.5203	496.3876	2
18	2	3.74	241.4904	0	203.5203	496.3876	1
18	2	3.74	469.5137	0	203.5203	496.3876	2
18	2	3.96	262.6074	0	203.5203	496.3876	1
18	2	3.96	467.1210	0	203.5203	496.3876	2
18	2	4.40	267.0987	0	203.5203	496.3876	1
18	2	4.40	463.7254	0	203.5203	496.3876	2
18	2	4.84	267.1599	0	203.5203	496.3876	1
18	2	4.84	458.6825	0	203.5203	496.3876	2
18	2	5.50	262.1650	0	203.5203	496.3876	1
18	2	5.50	456.6237	0	203.5203	496.3876	2
18	2	5.72	262.2603	0	203.5203	496.3876	1
18	2	5.72	443.7265	0	203.5203	496.3876	2
18	3	0	0	3	115.7060	327.4378	1
18	3	0.00	115.7060	0	115.7060	327.4378	1
18	3	0.00	327.4378	0	115.7060	327.4378	2
18	3	0.44	126.6188	0	115.7060	327.4378	1
18	3	0.44	299.6763	0	115.7060	327.4378	2
18	3	1.32	162.1400	0	115.7060	327.4378	1
18	3	1.32	282.0692	0	115.7060	327.4378	2
18	3	1.98	146.3809	0	115.7060	327.4378	1
18	3	1.98	284.1016	0	115.7060	327.4378	2
18	3	2.20	171.0905	0	115.7060	327.4378	1
18	3	2.20	295.9825	0	115.7060	327.4378	2
18	3	2.42	157.5371	0	115.7060	327.4378	1
18	3	2.42	284.3179	0	115.7060	327.4378	2
18	3	3.08	172.3260	0	115.7060	327.4378	1
18	3	3.08	267.0928	0	115.7060	327.4378	2
18	3	3.30	156.4168	0	115.7060	327.4378	1
18	3	3.30	281.1929	0	115.7060	327.4378	2
18	3	3.96	161.2115	0	115.7060	327.4378	1
18	3	3.96	279.2667	0	115.7060	327.4378	2
18	3	4.62	160.8440	0	115.7060	327.4378	1
18	3	4.62	282.3371	0	115.7060	327.4378	2
18	3	5.72	163.1314	0	115.7060	327.4378	1
18	3	5.72	295.7653	0	115.7060	327.4378	2
18	3	5.94	154.4595	0	115.7060	327.4378	1
18	3	5.94	296.8415	0	115.7060	327.4378	2
18	4	0	0	3	79.1349	188.0431	1
18	4	0.00	79.1349	0	79.1349	188.0431	1
18	4	0.00	188.0431	0	79.1349	188.0431	2
18	4	0.44	101.5890	0	79.1349	188.0431	1
18	4	0.44	190.8996	0	79.1349	188.0431	2
18	4	0.66	99.9117	0	79.1349	188.0431	1
18	4	0.66	190.1562	0	79.1349	188.0431	2
18	4	0.88	97.6487	0	79.1349	188.0431	1
18	4	0.88	179.7239	0	79.1349	188.0431	2
18	4	1.54	107.5931	0	79.1349	188.0431	1
18	4	1.54	168.8462	0	79.1349	188.0431	2
18	4	1.98	110.1979	0	79.1349	188.0431	1
18	4	1.98	188.0680	0	79.1349	188.0431	2
18	4	2.42	95.5724	0	79.1349	188.0431	1
18	4	2.42	181.7398	0	79.1349	188.0431	2
18	4	2.64	104.5687	0	79.1349	188.0431	1
18	4	2.64	169.0316	0	79.1349	188.0431	2
18	4	3.30	119.5725	0	79.1349	188.0431	1
18	4	3.30	196.2790	0	79.1349	188.0431	2
18	4	3.74	114.2774	0	79.1349	188.0431	1
18	4	3.74	183.0639	0	79.1349	188.0431	2
18	4	4.62	125.5643	0	79.1349	188.0431	1
18	4	4.62	177.3647	0	79.1349	188.0431	2
18	4	5.72	117.9729	0	79.1349	188.0431	1
18	4	5.72	160.5038	0	79.1349	188.0431	2
19	1	0	0	3	135.5927	994.3468	1
19	1	0.00	135.5927	0	135.5927	994.3468	1
19	1	0.00	994.3468	0	135.5927	994.3468	2
19	1	0.22	693.7800	0	135.5927	994.3468	1
19	1	0.22	478.3906	0	135.5927	994.3468	2
19	1	2.20	943.9070	0	135.5927	994.3468	1
19	1	2.20	184.4570	0	135.5927	994.3468	2
19	1	2.42	943.1832	0	135.5927	994.3468	1
19	1	2.42	183.3719	0	135.5927	994.3468	2
19	1	3.30	953.8693	0	135.5927	994.3468	1
19	1	3.30	211.0566	0	135.5927	994.3468	2
19	1	3.52	944.1672	0	135.5927	994.3468	1
19	1	3.52	212.5324	0	135.5927	994.3468	2
19	1	4.40	960.7074	0	135.5927	994.3468	1
19	1	4.40	165.5577	0	135.5927	994.3468	2
19	1	5.06	955.9183	0	135.5927	994.3468	1
19	1	5.06	179.4909	0	135.5927	994.3468	2
19	1	5.28	951.4839	0	135.5927	994.3468	1
19	1	5.28	195.6406	0	135.5927	994.3468	2
19	1	5.50	959.3717	0	135.5927	994.3468	1
19	1	5.50	183.0834	0	135.5927	994.3468	2
19	1	5.94	956.8200	0	135.5927	994.3468	1
19	1	5.94	198.6150	0	135.5927	994.3468	2
19	1	6.16	965.3103	0	135.5927	994.3468	1
19	1	6.16	201.4891	0	135.5927	994.3468	2
19	2	0	0	3	486.3109	142.9976	1
19	2	0.00	486.3109	0	486.3109	142.9976	1
19	2	0.00	142.9976	0	486.3109	142.9976	2
19	2	0.44	528.6634	0	486.3109	142.9976	1
19	2	0.44	103.7688	0	486.3109	142.9976	2
19	2	1.32	499.7281	0	486.3109	142.9976	1
19	2	1.32	105.9363	0	486.3109	142.9976	2
19	2	1.54	508.7835	0	486.3109	142.9976	1
19	2	1.54	107.9133	0	486.3109	142.9976	2
19	2	1.76	514.6773	0	486.3109	142.9976	1
19	2	1.76	109.4347	0	486.3109	142.9976	2
19	2	1.98	482.5737	0	486.3109	142.9976	1
19	2	1.98	106.0962	0	486.3109	142.9976	2
19	2	2.42	495.9315	0	486.3109	142.9976	1
19	2	2.42	111.8253	0	486.3109	142.9976	2
19	2	2.64	506.5727	0	486.3109	142.9976	1
19	2	2.64	117.3728	0	486.3109	142.9976	2
19	2	2.86	507.2931	0	486.3109	142.9976	1
19	2	2.86	109.0831	0	486.3109	142.9976	2
19	2	3.08	508.2010	0	486.3109	142.9976	1
19	2	3.08	105.4709	0	486.3109	142.9976	2
19	2	4.40	504.9435	0	486.3109	142.9976	1
19	2	4.40	114.6093	0	486.3109	142.9976	2
19	2	5.28	513.5160	0	486.3109	142.9976	1
19	2	5.28	106.9997	0	486.3109	142.9976	2
19	3	0	0	3	253.0389	75.3234	1
19	3	0.00	253.0389	0	253.0389	75.3234	1
19	3	0.00	75.3234	0	253.0389	75.3234	2
19	3	0.44	252.2415	0	253.0389	75.3234	1
19	3	0.44	50.6646	0	253.0389	75.3234	2
19	3	0.66	262.5271	0	253.0389	75.3234	1
19	3	0.66	57.7755	0	253.0389	75.3234	2
19	3	1.10	280.9001	0	253.0389	75.3234	1
19	3	1.10	58.2374	0	253.0389	75.3234	2
19	3	1.32	259.1831	0	253.0389	75.3234	1
19	3	1.32	62.8473	0	253.0389	75.3234	2
19	3	1.54	280.1585	0	253.0389	75.3234	1
19	3	1.54	55.5748	0	253.0389	75.3234	2
19	3	3.52	278.1455	0	253.0389	75.3234	1
19	3	3.52	73.9475	0	253.0389	75.3234	2
19	3	3.74	292.0478	0	253.0389	75.3234	1
19	3	3.74	51.7906	0	253.0389	75.3234	2
19	3	3.96	270.1989	0	253.0389	75.3234	1
19	3	3.96	40.0796	0	253.0389	75.3234	2
19	3	4.84	257.2037	0	253.0389	75.3234	1
19	3	4.84	42.4308	0	253.0389	75.3234	2
19	3	5.06	274.9026	0	253.0389	75.3234	1
19	3	5.06	30.9764	0	253.0389	75.3234	2
19	3	5.72	284.0573	0	253.0389	75.3234	1
19	3	5.72	57.6550	0	253.0389	75.3234	2
19	4	0	0	3	142.7292	38.7083	1
19	4	0.00	142.7292	0	142.7292	38.7083	1
19	4	0.00	38.7083	0	142.7292	38.7083	2
19	4	0.22	163.3937	0	142.7292	38.7083	1
19	4	0.22	27.8568	0	142.7292	38.7083	2
19	4	1.54	150.9348	0	142.7292	38.7083	1
19	4	1.54	19.3450	0	142.7292	38.7083	2
19	4	1.98	158.6682	0	142.7292	38.7083	1
19	4	1.98	34.9913	0	142.7292	38.7083	2
19	4	2.42	169.9792	0	142.7292	38.7083	1
19	4	2.42	32.8091	0	142.7292	38.7083	2
19	4	2.64	136.4839	0	142.7292	38.7083	1
19	4	2.64	22.6608	0	142.7292	38.7083	2
19	4	3.74	144.4564	0	142.7292	38.7083	1
19	4	3.74	16.7324	0	142.7292	38.7083	2
19	4	4.62	153.1553	0	142.7292	38.7083	1
19	4	4.62	50.5278	0	142.7292	38.7083	2
19	4	5.06	136.7417	0	142.7292	38.7083	1
19	4	5.06	18.6498	0	142.7292	38.7083	2
19	4	5.28	136.5876	0	142.7292	38.7083	1
19	4	5.28	50.2043	0	142.7292	38.7083	2
19	4	5.94	125.6331	0	142.7292	38.7083	1
19	4	5.94	41.8154	0	142.7292	38.7083	2
19	4	6.38	156.4407	0	142.7292	38.7083	1
19	4	6.38	24.1391	0	142.7292	38.7083	2
20	1	0	0	3	139.9879	992.4863	1
20	1	0.00	139.9879	0	139.9879	992.4863	1
20	1	0.00	992.4863	0	139.9879	992.4863	2
20	1	0.66	925.4958	0	139.9879	992.4863	1
20	1	0.66	219.8567	0	139.9879	992.4863	2
20	1	1.10	952.0781	0	139.9879	992.4863	1
20	1	1.10	194.6331	0	139.9879	992.4863	2
20	1	1.76	976.1044	0	139.9879	992.4863	1
20	1	1.76	207.7799	0	139.9879	992.4863	2
20	1	2.42	973.9925	0	139.9879	992.4863	1
20	1	2.42	185.5209	0	139.9879	992.4863	2
20	1	2.64	967.0564	0	139.9879	992.4863	1
20	1	2.64	180.9574	0	139.9879	992.4863	2
20	1	2.86	971.7263	0	139.9879	992.4863	1
20	1	2.86	194.4033	0	139.9879	992.4863	2
20	1	3.96	937.7298	0	139.9879	992.4863	1
20	1	3.96	184.9702	0	139.9879	992.4863	2
20	1	4.18	965.5964	0	139.9879	992.4863	1
20	1	4.18	187.7060	0	139.9879	992.4863	2
20	1	4.40	949.7623	0	139.9879	992.4863	1
20	1	4.40	195.0406	0	139.9879	992.4863	2
20	1	4.84	981.5153	0	139.9879	992.4863	1
20	1	4.84	190.1781	0	139.9879	992.4863	2
20	1	5.28	971.0351	0	139.9879	992.4863	1
20	1	5.28	170.1417	0	139.9879	992.4863	2
20	2	0	0	3	500.2849	140.8321	1
20	2	0.00	500.2849	0	500.2849	140.8321	1
20	2	0.00	140.8321	0	500.2849	140.8321	2
20	2	1.32	503.4003	0	500.2849	140.8321	1
20	2	1.32	79.3085	0	500.2849	140.8321	2
20	2	2.42	522.5341	0	500.2849	140.8321	1
20	2	2.42	99.3018	0	500.2849	140.8321	2
20	2	2.86	513.0548	0	500.2849	140.8321	1
20	2	2.86	107.7539	0	500.2849	140.8321	2
20	2	3.52	509.7638	0	500.2849	140.8321	1
20	2	3.52	106.3962	0	500.2849	140.8321	2
20	2	3.74	513.9196	0	500.2849	140.8321	1
20	2	3.74	107.6300	0	500.2849	140.8321	2
20	2	3.96	528.6146	0	500.2849	140.8321	1
20	2	3.96	93.9208	0	500.2849	140.8321	2
20	2	4.18	521.1471	0	500.2849	140.8321	1
20	2	4.18	109.8473	0	500.2849	140.8321	2
20	2	4.40	530.0247	0	500.2849	140.8321	1
20	2	4.40	94.2347	0	500.2849	140.8321	2
20	2	4.62	518.0155	0	500.2849	140.8321	1
20	2	4.62	111.4115	0	500.2849	140.8321	2
20	2	5.72	498.3086	0	500.2849	140.8321	1
20	2	5.72	94.2809	0	500.2849	140.8321	2
20	2	6.16	503.2837	0	500.2849	140.8321	1
20	2	6.16	85.3158	0	500.2849	140.8321	2
20	3	0	0	3	257.7876	64.5224	1
20	3	0.00	257.7876	0	257.7876	64.5224	1
20	3	0.00	64.5224	0	257.7876	64.5224	2
20	3	0.66	264.0024	0	257.7876	64.5224	1
20	3	0.66	54.0714	0	257.7876	64.5224	2
20	3	0.88	268.8819	0	257.7876	64.5224	1
20	3	0.88	57.0211	0	257.7876	64.5224	2
20	3	1.10	270.9946	0	257.7876	64.5224	1
20	3	1.10	56.5761	0	257.7876	64.5224	2
20	3	1.32	269.8915	0	257.7876	64.5224	1
20	3	1.32	70.6233	0	257.7876	64.5224	2
20	3	1.76	262.1283	0	257.7876	64.5224	1
20	3	1.76	57.1019	0	257.7876	64.5224	2
20	3	2.64	267.3489	0	257.7876	64.5224	1
20	3	2.64	54.5552	0	257.7876	64.5224	2
20	3	3.30	278.0961	0	257.7876	64.5224	1
20	3	3.30	44.4461	0	257.7876	64.5224	2
20	3	5.28	285.9204	0	257.7876	64.5224	1
20	3	5.28	71.2803	0	257.7876	64.5224	2
20	3	5.50	273.8387	0	257.7876	64.5224	1
20	3	5.50	40.6276	0	257.7876	64.5224	2
20	3	5.94	261.0121	0	257.7876	64.5224	1
20	3	5.94	62.3493	0	257.7876	64.5224	2
20	3	6.16	280.0439	0	257.7876	64.5224	1
20	3	6.16	55.8609	0	257.7876	64.5224	2
20	4	0	0	3	133.2022	26.8985	1
20	4	0.00	133.2022	0	133.2022	26.8985	1
20	4	0.00	26.8985	0	133.2022	26.8985	2
20	4	0.66	162.3529	0	133.2022	26.8985	1
20	4	0.66	32.3153	0	133.2022	26.8985	2
20	4	1.54	154.6471	0	133.2022	26.8985	1
20	4	1.54	36.4314	0	133.2022	26.8985	2
20	4	1.98	145.1972	0	133.2022	26.8985	1
20	4	1.98	33.2338	0	133.2022	26.8985	2
20	4	2.64	152.3894	0	133.2022	26.8985	1
20	4	2.64	33.7515	0	133.2022	26.8985	2
20	4	2.86	137.9593	0	133.2022	26.8985	1
20	4	2.86	31.3140	0	133.2022	26.8985	2
20	4	3.08	139.4184	0	133.2022	26.8985	1
20	4	3.08	21.8371	0	133.2022	26.8985	2
20	4	3.52	155.9047	0	133.2022	26.8985	1
20	4	3.52	29.9073	0	133.2022	26.8985	2
20	4	4.40	129.5428	0	133.2022	26.8985	1
20	4	4.40	4.8693	0	133.2022	26.8985	2
20	4	4.84	165.4198	0	133.2022	26.8985	1
20	4	4.84	40.4996	0	133.2022	26.8985	2
20	4	5.06	154.4945	0	133.2022	26.8985	1
20	4	5.06	29.5492	0	133.2022	26.8985	2
20	4	6.38	162.9721	0	133.2022	26.8985	1
[truncated: 18,001 more rows]
