# Supplementary material for: Nonlinear mixed-effects modelling for single cell estimation: when, why, and how to use it
Source: BMC Syst Biol. 2015 Sep 4;9:52. doi: 10.1186/s12918-015-0203-x (PMC4559169; doi:10.1186/s12918-015-0203-x)
Supplement: Additional file 1 — Supporting data. A zip-file containing the datasets used in the analysis, MATLAB-files, NONMEM-files, and Monolix-files equivalent to the ones used in the analysis, as well as a mini-tutorial of how to use Monolix. (ZIP 1761 kb) [file 12918_2015_203_MOESM1_ESM.zip › additional_file_1/Model 1 Files/NONMEM/Simulated data/Data/sparse_data_NONMEM.csv]

@ID	STUD	TIME	DV	EVID	ST1	ST2	CMT
1	1	0	0	3	148.6275	1010.8644	1
1	1	0.00	148.6275	0	148.6275	1010.8644	1
1	1	0.00	1010.8644	0	148.6275	1010.8644	2
1	1	1.76	477.5700	0	148.6275	1010.8644	1
1	1	1.76	656.5413	0	148.6275	1010.8644	2
1	1	4.62	467.5559	0	148.6275	1010.8644	1
1	1	4.62	679.5158	0	148.6275	1010.8644	2
1	2	0	0	3	235.7558	482.1745	1
1	2	0.00	235.7558	0	235.7558	482.1745	1
1	2	0.00	482.1745	0	235.7558	482.1745	2
1	2	3.96	299.9889	0	235.7558	482.1745	1
1	2	3.96	427.3201	0	235.7558	482.1745	2
1	2	4.84	315.9988	0	235.7558	482.1745	1
1	2	4.84	407.7990	0	235.7558	482.1745	2
1	3	0	0	3	169.6195	298.1743	1
1	3	0.00	169.6195	0	169.6195	298.1743	1
1	3	0.00	298.1743	0	169.6195	298.1743	2
1	3	3.96	169.6479	0	169.6195	298.1743	1
1	3	3.96	262.5864	0	169.6195	298.1743	2
1	3	4.18	183.9820	0	169.6195	298.1743	1
1	3	4.18	262.5953	0	169.6195	298.1743	2
1	4	0	0	3	79.0018	179.3481	1
1	4	0.00	79.0018	0	79.0018	179.3481	1
1	4	0.00	179.3481	0	79.0018	179.3481	2
1	4	2.20	112.5700	0	79.0018	179.3481	1
1	4	2.20	140.3989	0	79.0018	179.3481	2
1	4	4.84	116.3440	0	79.0018	179.3481	1
1	4	4.84	152.3720	0	79.0018	179.3481	2
2	1	0	0	3	152.7917	979.0506	1
2	1	0.00	152.7917	0	152.7917	979.0506	1
2	1	0.00	979.0506	0	152.7917	979.0506	2
2	1	3.52	317.0726	0	152.7917	979.0506	1
2	1	3.52	841.6982	0	152.7917	979.0506	2
2	1	3.74	315.5391	0	152.7917	979.0506	1
2	1	3.74	833.1772	0	152.7917	979.0506	2
2	2	0	0	3	163.3003	586.5848	1
2	2	0.00	163.3003	0	163.3003	586.5848	1
2	2	0.00	586.5848	0	163.3003	586.5848	2
2	2	3.52	201.1540	0	163.3003	586.5848	1
2	2	3.52	537.4465	0	163.3003	586.5848	2
2	2	5.50	208.9329	0	163.3003	586.5848	1
2	2	5.50	544.8293	0	163.3003	586.5848	2
2	3	0	0	3	103.3427	378.1110	1
2	3	0.00	103.3427	0	103.3427	378.1110	1
2	3	0.00	378.1110	0	103.3427	378.1110	2
2	3	0.66	118.2722	0	103.3427	378.1110	1
2	3	0.66	338.5511	0	103.3427	378.1110	2
2	3	5.28	127.2902	0	103.3427	378.1110	1
2	3	5.28	348.2871	0	103.3427	378.1110	2
2	4	0	0	3	75.5684	260.4941	1
2	4	0.00	75.5684	0	75.5684	260.4941	1
2	4	0.00	260.4941	0	75.5684	260.4941	2
2	4	3.08	94.1826	0	75.5684	260.4941	1
2	4	3.08	228.5730	0	75.5684	260.4941	2
2	4	5.06	85.0112	0	75.5684	260.4941	1
2	4	5.06	229.0186	0	75.5684	260.4941	2
3	1	0	0	3	135.6000	997.8074	1
3	1	0.00	135.6000	0	135.6000	997.8074	1
3	1	0.00	997.8074	0	135.6000	997.8074	2
3	1	3.96	599.8888	0	135.6000	997.8074	1
3	1	3.96	551.2655	0	135.6000	997.8074	2
3	1	4.40	603.5902	0	135.6000	997.8074	1
3	1	4.40	539.0198	0	135.6000	997.8074	2
3	2	0	0	3	305.7242	382.9343	1
3	2	0.00	305.7242	0	305.7242	382.9343	1
3	2	0.00	382.9343	0	305.7242	382.9343	2
3	2	1.32	371.5399	0	305.7242	382.9343	1
3	2	1.32	327.7092	0	305.7242	382.9343	2
3	2	5.50	362.0456	0	305.7242	382.9343	1
3	2	5.50	331.3665	0	305.7242	382.9343	2
3	3	0	0	3	152.7130	207.9672	1
3	3	0.00	152.7130	0	152.7130	207.9672	1
3	3	0.00	207.9672	0	152.7130	207.9672	2
3	3	1.10	217.9087	0	152.7130	207.9672	1
3	3	1.10	188.2198	0	152.7130	207.9672	2
3	3	5.06	202.2709	0	152.7130	207.9672	1
3	3	5.06	168.2019	0	152.7130	207.9672	2
3	4	0	0	3	122.2146	141.6596	1
3	4	0.00	122.2146	0	122.2146	141.6596	1
3	4	0.00	141.6596	0	122.2146	141.6596	2
3	4	1.10	125.9501	0	122.2146	141.6596	1
3	4	1.10	117.2526	0	122.2146	141.6596	2
3	4	3.96	140.5316	0	122.2146	141.6596	1
3	4	3.96	104.6777	0	122.2146	141.6596	2
4	1	0	0	3	145.1409	989.9412	1
4	1	0.00	145.1409	0	145.1409	989.9412	1
4	1	0.00	989.9412	0	145.1409	989.9412	2
4	1	0.88	265.1470	0	145.1409	989.9412	1
4	1	0.88	886.7526	0	145.1409	989.9412	2
4	1	1.10	265.6985	0	145.1409	989.9412	1
4	1	1.10	868.8150	0	145.1409	989.9412	2
4	2	0	0	3	121.5328	600.7810	1
4	2	0.00	121.5328	0	121.5328	600.7810	1
4	2	0.00	600.7810	0	121.5328	600.7810	2
4	2	2.20	172.5810	0	121.5328	600.7810	1
4	2	2.20	564.3950	0	121.5328	600.7810	2
4	2	5.28	191.4352	0	121.5328	600.7810	1
4	2	5.28	556.7145	0	121.5328	600.7810	2
4	3	0	0	3	93.4488	393.0095	1
4	3	0.00	93.4488	0	93.4488	393.0095	1
4	3	0.00	393.0095	0	93.4488	393.0095	2
4	3	2.20	114.6649	0	93.4488	393.0095	1
4	3	2.20	357.0454	0	93.4488	393.0095	2
4	3	3.30	121.5140	0	93.4488	393.0095	1
4	3	3.30	373.9875	0	93.4488	393.0095	2
4	4	0	0	3	67.3989	244.1302	1
4	4	0.00	67.3989	0	67.3989	244.1302	1
4	4	0.00	244.1302	0	67.3989	244.1302	2
4	4	1.98	75.5099	0	67.3989	244.1302	1
4	4	1.98	229.3378	0	67.3989	244.1302	2
4	4	2.86	79.0634	0	67.3989	244.1302	1
4	4	2.86	257.6136	0	67.3989	244.1302	2
5	1	0	0	3	146.6235	999.1077	1
5	1	0.00	146.6235	0	146.6235	999.1077	1
5	1	0.00	999.1077	0	146.6235	999.1077	2
5	1	1.54	304.2869	0	146.6235	999.1077	1
5	1	1.54	847.8801	0	146.6235	999.1077	2
5	1	4.40	307.6944	0	146.6235	999.1077	1
5	1	4.40	835.4819	0	146.6235	999.1077	2
5	2	0	0	3	149.2974	585.6677	1
5	2	0.00	149.2974	0	149.2974	585.6677	1
5	2	0.00	585.6677	0	149.2974	585.6677	2
5	2	3.52	186.9631	0	149.2974	585.6677	1
5	2	3.52	556.2319	0	149.2974	585.6677	2
5	2	5.50	195.0781	0	149.2974	585.6677	1
5	2	5.50	532.5082	0	149.2974	585.6677	2
5	3	0	0	3	97.8385	384.0573	1
5	3	0.00	97.8385	0	97.8385	384.0573	1
5	3	0.00	384.0573	0	97.8385	384.0573	2
5	3	1.10	123.1136	0	97.8385	384.0573	1
5	3	1.10	365.2402	0	97.8385	384.0573	2
5	3	1.54	117.8474	0	97.8385	384.0573	1
5	3	1.54	331.8777	0	97.8385	384.0573	2
5	4	0	0	3	71.5258	254.9430	1
5	4	0.00	71.5258	0	71.5258	254.9430	1
5	4	0.00	254.9430	0	71.5258	254.9430	2
5	4	1.76	95.1045	0	71.5258	254.9430	1
5	4	1.76	227.0478	0	71.5258	254.9430	2
5	4	3.30	77.9885	0	71.5258	254.9430	1
5	4	3.30	220.8042	0	71.5258	254.9430	2
6	1	0	0	3	163.4767	998.1016	1
6	1	0.00	163.4767	0	163.4767	998.1016	1
6	1	0.00	998.1016	0	163.4767	998.1016	2
6	1	1.76	572.1063	0	163.4767	998.1016	1
6	1	1.76	563.5881	0	163.4767	998.1016	2
6	1	2.64	592.8164	0	163.4767	998.1016	1
6	1	2.64	548.7879	0	163.4767	998.1016	2
6	2	0	0	3	292.2263	394.8304	1
6	2	0.00	292.2263	0	292.2263	394.8304	1
6	2	0.00	394.8304	0	292.2263	394.8304	2
6	2	1.10	337.2401	0	292.2263	394.8304	1
6	2	1.10	339.8016	0	292.2263	394.8304	2
6	2	2.20	350.4847	0	292.2263	394.8304	1
6	2	2.20	349.5977	0	292.2263	394.8304	2
6	3	0	0	3	171.9187	239.6974	1
6	3	0.00	171.9187	0	171.9187	239.6974	1
6	3	0.00	239.6974	0	171.9187	239.6974	2
6	3	0.66	202.3671	0	171.9187	239.6974	1
6	3	0.66	199.5004	0	171.9187	239.6974	2
6	3	1.76	211.5094	0	171.9187	239.6974	1
6	3	1.76	196.0305	0	171.9187	239.6974	2
6	4	0	0	3	95.4667	134.0368	1
6	4	0.00	95.4667	0	95.4667	134.0368	1
6	4	0.00	134.0368	0	95.4667	134.0368	2
6	4	2.86	114.8054	0	95.4667	134.0368	1
6	4	2.86	140.7958	0	95.4667	134.0368	2
6	4	6.16	128.3448	0	95.4667	134.0368	1
6	4	6.16	122.4417	0	95.4667	134.0368	2
7	1	0	0	3	155.8598	1013.6920	1
7	1	0.00	155.8598	0	155.8598	1013.6920	1
7	1	0.00	1013.6920	0	155.8598	1013.6920	2
7	1	4.84	663.3560	0	155.8598	1013.6920	1
7	1	4.84	486.8483	0	155.8598	1013.6920	2
7	1	5.28	677.1914	0	155.8598	1013.6920	1
7	1	5.28	499.4100	0	155.8598	1013.6920	2
7	2	0	0	3	343.3196	323.6254	1
7	2	0.00	343.3196	0	343.3196	323.6254	1
7	2	0.00	323.6254	0	343.3196	323.6254	2
7	2	0.44	376.5729	0	343.3196	323.6254	1
7	2	0.44	319.4229	0	343.3196	323.6254	2
7	2	1.32	391.1496	0	343.3196	323.6254	1
7	2	1.32	286.6220	0	343.3196	323.6254	2
7	3	0	0	3	192.7820	204.9970	1
7	3	0.00	192.7820	0	192.7820	204.9970	1
7	3	0.00	204.9970	0	192.7820	204.9970	2
7	3	4.84	237.2177	0	192.7820	204.9970	1
7	3	4.84	165.3602	0	192.7820	204.9970	2
7	3	5.72	224.0688	0	192.7820	204.9970	1
7	3	5.72	163.7178	0	192.7820	204.9970	2
7	4	0	0	3	104.4954	129.6537	1
7	4	0.00	104.4954	0	104.4954	129.6537	1
7	4	0.00	129.6537	0	104.4954	129.6537	2
7	4	2.64	130.6197	0	104.4954	129.6537	1
7	4	2.64	116.7765	0	104.4954	129.6537	2
7	4	3.30	136.0235	0	104.4954	129.6537	1
7	4	3.30	86.0005	0	104.4954	129.6537	2
8	1	0	0	3	158.7785	988.8498	1
8	1	0.00	158.7785	0	158.7785	988.8498	1
8	1	0.00	988.8498	0	158.7785	988.8498	2
8	1	3.52	307.9394	0	158.7785	988.8498	1
8	1	3.52	834.2904	0	158.7785	988.8498	2
8	1	5.28	334.4001	0	158.7785	988.8498	1
8	1	5.28	832.8284	0	158.7785	988.8498	2
8	2	0	0	3	161.6671	564.2013	1
8	2	0.00	161.6671	0	161.6671	564.2013	1
8	2	0.00	564.2013	0	161.6671	564.2013	2
8	2	4.62	195.3467	0	161.6671	564.2013	1
8	2	4.62	540.6861	0	161.6671	564.2013	2
8	2	5.50	219.4311	0	161.6671	564.2013	1
8	2	5.50	496.3570	0	161.6671	564.2013	2
8	3	0	0	3	118.7265	366.6469	1
8	3	0.00	118.7265	0	118.7265	366.6469	1
8	3	0.00	366.6469	0	118.7265	366.6469	2
8	3	2.86	126.6486	0	118.7265	366.6469	1
8	3	2.86	340.2374	0	118.7265	366.6469	2
8	3	3.08	145.2163	0	118.7265	366.6469	1
8	3	3.08	342.5651	0	118.7265	366.6469	2
8	4	0	0	3	60.3876	225.2248	1
8	4	0.00	60.3876	0	60.3876	225.2248	1
8	4	0.00	225.2248	0	60.3876	225.2248	2
8	4	2.42	85.7286	0	60.3876	225.2248	1
8	4	2.42	226.1130	0	60.3876	225.2248	2
8	4	4.18	106.9469	0	60.3876	225.2248	1
8	4	4.18	203.1628	0	60.3876	225.2248	2
9	1	0	0	3	149.7438	1007.6660	1
9	1	0.00	149.7438	0	149.7438	1007.6660	1
9	1	0.00	1007.6660	0	149.7438	1007.6660	2
9	1	1.76	504.2324	0	149.7438	1007.6660	1
9	1	1.76	664.5461	0	149.7438	1007.6660	2
9	1	5.94	501.9042	0	149.7438	1007.6660	1
9	1	5.94	635.9301	0	149.7438	1007.6660	2
9	2	0	0	3	248.4388	461.7572	1
9	2	0.00	248.4388	0	248.4388	461.7572	1
9	2	0.00	461.7572	0	248.4388	461.7572	2
9	2	0.66	306.6342	0	248.4388	461.7572	1
9	2	0.66	418.0931	0	248.4388	461.7572	2
9	2	3.52	314.1306	0	248.4388	461.7572	1
9	2	3.52	395.1959	0	248.4388	461.7572	2
9	3	0	0	3	151.8068	286.3264	1
9	3	0.00	151.8068	0	151.8068	286.3264	1
9	3	0.00	286.3264	0	151.8068	286.3264	2
9	3	1.76	201.0004	0	151.8068	286.3264	1
9	3	1.76	237.1550	0	151.8068	286.3264	2
9	3	2.42	185.7630	0	151.8068	286.3264	1
9	3	2.42	239.8958	0	151.8068	286.3264	2
9	4	0	0	3	91.1282	165.2018	1
9	4	0.00	91.1282	0	91.1282	165.2018	1
9	4	0.00	165.2018	0	91.1282	165.2018	2
9	4	0.22	96.2124	0	91.1282	165.2018	1
9	4	0.22	169.9552	0	91.1282	165.2018	2
9	4	1.32	117.9255	0	91.1282	165.2018	1
9	4	1.32	162.5694	0	91.1282	165.2018	2
10	1	0	0	3	148.7683	1005.0574	1
10	1	0.00	148.7683	0	148.7683	1005.0574	1
10	1	0.00	1005.0574	0	148.7683	1005.0574	2
10	1	0.44	254.8366	0	148.7683	1005.0574	1
10	1	0.44	916.0112	0	148.7683	1005.0574	2
10	1	3.08	295.8532	0	148.7683	1005.0574	1
10	1	3.08	849.7248	0	148.7683	1005.0574	2
10	2	0	0	3	141.9920	602.1298	1
10	2	0.00	141.9920	0	141.9920	602.1298	1
10	2	0.00	602.1298	0	141.9920	602.1298	2
10	2	0.44	177.9515	0	141.9920	602.1298	1
10	2	0.44	568.2363	0	141.9920	602.1298	2
10	2	0.88	196.4152	0	141.9920	602.1298	1
10	2	0.88	558.9227	0	141.9920	602.1298	2
10	3	0	0	3	109.9743	367.3274	1
10	3	0.00	109.9743	0	109.9743	367.3274	1
10	3	0.00	367.3274	0	109.9743	367.3274	2
10	3	0.44	117.2817	0	109.9743	367.3274	1
10	3	0.44	367.7286	0	109.9743	367.3274	2
10	3	0.66	144.3861	0	109.9743	367.3274	1
10	3	0.66	382.6077	0	109.9743	367.3274	2
10	4	0	0	3	52.3484	276.0738	1
10	4	0.00	52.3484	0	52.3484	276.0738	1
10	4	0.00	276.0738	0	52.3484	276.0738	2
10	4	3.74	80.6020	0	52.3484	276.0738	1
10	4	3.74	241.9976	0	52.3484	276.0738	2
10	4	4.18	86.7530	0	52.3484	276.0738	1
10	4	4.18	233.1806	0	52.3484	276.0738	2
11	1	0	0	3	162.6196	987.4741	1
11	1	0.00	162.6196	0	162.6196	987.4741	1
11	1	0.00	987.4741	0	162.6196	987.4741	2
11	1	0.22	206.4150	0	162.6196	987.4741	1
11	1	0.22	951.4567	0	162.6196	987.4741	2
11	1	2.42	420.7881	0	162.6196	987.4741	1
11	1	2.42	755.5929	0	162.6196	987.4741	2
11	2	0	0	3	216.6212	507.5978	1
11	2	0.00	216.6212	0	216.6212	507.5978	1
11	2	0.00	507.5978	0	216.6212	507.5978	2
11	2	2.86	271.4880	0	216.6212	507.5978	1
11	2	2.86	484.7499	0	216.6212	507.5978	2
11	2	4.18	251.3352	0	216.6212	507.5978	1
11	2	4.18	473.1666	0	216.6212	507.5978	2
11	3	0	0	3	129.6370	339.0743	1
11	3	0.00	129.6370	0	129.6370	339.0743	1
11	3	0.00	339.0743	0	129.6370	339.0743	2
11	3	1.10	154.7036	0	129.6370	339.0743	1
11	3	1.10	294.4620	0	129.6370	339.0743	2
11	3	3.52	171.2110	0	129.6370	339.0743	1
11	3	3.52	281.2651	0	129.6370	339.0743	2
11	4	0	0	3	90.3908	214.2604	1
11	4	0.00	90.3908	0	90.3908	214.2604	1
11	4	0.00	214.2604	0	90.3908	214.2604	2
11	4	2.42	116.9192	0	90.3908	214.2604	1
11	4	2.42	184.7754	0	90.3908	214.2604	2
11	4	5.94	91.1770	0	90.3908	214.2604	1
11	4	5.94	175.9210	0	90.3908	214.2604	2
12	1	0	0	3	131.0317	1011.4429	1
12	1	0.00	131.0317	0	131.0317	1011.4429	1
12	1	0.00	1011.4429	0	131.0317	1011.4429	2
12	1	2.42	687.9322	0	131.0317	1011.4429	1
12	1	2.42	477.5423	0	131.0317	1011.4429	2
12	1	4.40	692.4964	0	131.0317	1011.4429	1
12	1	4.40	464.2633	0	131.0317	1011.4429	2
12	2	0	0	3	348.1601	322.6006	1
12	2	0.00	348.1601	0	348.1601	322.6006	1
12	2	0.00	322.6006	0	348.1601	322.6006	2
12	2	3.96	379.8570	0	348.1601	322.6006	1
12	2	3.96	265.9717	0	348.1601	322.6006	2
12	2	5.06	389.8401	0	348.1601	322.6006	1
12	2	5.06	264.9353	0	348.1601	322.6006	2
12	3	0	0	3	193.6800	193.4327	1
12	3	0.00	193.6800	0	193.6800	193.4327	1
12	3	0.00	193.4327	0	193.6800	193.4327	2
12	3	1.76	218.3654	0	193.6800	193.4327	1
12	3	1.76	156.4083	0	193.6800	193.4327	2
12	3	3.74	225.8769	0	193.6800	193.4327	1
12	3	3.74	158.0881	0	193.6800	193.4327	2
12	4	0	0	3	120.7445	110.7607	1
12	4	0.00	120.7445	0	120.7445	110.7607	1
12	4	0.00	110.7607	0	120.7445	110.7607	2
12	4	0.66	121.7617	0	120.7445	110.7607	1
12	4	0.66	99.2680	0	120.7445	110.7607	2
12	4	1.10	146.6684	0	120.7445	110.7607	1
12	4	1.10	88.5275	0	120.7445	110.7607	2
13	1	0	0	3	162.9381	1018.1918	1
13	1	0.00	162.9381	0	162.9381	1018.1918	1
13	1	0.00	1018.1918	0	162.9381	1018.1918	2
13	1	0.66	649.7115	0	162.9381	1018.1918	1
13	1	0.66	490.9077	0	162.9381	1018.1918	2
13	1	6.16	868.4134	0	162.9381	1018.1918	1
13	1	6.16	279.0603	0	162.9381	1018.1918	2
13	2	0	0	3	410.5221	190.6799	1
13	2	0.00	410.5221	0	410.5221	190.6799	1
13	2	0.00	190.6799	0	410.5221	190.6799	2
13	2	1.98	465.8545	0	410.5221	190.6799	1
13	2	1.98	155.2996	0	410.5221	190.6799	2
13	2	3.52	457.4024	0	410.5221	190.6799	1
13	2	3.52	150.2130	0	410.5221	190.6799	2
13	3	0	0	3	240.8751	120.0331	1
13	3	0.00	240.8751	0	240.8751	120.0331	1
13	3	0.00	120.0331	0	240.8751	120.0331	2
13	3	1.76	269.9202	0	240.8751	120.0331	1
13	3	1.76	92.8931	0	240.8751	120.0331	2
13	3	5.94	275.0244	0	240.8751	120.0331	1
13	3	5.94	77.0005	0	240.8751	120.0331	2
13	4	0	0	3	125.2366	61.3391	1
13	4	0.00	125.2366	0	125.2366	61.3391	1
13	4	0.00	61.3391	0	125.2366	61.3391	2
13	4	1.10	138.0232	0	125.2366	61.3391	1
13	4	1.10	55.0013	0	125.2366	61.3391	2
13	4	3.30	118.7595	0	125.2366	61.3391	1
13	4	3.30	37.7765	0	125.2366	61.3391	2
14	1	0	0	3	143.8753	1002.2020	1
14	1	0.00	143.8753	0	143.8753	1002.2020	1
14	1	0.00	1002.2020	0	143.8753	1002.2020	2
14	1	5.94	761.4062	0	143.8753	1002.2020	1
14	1	5.94	401.8442	0	143.8753	1002.2020	2
14	1	6.38	761.0834	0	143.8753	1002.2020	1
14	1	6.38	364.3664	0	143.8753	1002.2020	2
14	2	0	0	3	392.6079	257.3059	1
14	2	0.00	392.6079	0	392.6079	257.3059	1
14	2	0.00	257.3059	0	392.6079	257.3059	2
14	2	2.86	428.5321	0	392.6079	257.3059	1
14	2	2.86	230.0761	0	392.6079	257.3059	2
14	2	3.52	428.5663	0	392.6079	257.3059	1
14	2	3.52	224.2347	0	392.6079	257.3059	2
14	3	0	0	3	224.4795	153.1695	1
14	3	0.00	224.4795	0	224.4795	153.1695	1
14	3	0.00	153.1695	0	224.4795	153.1695	2
14	3	2.42	250.1482	0	224.4795	153.1695	1
14	3	2.42	118.3429	0	224.4795	153.1695	2
14	3	6.16	245.1394	0	224.4795	153.1695	1
14	3	6.16	107.4874	0	224.4795	153.1695	2
14	4	0	0	3	126.6760	99.1028	1
14	4	0.00	126.6760	0	126.6760	99.1028	1
14	4	0.00	99.1028	0	126.6760	99.1028	2
14	4	0.44	131.0637	0	126.6760	99.1028	1
14	4	0.44	73.6395	0	126.6760	99.1028	2
14	4	1.54	156.4245	0	126.6760	99.1028	1
14	4	1.54	82.1944	0	126.6760	99.1028	2
15	1	0	0	3	147.4632	1005.4033	1
15	1	0.00	147.4632	0	147.4632	1005.4033	1
15	1	0.00	1005.4033	0	147.4632	1005.4033	2
15	1	5.28	956.8922	0	147.4632	1005.4033	1
15	1	5.28	192.5993	0	147.4632	1005.4033	2
15	1	5.50	960.0283	0	147.4632	1005.4033	1
15	1	5.50	201.6054	0	147.4632	1005.4033	2
15	2	0	0	3	470.8657	133.8658	1
15	2	0.00	470.8657	0	470.8657	133.8658	1
15	2	0.00	133.8658	0	470.8657	133.8658	2
15	2	2.42	508.8711	0	470.8657	133.8658	1
15	2	2.42	92.8162	0	470.8657	133.8658	2
15	2	4.84	499.3807	0	470.8657	133.8658	1
15	2	4.84	92.6042	0	470.8657	133.8658	2
15	3	0	0	3	239.3766	52.4198	1
15	3	0.00	239.3766	0	239.3766	52.4198	1
15	3	0.00	52.4198	0	239.3766	52.4198	2
15	3	3.52	281.7729	0	239.3766	52.4198	1
15	3	3.52	72.1215	0	239.3766	52.4198	2
15	3	4.84	279.1771	0	239.3766	52.4198	1
15	3	4.84	70.4931	0	239.3766	52.4198	2
15	4	0	0	3	140.9673	40.8877	1
15	4	0.00	140.9673	0	140.9673	40.8877	1
15	4	0.00	40.8877	0	140.9673	40.8877	2
15	4	1.32	145.1164	0	140.9673	40.8877	1
15	4	1.32	56.3058	0	140.9673	40.8877	2
15	4	6.38	148.3307	0	140.9673	40.8877	1
15	4	6.38	21.5645	0	140.9673	40.8877	2
16	1	0	0	3	167.1833	1004.6127	1
16	1	0.00	167.1833	0	167.1833	1004.6127	1
16	1	0.00	1004.6127	0	167.1833	1004.6127	2
16	1	3.30	688.1801	0	167.1833	1004.6127	1
16	1	3.30	433.4257	0	167.1833	1004.6127	2
16	1	5.50	721.4021	0	167.1833	1004.6127	1
16	1	5.50	445.3089	0	167.1833	1004.6127	2
16	2	0	0	3	356.9128	299.8621	1
16	2	0.00	356.9128	0	356.9128	299.8621	1
16	2	0.00	299.8621	0	356.9128	299.8621	2
16	2	1.10	419.0892	0	356.9128	299.8621	1
16	2	1.10	251.8364	0	356.9128	299.8621	2
16	2	5.06	412.1142	0	356.9128	299.8621	1
16	2	5.06	264.9444	0	356.9128	299.8621	2
16	3	0	0	3	215.1640	174.2481	1
16	3	0.00	215.1640	0	215.1640	174.2481	1
16	3	0.00	174.2481	0	215.1640	174.2481	2
16	3	1.10	227.8037	0	215.1640	174.2481	1
16	3	1.10	136.9895	0	215.1640	174.2481	2
16	3	2.42	223.8329	0	215.1640	174.2481	1
16	3	2.42	152.5990	0	215.1640	174.2481	2
16	4	0	0	3	124.5942	83.7384	1
16	4	0.00	124.5942	0	124.5942	83.7384	1
16	4	0.00	83.7384	0	124.5942	83.7384	2
16	4	0.22	136.0888	0	124.5942	83.7384	1
16	4	0.22	93.7190	0	124.5942	83.7384	2
16	4	2.64	143.4016	0	124.5942	83.7384	1
16	4	2.64	79.6997	0	124.5942	83.7384	2
17	1	0	0	3	144.1912	993.7963	1
17	1	0.00	144.1912	0	144.1912	993.7963	1
17	1	0.00	993.7963	0	144.1912	993.7963	2
17	1	0.66	376.9778	0	144.1912	993.7963	1
17	1	0.66	756.0377	0	144.1912	993.7963	2
17	1	3.08	408.3647	0	144.1912	993.7963	1
17	1	3.08	765.3290	0	144.1912	993.7963	2
17	2	0	0	3	198.2464	538.0898	1
17	2	0.00	198.2464	0	198.2464	538.0898	1
17	2	0.00	538.0898	0	198.2464	538.0898	2
17	2	5.50	255.1629	0	198.2464	538.0898	1
17	2	5.50	470.6803	0	198.2464	538.0898	2
17	2	6.38	253.4231	0	198.2464	538.0898	1
17	2	6.38	482.0937	0	198.2464	538.0898	2
17	3	0	0	3	128.6066	332.3267	1
17	3	0.00	128.6066	0	128.6066	332.3267	1
17	3	0.00	332.3267	0	128.6066	332.3267	2
17	3	0.44	148.9470	0	128.6066	332.3267	1
17	3	0.44	302.2663	0	128.6066	332.3267	2
17	3	3.08	125.0332	0	128.6066	332.3267	1
17	3	3.08	299.9986	0	128.6066	332.3267	2
17	4	0	0	3	85.1315	204.7854	1
17	4	0.00	85.1315	0	85.1315	204.7854	1
17	4	0.00	204.7854	0	85.1315	204.7854	2
17	4	3.08	93.9763	0	85.1315	204.7854	1
17	4	3.08	191.7719	0	85.1315	204.7854	2
17	4	4.18	104.1139	0	85.1315	204.7854	1
17	4	4.18	179.3449	0	85.1315	204.7854	2
18	1	0	0	3	156.8801	978.5195	1
18	1	0.00	156.8801	0	156.8801	978.5195	1
18	1	0.00	978.5195	0	156.8801	978.5195	2
18	1	0.66	294.7409	0	156.8801	978.5195	1
18	1	0.66	846.3900	0	156.8801	978.5195	2
18	1	1.76	400.8851	0	156.8801	978.5195	1
18	1	1.76	750.7644	0	156.8801	978.5195	2
18	2	0	0	3	203.5203	496.3876	1
18	2	0.00	203.5203	0	203.5203	496.3876	1
18	2	0.00	496.3876	0	203.5203	496.3876	2
18	2	0.44	232.5661	0	203.5203	496.3876	1
18	2	0.44	491.2815	0	203.5203	496.3876	2
18	2	3.96	262.6074	0	203.5203	496.3876	1
18	2	3.96	467.1210	0	203.5203	496.3876	2
18	3	0	0	3	115.7060	327.4378	1
18	3	0.00	115.7060	0	115.7060	327.4378	1
18	3	0.00	327.4378	0	115.7060	327.4378	2
18	3	0.44	126.6188	0	115.7060	327.4378	1
18	3	0.44	299.6763	0	115.7060	327.4378	2
18	3	1.76	145.2125	0	115.7060	327.4378	1
18	3	1.76	304.8027	0	115.7060	327.4378	2
18	4	0	0	3	79.1349	188.0431	1
18	4	0.00	79.1349	0	79.1349	188.0431	1
18	4	0.00	188.0431	0	79.1349	188.0431	2
18	4	0.22	98.8584	0	79.1349	188.0431	1
18	4	0.22	226.5680	0	79.1349	188.0431	2
18	4	6.16	112.8471	0	79.1349	188.0431	1
18	4	6.16	198.4444	0	79.1349	188.0431	2
19	1	0	0	3	135.5927	994.3468	1
19	1	0.00	135.5927	0	135.5927	994.3468	1
19	1	0.00	994.3468	0	135.5927	994.3468	2
19	1	1.10	955.1444	0	135.5927	994.3468	1
19	1	1.10	195.2473	0	135.5927	994.3468	2
19	1	3.74	948.4980	0	135.5927	994.3468	1
19	1	3.74	190.3575	0	135.5927	994.3468	2
19	2	0	0	3	486.3109	142.9976	1
19	2	0.00	486.3109	0	486.3109	142.9976	1
19	2	0.00	142.9976	0	486.3109	142.9976	2
19	2	0.66	500.4335	0	486.3109	142.9976	1
19	2	0.66	99.0388	0	486.3109	142.9976	2
19	2	1.32	499.7281	0	486.3109	142.9976	1
19	2	1.32	105.9363	0	486.3109	142.9976	2
19	3	0	0	3	253.0389	75.3234	1
19	3	0.00	253.0389	0	253.0389	75.3234	1
19	3	0.00	75.3234	0	253.0389	75.3234	2
19	3	2.64	281.3752	0	253.0389	75.3234	1
19	3	2.64	37.7183	0	253.0389	75.3234	2
19	3	3.52	278.1455	0	253.0389	75.3234	1
19	3	3.52	73.9475	0	253.0389	75.3234	2
19	4	0	0	3	142.7292	38.7083	1
19	4	0.00	142.7292	0	142.7292	38.7083	1
19	4	0.00	38.7083	0	142.7292	38.7083	2
19	4	0.44	148.1062	0	142.7292	38.7083	1
19	4	0.44	31.1499	0	142.7292	38.7083	2
19	4	1.54	150.9348	0	142.7292	38.7083	1
19	4	1.54	19.3450	0	142.7292	38.7083	2
20	1	0	0	3	139.9879	992.4863	1
20	1	0.00	139.9879	0	139.9879	992.4863	1
20	1	0.00	992.4863	0	139.9879	992.4863	2
20	1	4.84	981.5153	0	139.9879	992.4863	1
20	1	4.84	190.1781	0	139.9879	992.4863	2
20	1	5.50	935.5101	0	139.9879	992.4863	1
20	1	5.50	194.7662	0	139.9879	992.4863	2
20	2	0	0	3	500.2849	140.8321	1
20	2	0.00	500.2849	0	500.2849	140.8321	1
20	2	0.00	140.8321	0	500.2849	140.8321	2
20	2	3.96	528.6146	0	500.2849	140.8321	1
20	2	3.96	93.9208	0	500.2849	140.8321	2
20	2	4.40	530.0247	0	500.2849	140.8321	1
20	2	4.40	94.2347	0	500.2849	140.8321	2
20	3	0	0	3	257.7876	64.5224	1
20	3	0.00	257.7876	0	257.7876	64.5224	1
20	3	0.00	64.5224	0	257.7876	64.5224	2
20	3	1.32	269.8915	0	257.7876	64.5224	1
20	3	1.32	70.6233	0	257.7876	64.5224	2
20	3	3.08	277.1344	0	257.7876	64.5224	1
20	3	3.08	71.1876	0	257.7876	64.5224	2
20	4	0	0	3	133.2022	26.8985	1
20	4	0.00	133.2022	0	133.2022	26.8985	1
20	4	0.00	26.8985	0	133.2022	26.8985	2
20	4	2.86	137.9593	0	133.2022	26.8985	1
20	4	2.86	31.3140	0	133.2022	26.8985	2
20	4	4.84	165.4198	0	133.2022	26.8985	1
20	4	4.84	40.4996	0	133.2022	26.8985	2
21	1	0	0	3	147.3271	996.3394	1
21	1	0.00	147.3271	0	147.3271	996.3394	1
21	1	0.00	996.3394	0	147.3271	996.3394	2
21	1	2.42	936.3881	0	147.3271	996.3394	1
21	1	2.42	232.1813	0	147.3271	996.3394	2
21	1	2.86	931.7859	0	147.3271	996.3394	1
21	1	2.86	213.1913	0	147.3271	996.3394	2
21	2	0	0	3	473.5427	158.5515	1
21	2	0.00	473.5427	0	473.5427	158.5515	1
21	2	0.00	158.5515	0	473.5427	158.5515	2
21	2	0.66	506.7822	0	473.5427	158.5515	1
21	2	0.66	120.2204	0	473.5427	158.5515	2
21	2	2.20	496.1894	0	473.5427	158.5515	1
21	2	2.20	119.7675	0	473.5427	158.5515	2
21	3	0	0	3	253.8118	85.1015	1
21	3	0.00	253.8118	0	253.8118	85.1015	1
21	3	0.00	85.1015	0	253.8118	85.1015	2
21	3	1.10	265.2622	0	253.8118	85.1015	1
21	3	1.10	61.5194	0	253.8118	85.1015	2
21	3	6.16	286.3484	0	253.8118	85.1015	1
21	3	6.16	68.2992	0	253.8118	85.1015	2
21	4	0	0	3	131.3208	28.1918	1
21	4	0.00	131.3208	0	131.3208	28.1918	1
21	4	0.00	28.1918	0	131.3208	28.1918	2
21	4	2.42	156.4686	0	131.3208	28.1918	1
21	4	2.42	42.1517	0	131.3208	28.1918	2
21	4	6.16	144.0865	0	131.3208	28.1918	1
21	4	6.16	20.9254	0	131.3208	28.1918	2
22	1	0	0	3	160.8873	983.5802	1
22	1	0.00	160.8873	0	160.8873	983.5802	1
22	1	0.00	983.5802	0	160.8873	983.5802	2
22	1	1.54	398.4502	0	160.8873	983.5802	1
22	1	1.54	760.0603	0	160.8873	983.5802	2
22	1	5.28	426.5235	0	160.8873	983.5802	1
22	1	5.28	741.3635	0	160.8873	983.5802	2
22	2	0	0	3	188.2107	530.5466	1
22	2	0.00	188.2107	0	188.2107	530.5466	1
22	2	0.00	530.5466	0	188.2107	530.5466	2
22	2	2.64	240.3537	0	188.2107	530.5466	1
22	2	2.64	501.1451	0	188.2107	530.5466	2
22	2	5.94	257.0574	0	188.2107	530.5466	1
22	2	5.94	464.7130	0	188.2107	530.5466	2
22	3	0	0	3	124.0009	334.4681	1
22	3	0.00	124.0009	0	124.0009	334.4681	1
22	3	0.00	334.4681	0	124.0009	334.4681	2
22	3	0.22	141.1521	0	124.0009	334.4681	1
22	3	0.22	304.1245	0	124.0009	334.4681	2
22	3	3.96	159.7641	0	124.0009	334.4681	1
22	3	3.96	268.7024	0	124.0009	334.4681	2
22	4	0	0	3	62.1612	210.5981	1
22	4	0.00	62.1612	0	62.1612	210.5981	1
22	4	0.00	210.5981	0	62.1612	210.5981	2
22	4	1.10	94.4090	0	62.1612	210.5981	1
22	4	1.10	193.2294	0	62.1612	210.5981	2
22	4	3.30	97.2521	0	62.1612	210.5981	1
22	4	3.30	180.1741	0	62.1612	210.5981	2
23	1	0	0	3	145.5968	1014.6303	1
23	1	0.00	145.5968	0	145.5968	1014.6303	1
23	1	0.00	1014.6303	0	145.5968	1014.6303	2
23	1	3.74	925.2050	0	145.5968	1014.6303	1
23	1	3.74	243.4219	0	145.5968	1014.6303	2
23	1	5.28	935.3003	0	145.5968	1014.6303	1
23	1	5.28	211.3587	0	145.5968	1014.6303	2
23	2	0	0	3	467.1899	151.2585	1
23	2	0.00	467.1899	0	467.1899	151.2585	1
23	2	0.00	151.2585	0	467.1899	151.2585	2
23	2	2.20	496.0308	0	467.1899	151.2585	1
23	2	2.20	113.1013	0	467.1899	151.2585	2
23	2	3.52	485.1868	0	467.1899	151.2585	1
23	2	3.52	108.4692	0	467.1899	151.2585	2
23	3	0	0	3	249.1675	78.9674	1
23	3	0.00	249.1675	0	249.1675	78.9674	1
23	3	0.00	78.9674	0	249.1675	78.9674	2
23	3	2.20	271.8043	0	249.1675	78.9674	1
23	3	2.20	62.9621	0	249.1675	78.9674	2
23	3	3.30	268.5626	0	249.1675	78.9674	1
23	3	3.30	57.9265	0	249.1675	78.9674	2
23	4	0	0	3	124.6712	30.1352	1
23	4	0.00	124.6712	0	124.6712	30.1352	1
23	4	0.00	30.1352	0	124.6712	30.1352	2
23	4	1.10	143.5224	0	124.6712	30.1352	1
23	4	1.10	32.0409	0	124.6712	30.1352	2
23	4	3.08	129.1226	0	124.6712	30.1352	1
23	4	3.08	31.3185	0	124.6712	30.1352	2
24	1	0	0	3	142.3080	1000.8443	1
24	1	0.00	142.3080	0	142.3080	1000.8443	1
24	1	0.00	1000.8443	0	142.3080	1000.8443	2
24	1	2.42	552.1102	0	142.3080	1000.8443	1
24	1	2.42	592.8819	0	142.3080	1000.8443	2
24	1	5.28	577.7559	0	142.3080	1000.8443	1
24	1	5.28	595.3410	0	142.3080	1000.8443	2
24	2	0	0	3	302.3150	392.9475	1
24	2	0.00	302.3150	0	302.3150	392.9475	1
24	2	0.00	392.9475	0	302.3150	392.9475	2
24	2	1.54	331.9504	0	302.3150	392.9475	1
24	2	1.54	377.1527	0	302.3150	392.9475	2
24	2	2.20	329.1256	0	302.3150	392.9475	1
24	2	2.20	367.1109	0	302.3150	392.9475	2
24	3	0	0	3	173.1277	255.3640	1
24	3	0.00	173.1277	0	173.1277	255.3640	1
24	3	0.00	255.3640	0	173.1277	255.3640	2
24	3	4.40	207.0991	0	173.1277	255.3640	1
24	3	4.40	220.3421	0	173.1277	255.3640	2
24	3	5.72	204.9176	0	173.1277	255.3640	1
24	3	5.72	206.1443	0	173.1277	255.3640	2
24	4	0	0	3	97.1991	151.9689	1
24	4	0.00	97.1991	0	97.1991	151.9689	1
24	4	0.00	151.9689	0	97.1991	151.9689	2
24	4	0.88	131.5693	0	97.1991	151.9689	1
24	4	0.88	143.6298	0	97.1991	151.9689	2
24	4	1.54	142.2959	0	97.1991	151.9689	1
24	4	1.54	148.2700	0	97.1991	151.9689	2
25	1	0	0	3	151.5808	1001.0655	1
25	1	0.00	151.5808	0	151.5808	1001.0655	1
25	1	0.00	1001.0655	0	151.5808	1001.0655	2
25	1	0.44	443.3432	0	151.5808	1001.0655	1
25	1	0.44	685.5252	0	151.5808	1001.0655	2
25	1	3.74	708.8459	0	151.5808	1001.0655	1
25	1	3.74	462.2716	0	151.5808	1001.0655	2
25	2	0	0	3	340.3158	306.3742	1
25	2	0.00	340.3158	0	340.3158	306.3742	1
25	2	0.00	306.3742	0	340.3158	306.3742	2
25	2	4.84	390.8882	0	340.3158	306.3742	1
25	2	4.84	269.4449	0	340.3158	306.3742	2
25	2	5.06	409.8846	0	340.3158	306.3742	1
25	2	5.06	276.2117	0	340.3158	306.3742	2
25	3	0	0	3	194.5347	183.0708	1
25	3	0.00	194.5347	0	194.5347	183.0708	1
25	3	0.00	183.0708	0	194.5347	183.0708	2
25	3	2.20	231.2584	0	194.5347	183.0708	1
25	3	2.20	159.6539	0	194.5347	183.0708	2
25	3	4.40	244.2920	0	194.5347	183.0708	1
25	3	4.40	135.5844	0	194.5347	183.0708	2
25	4	0	0	3	113.4079	109.5004	1
25	4	0.00	113.4079	0	113.4079	109.5004	1
25	4	0.00	109.5004	0	113.4079	109.5004	2
25	4	3.08	124.5909	0	113.4079	109.5004	1
25	4	3.08	79.0657	0	113.4079	109.5004	2
25	4	5.06	142.6008	0	113.4079	109.5004	1
25	4	5.06	69.8036	0	113.4079	109.5004	2
26	1	0	0	3	141.6128	1022.2083	1
26	1	0.00	141.6128	0	141.6128	1022.2083	1
26	1	0.00	1022.2083	0	141.6128	1022.2083	2
26	1	1.32	535.9206	0	141.6128	1022.2083	1
26	1	1.32	607.9960	0	141.6128	1022.2083	2
26	1	1.76	563.1313	0	141.6128	1022.2083	1
26	1	1.76	589.0937	0	141.6128	1022.2083	2
26	2	0	0	3	285.0262	409.1355	1
26	2	0.00	285.0262	0	285.0262	409.1355	1
26	2	0.00	409.1355	0	285.0262	409.1355	2
26	2	3.08	352.1629	0	285.0262	409.1355	1
26	2	3.08	353.2492	0	285.0262	409.1355	2
26	2	5.72	355.2301	0	285.0262	409.1355	1
26	2	5.72	327.6152	0	285.0262	409.1355	2
26	3	0	0	3	165.4267	245.5459	1
26	3	0.00	165.4267	0	165.4267	245.5459	1
26	3	0.00	245.5459	0	165.4267	245.5459	2
26	3	3.96	203.6448	0	165.4267	245.5459	1
26	3	3.96	195.5560	0	165.4267	245.5459	2
26	3	5.72	184.4233	0	165.4267	245.5459	1
26	3	5.72	215.3172	0	165.4267	245.5459	2
26	4	0	0	3	97.6757	147.2580	1
26	4	0.00	97.6757	0	97.6757	147.2580	1
26	4	0.00	147.2580	0	97.6757	147.2580	2
26	4	3.30	137.7555	0	97.6757	147.2580	1
26	4	3.30	130.8116	0	97.6757	147.2580	2
26	4	5.94	129.7043	0	97.6757	147.2580	1
26	4	5.94	125.4714	0	97.6757	147.2580	2
27	1	0	0	3	155.6495	1004.3679	1
27	1	0.00	155.6495	0	155.6495	1004.3679	1
27	1	0.00	1004.3679	0	155.6495	1004.3679	2
27	1	1.32	897.9213	0	155.6495	1004.3679	1
27	1	1.32	269.7509	0	155.6495	1004.3679	2
27	1	5.50	909.1674	0	155.6495	1004.3679	1
27	1	5.50	240.0770	0	155.6495	1004.3679	2
27	2	0	0	3	461.6933	183.9908	1
27	2	0.00	461.6933	0	461.6933	183.9908	1
27	2	0.00	183.9908	0	461.6933	183.9908	2
27	2	2.42	480.2215	0	461.6933	183.9908	1
27	2	2.42	128.2057	0	461.6933	183.9908	2
27	2	4.40	499.8494	0	461.6933	183.9908	1
27	2	4.40	148.2479	0	461.6933	183.9908	2
27	3	0	0	3	233.9086	95.0076	1
27	3	0.00	233.9086	0	233.9086	95.0076	1
27	3	0.00	95.0076	0	233.9086	95.0076	2
27	3	0.88	247.2126	0	233.9086	95.0076	1
27	3	0.88	61.6555	0	233.9086	95.0076	2
27	3	3.30	280.5272	0	233.9086	95.0076	1
27	3	3.30	78.6926	0	233.9086	95.0076	2
27	4	0	0	3	144.1388	42.0368	1
27	4	0.00	144.1388	0	144.1388	42.0368	1
27	4	0.00	42.0368	0	144.1388	42.0368	2
27	4	2.64	139.5326	0	144.1388	42.0368	1
27	4	2.64	45.0057	0	144.1388	42.0368	2
27	4	5.06	153.4147	0	144.1388	42.0368	1
27	4	5.06	20.8497	0	144.1388	42.0368	2
28	1	0	0	3	146.7893	1003.6767	1
28	1	0.00	146.7893	0	146.7893	1003.6767	1
28	1	0.00	1003.6767	0	146.7893	1003.6767	2
28	1	0.22	458.4214	0	146.7893	1003.6767	1
28	1	0.22	711.6749	0	146.7893	1003.6767	2
28	1	1.32	640.7280	0	146.7893	1003.6767	1
28	1	1.32	512.9660	0	146.7893	1003.6767	2
28	2	0	0	3	320.7044	349.4402	1
28	2	0.00	320.7044	0	320.7044	349.4402	1
28	2	0.00	349.4402	0	320.7044	349.4402	2
28	2	1.98	380.6031	0	320.7044	349.4402	1
28	2	1.98	294.1166	0	320.7044	349.4402	2
28	2	5.28	391.0624	0	320.7044	349.4402	1
28	2	5.28	285.7663	0	320.7044	349.4402	2
28	3	0	0	3	186.1476	203.1522	1
28	3	0.00	186.1476	0	186.1476	203.1522	1
28	3	0.00	203.1522	0	186.1476	203.1522	2
28	3	1.10	203.3425	0	186.1476	203.1522	1
28	3	1.10	162.5416	0	186.1476	203.1522	2
28	3	5.72	216.5307	0	186.1476	203.1522	1
28	3	5.72	174.5897	0	186.1476	203.1522	2
28	4	0	0	3	103.4831	139.4486	1
28	4	0.00	103.4831	0	103.4831	139.4486	1
28	4	0.00	139.4486	0	103.4831	139.4486	2
28	4	0.66	126.3400	0	103.4831	139.4486	1
28	4	0.66	118.4537	0	103.4831	139.4486	2
28	4	1.54	138.4761	0	103.4831	139.4486	1
28	4	1.54	102.9851	0	103.4831	139.4486	2
29	1	0	0	3	160.1745	1000.3227	1
29	1	0.00	160.1745	0	160.1745	1000.3227	1
29	1	0.00	1000.3227	0	160.1745	1000.3227	2
29	1	5.50	958.8635	0	160.1745	1000.3227	1
29	1	5.50	205.6662	0	160.1745	1000.3227	2
29	1	5.94	945.6779	0	160.1745	1000.3227	1
29	1	5.94	187.4611	0	160.1745	1000.3227	2
29	2	0	0	3	469.2973	164.3097	1
29	2	0.00	469.2973	0	469.2973	164.3097	1
29	2	0.00	164.3097	0	469.2973	164.3097	2
29	2	5.50	503.7274	0	469.2973	164.3097	1
29	2	5.50	115.4072	0	469.2973	164.3097	2
29	2	6.16	497.8631	0	469.2973	164.3097	1
29	2	6.16	115.9506	0	469.2973	164.3097	2
29	3	0	0	3	232.9551	78.6249	1
29	3	0.00	232.9551	0	232.9551	78.6249	1
29	3	0.00	78.6249	0	232.9551	78.6249	2
29	3	0.66	266.7747	0	232.9551	78.6249	1
29	3	0.66	34.4043	0	232.9551	78.6249	2
29	3	6.16	269.3830	0	232.9551	78.6249	1
29	3	6.16	53.8526	0	232.9551	78.6249	2
29	4	0	0	3	143.4186	45.5638	1
29	4	0.00	143.4186	0	143.4186	45.5638	1
29	4	0.00	45.5638	0	143.4186	45.5638	2
29	4	0.22	152.4684	0	143.4186	45.5638	1
29	4	0.22	36.8783	0	143.4186	45.5638	2
29	4	0.88	153.5614	0	143.4186	45.5638	1
29	4	0.88	30.6193	0	143.4186	45.5638	2
30	1	0	0	3	157.7247	1012.7800	1
30	1	0.00	157.7247	0	157.7247	1012.7800	1
30	1	0.00	1012.7800	0	157.7247	1012.7800	2
30	1	1.32	238.1176	0	157.7247	1012.7800	1
30	1	1.32	902.1003	0	157.7247	1012.7800	2
30	1	5.94	278.6208	0	157.7247	1012.7800	1
30	1	5.94	868.0871	0	157.7247	1012.7800	2
30	2	0	0	3	134.3408	595.2865	1
30	2	0.00	134.3408	0	134.3408	595.2865	1
30	2	0.00	595.2865	0	134.3408	595.2865	2
30	2	1.98	178.2666	0	134.3408	595.2865	1
30	2	1.98	569.7619	0	134.3408	595.2865	2
30	2	2.42	180.2274	0	134.3408	595.2865	1
30	2	2.42	572.3687	0	134.3408	595.2865	2
30	3	0	0	3	90.2218	397.2029	1
30	3	0.00	90.2218	0	90.2218	397.2029	1
30	3	0.00	397.2029	0	90.2218	397.2029	2
30	3	0.66	101.9442	0	90.2218	397.2029	1
30	3	0.66	378.4481	0	90.2218	397.2029	2
30	3	2.42	112.4457	0	90.2218	397.2029	1
30	3	2.42	367.1668	0	90.2218	397.2029	2
30	4	0	0	3	78.1866	247.3682	1
30	4	0.00	78.1866	0	78.1866	247.3682	1
30	4	0.00	247.3682	0	78.1866	247.3682	2
30	4	2.64	77.1457	0	78.1866	247.3682	1
30	4	2.64	237.5039	0	78.1866	247.3682	2
30	4	3.96	94.4286	0	78.1866	247.3682	1
30	4	3.96	234.4146	0	78.1866	247.3682	2
31	1	0	0	3	133.9620	1009.7985	1
31	1	0.00	133.9620	0	133.9620	1009.7985	1
31	1	0.00	1009.7985	0	133.9620	1009.7985	2
31	1	1.98	625.1283	0	133.9620	1009.7985	1
31	1	1.98	546.0701	0	133.9620	1009.7985	2
31	1	2.86	674.9046	0	133.9620	1009.7985	1
31	1	2.86	466.4167	0	133.9620	1009.7985	2
31	2	0	0	3	367.3407	301.2797	1
31	2	0.00	367.3407	0	367.3407	301.2797	1
31	2	0.00	301.2797	0	367.3407	301.2797	2
31	2	2.86	396.3992	0	367.3407	301.2797	1
31	2	2.86	246.9431	0	367.3407	301.2797	2
31	2	6.16	400.8359	0	367.3407	301.2797	1
31	2	6.16	262.4218	0	367.3407	301.2797	2
31	3	0	0	3	209.8200	159.4117	1
31	3	0.00	209.8200	0	209.8200	159.4117	1
31	3	0.00	159.4117	0	209.8200	159.4117	2
31	3	1.98	245.2374	0	209.8200	159.4117	1
31	3	1.98	125.5413	0	209.8200	159.4117	2
31	3	4.40	250.8335	0	209.8200	159.4117	1
31	3	4.40	121.1327	0	209.8200	159.4117	2
31	4	0	0	3	120.4156	101.6926	1
31	4	0.00	120.4156	0	120.4156	101.6926	1
31	4	0.00	101.6926	0	120.4156	101.6926	2
31	4	1.98	136.8139	0	120.4156	101.6926	1
31	4	1.98	83.3999	0	120.4156	101.6926	2
31	4	4.40	127.8981	0	120.4156	101.6926	1
31	4	4.40	79.7095	0	120.4156	101.6926	2
32	1	0	0	3	157.0427	985.6327	1
32	1	0.00	157.0427	0	157.0427	985.6327	1
32	1	0.00	985.6327	0	157.0427	985.6327	2
32	1	0.66	286.2066	0	157.0427	985.6327	1
32	1	0.66	873.1197	0	157.0427	985.6327	2
32	1	1.76	311.3369	0	157.0427	985.6327	1
32	1	1.76	839.9017	0	157.0427	985.6327	2
32	2	0	0	3	156.0451	588.2219	1
32	2	0.00	156.0451	0	156.0451	588.2219	1
32	2	0.00	588.2219	0	156.0451	588.2219	2
32	2	1.76	205.4700	0	156.0451	588.2219	1
32	2	1.76	531.4787	0	156.0451	588.2219	2
32	2	3.30	192.9984	0	156.0451	588.2219	1
32	2	3.30	539.2727	0	156.0451	588.2219	2
32	3	0	0	3	108.6077	366.0224	1
32	3	0.00	108.6077	0	108.6077	366.0224	1
32	3	0.00	366.0224	0	108.6077	366.0224	2
32	3	3.96	127.1089	0	108.6077	366.0224	1
32	3	3.96	340.7415	0	108.6077	366.0224	2
32	3	4.84	135.5425	0	108.6077	366.0224	1
32	3	4.84	351.6286	0	108.6077	366.0224	2
32	4	0	0	3	64.8417	247.2855	1
32	4	0.00	64.8417	0	64.8417	247.2855	1
32	4	0.00	247.2855	0	64.8417	247.2855	2
32	4	1.98	93.8245	0	64.8417	247.2855	1
32	4	1.98	226.8083	0	64.8417	247.2855	2
32	4	4.62	71.4949	0	64.8417	247.2855	1
32	4	4.62	215.8341	0	64.8417	247.2855	2
33	1	0	0	3	129.5708	1007.3024	1
33	1	0.00	129.5708	0	129.5708	1007.3024	1
33	1	0.00	1007.3024	0	129.5708	1007.3024	2
33	1	5.94	516.7788	0	129.5708	1007.3024	1
33	1	5.94	633.7391	0	129.5708	1007.3024	2
33	1	6.16	515.7690	0	129.5708	1007.3024	1
33	1	6.16	616.2738	0	129.5708	1007.3024	2
33	2	0	0	3	275.7759	449.3865	1
33	2	0.00	275.7759	0	275.7759	449.3865	1
33	2	0.00	449.3865	0	275.7759	449.3865	2
33	2	0.22	281.9575	0	275.7759	449.3865	1
33	2	0.22	418.9049	0	275.7759	449.3865	2
33	2	1.10	322.2521	0	275.7759	449.3865	1
33	2	1.10	384.9912	0	275.7759	449.3865	2
33	3	0	0	3	146.2017	260.5277	1
33	3	0.00	146.2017	0	146.2017	260.5277	1
33	3	0.00	260.5277	0	146.2017	260.5277	2
33	3	0.66	200.1716	0	146.2017	260.5277	1
33	3	0.66	256.2347	0	146.2017	260.5277	2
33	3	2.20	195.6271	0	146.2017	260.5277	1
33	3	2.20	222.5399	0	146.2017	260.5277	2
33	4	0	0	3	99.1249	173.5646	1
33	4	0.00	99.1249	0	99.1249	173.5646	1
33	4	0.00	173.5646	0	99.1249	173.5646	2
33	4	4.84	113.6099	0	99.1249	173.5646	1
33	4	4.84	136.9294	0	99.1249	173.5646	2
33	4	6.16	113.5101	0	99.1249	173.5646	1
33	4	6.16	132.2558	0	99.1249	173.5646	2
34	1	0	0	3	147.7569	978.8012	1
34	1	0.00	147.7569	0	147.7569	978.8012	1
34	1	0.00	978.8012	0	147.7569	978.8012	2
34	1	0.66	605.1925	0	147.7569	978.8012	1
34	1	0.66	526.0452	0	147.7569	978.8012	2
34	1	3.96	745.6786	0	147.7569	978.8012	1
34	1	3.96	409.1661	0	147.7569	978.8012	2
34	2	0	0	3	372.2522	290.2099	1
34	2	0.00	372.2522	0	372.2522	290.2099	1
34	2	0.00	290.2099	0	372.2522	290.2099	2
34	2	1.54	430.5499	0	372.2522	290.2099	1
34	2	1.54	230.4859	0	372.2522	290.2099	2
34	2	2.64	426.9173	0	372.2522	290.2099	1
34	2	2.64	251.5519	0	372.2522	290.2099	2
34	3	0	0	3	220.2798	181.4777	1
34	3	0.00	220.2798	0	220.2798	181.4777	1
34	3	0.00	181.4777	0	220.2798	181.4777	2
34	3	2.20	242.6997	0	220.2798	181.4777	1
34	3	2.20	135.8564	0	220.2798	181.4777	2
34	3	3.52	222.3642	0	220.2798	181.4777	1
34	3	3.52	121.5513	0	220.2798	181.4777	2
34	4	0	0	3	122.7928	94.9850	1
34	4	0.00	122.7928	0	122.7928	94.9850	1
34	4	0.00	94.9850	0	122.7928	94.9850	2
34	4	1.32	143.2040	0	122.7928	94.9850	1
34	4	1.32	93.6088	0	122.7928	94.9850	2
34	4	4.40	128.4977	0	122.7928	94.9850	1
34	4	4.40	65.3683	0	122.7928	94.9850	2
35	1	0	0	3	163.1952	994.9207	1
35	1	0.00	163.1952	0	163.1952	994.9207	1
35	1	0.00	994.9207	0	163.1952	994.9207	2
35	1	0.44	339.3227	0	163.1952	994.9207	1
35	1	0.44	813.7215	0	163.1952	994.9207	2
35	1	3.74	403.8869	0	163.1952	994.9207	1
35	1	3.74	753.7284	0	163.1952	994.9207	2
35	2	0	0	3	199.2098	537.2235	1
35	2	0.00	199.2098	0	199.2098	537.2235	1
35	2	0.00	537.2235	0	199.2098	537.2235	2
35	2	2.20	248.3663	0	199.2098	537.2235	1
35	2	2.20	488.0494	0	199.2098	537.2235	2
35	2	2.42	263.9587	0	199.2098	537.2235	1
35	2	2.42	475.5284	0	199.2098	537.2235	2
35	3	0	0	3	105.3516	337.1311	1
35	3	0.00	105.3516	0	105.3516	337.1311	1
35	3	0.00	337.1311	0	105.3516	337.1311	2
35	3	3.96	173.8403	0	105.3516	337.1311	1
35	3	3.96	307.5848	0	105.3516	337.1311	2
35	3	6.16	177.3897	0	105.3516	337.1311	1
35	3	6.16	301.7497	0	105.3516	337.1311	2
35	4	0	0	3	82.1168	196.6182	1
35	4	0.00	82.1168	0	82.1168	196.6182	1
35	4	0.00	196.6182	0	82.1168	196.6182	2
35	4	1.10	99.5954	0	82.1168	196.6182	1
35	4	1.10	174.1967	0	82.1168	196.6182	2
35	4	3.96	113.7267	0	82.1168	196.6182	1
35	4	3.96	197.2822	0	82.1168	196.6182	2
36	1	0	0	3	145.3640	1011.3892	1
36	1	0.00	145.3640	0	145.3640	1011.3892	1
36	1	0.00	1011.3892	0	145.3640	1011.3892	2
36	1	0.44	424.5616	0	145.3640	1011.3892	1
36	1	0.44	712.3674	0	145.3640	1011.3892	2
36	1	5.28	674.7856	0	145.3640	1011.3892	1
36	1	5.28	490.2726	0	145.3640	1011.3892	2
36	2	0	0	3	346.6634	348.8236	1
36	2	0.00	346.6634	0	346.6634	348.8236	1
36	2	0.00	348.8236	0	346.6634	348.8236	2
36	2	0.44	371.9418	0	346.6634	348.8236	1
36	2	0.44	303.2595	0	346.6634	348.8236	2
36	2	5.28	400.0968	0	346.6634	348.8236	1
36	2	5.28	299.0659	0	346.6634	348.8236	2
36	3	0	0	3	191.5564	193.9102	1
36	3	0.00	191.5564	0	191.5564	193.9102	1
36	3	0.00	193.9102	0	191.5564	193.9102	2
36	3	3.30	231.2010	0	191.5564	193.9102	1
36	3	3.30	177.3797	0	191.5564	193.9102	2
36	3	4.84	232.2383	0	191.5564	193.9102	1
36	3	4.84	154.3737	0	191.5564	193.9102	2
36	4	0	0	3	126.0293	118.5341	1
36	4	0.00	126.0293	0	126.0293	118.5341	1
36	4	0.00	118.5341	0	126.0293	118.5341	2
36	4	2.42	154.7018	0	126.0293	118.5341	1
36	4	2.42	91.6690	0	126.0293	118.5341	2
36	4	3.08	132.7416	0	126.0293	118.5341	1
36	4	3.08	93.8880	0	126.0293	118.5341	2
37	1	0	0	3	151.9590	1005.0354	1
37	1	0.00	151.9590	0	151.9590	1005.0354	1
37	1	0.00	1005.0354	0	151.9590	1005.0354	2
37	1	1.54	415.8021	0	151.9590	1005.0354	1
37	1	1.54	745.1306	0	151.9590	1005.0354	2
37	1	1.76	421.3469	0	151.9590	1005.0354	1
37	1	1.76	727.7422	0	151.9590	1005.0354	2
37	2	0	0	3	196.6417	520.8678	1
37	2	0.00	196.6417	0	196.6417	520.8678	1
37	2	0.00	520.8678	0	196.6417	520.8678	2
37	2	0.88	256.1427	0	196.6417	520.8678	1
37	2	0.88	461.1831	0	196.6417	520.8678	2
37	2	3.08	265.9591	0	196.6417	520.8678	1
37	2	3.08	459.7247	0	196.6417	520.8678	2
37	3	0	0	3	129.0301	304.0113	1
37	3	0.00	129.0301	0	129.0301	304.0113	1
37	3	0.00	304.0113	0	129.0301	304.0113	2
37	3	0.66	145.1409	0	129.0301	304.0113	1
37	3	0.66	289.7651	0	129.0301	304.0113	2
37	3	1.32	148.2101	0	129.0301	304.0113	1
37	3	1.32	299.0169	0	129.0301	304.0113	2
37	4	0	0	3	84.0155	198.8523	1
37	4	0.00	84.0155	0	84.0155	198.8523	1
37	4	0.00	198.8523	0	84.0155	198.8523	2
37	4	1.76	101.7566	0	84.0155	198.8523	1
37	4	1.76	175.6811	0	84.0155	198.8523	2
37	4	3.08	90.8875	0	84.0155	198.8523	1
37	4	3.08	169.8586	0	84.0155	198.8523	2
38	1	0	0	3	178.8904	990.9118	1
38	1	0.00	178.8904	0	178.8904	990.9118	1
38	1	0.00	990.9118	0	178.8904	990.9118	2
38	1	5.06	952.4401	0	178.8904	990.9118	1
38	1	5.06	220.5831	0	178.8904	990.9118	2
38	1	6.38	931.3661	0	178.8904	990.9118	1
38	1	6.38	205.0954	0	178.8904	990.9118	2
38	2	0	0	3	468.7473	146.6032	1
38	2	0.00	468.7473	0	468.7473	146.6032	1
38	2	0.00	146.6032	0	468.7473	146.6032	2
38	2	2.64	516.2216	0	468.7473	146.6032	1
38	2	2.64	127.5063	0	468.7473	146.6032	2
38	2	3.52	496.6693	0	468.7473	146.6032	1
38	2	3.52	120.9672	0	468.7473	146.6032	2
38	3	0	0	3	254.2485	82.1860	1
38	3	0.00	254.2485	0	254.2485	82.1860	1
38	3	0.00	82.1860	0	254.2485	82.1860	2
38	3	1.98	263.3636	0	254.2485	82.1860	1
38	3	1.98	33.0742	0	254.2485	82.1860	2
38	3	2.64	287.1035	0	254.2485	82.1860	1
38	3	2.64	59.3249	0	254.2485	82.1860	2
38	4	0	0	3	142.8471	33.8162	1
38	4	0.00	142.8471	0	142.8471	33.8162	1
38	4	0.00	33.8162	0	142.8471	33.8162	2
38	4	0.22	135.3476	0	142.8471	33.8162	1
38	4	0.22	44.0550	0	142.8471	33.8162	2
38	4	5.50	127.4612	0	142.8471	33.8162	1
38	4	5.50	44.0266	0	142.8471	33.8162	2
39	1	0	0	3	143.6344	1003.6794	1
39	1	0.00	143.6344	0	143.6344	1003.6794	1
39	1	0.00	1003.6794	0	143.6344	1003.6794	2
39	1	0.22	384.2799	0	143.6344	1003.6794	1
39	1	0.22	775.7103	0	143.6344	1003.6794	2
39	1	3.74	680.8098	0	143.6344	1003.6794	1
39	1	3.74	477.7071	0	143.6344	1003.6794	2
39	2	0	0	3	338.1420	327.4137	1
39	2	0.00	338.1420	0	338.1420	327.4137	1
39	2	0.00	327.4137	0	338.1420	327.4137	2
39	2	1.98	373.1597	0	338.1420	327.4137	1
39	2	1.98	282.1090	0	338.1420	327.4137	2
39	2	2.20	383.1911	0	338.1420	327.4137	1
39	2	2.20	291.1119	0	338.1420	327.4137	2
39	3	0	0	3	184.0480	197.1148	1
39	3	0.00	184.0480	0	184.0480	197.1148	1
39	3	0.00	197.1148	0	184.0480	197.1148	2
39	3	0.66	227.5799	0	184.0480	197.1148	1
39	3	0.66	183.8277	0	184.0480	197.1148	2
39	3	4.84	220.7606	0	184.0480	197.1148	1
39	3	4.84	159.4945	0	184.0480	197.1148	2
39	4	0	0	3	119.2920	97.7943	1
39	4	0.00	119.2920	0	119.2920	97.7943	1
39	4	0.00	97.7943	0	119.2920	97.7943	2
39	4	2.64	141.9603	0	119.2920	97.7943	1
39	4	2.64	96.6738	0	119.2920	97.7943	2
39	4	5.28	118.8307	0	119.2920	97.7943	1
39	4	5.28	85.7602	0	119.2920	97.7943	2
40	1	0	0	3	146.0026	999.8169	1
40	1	0.00	146.0026	0	146.0026	999.8169	1
40	1	0.00	999.8169	0	146.0026	999.8169	2
40	1	4.84	643.2187	0	146.0026	999.8169	1
40	1	4.84	504.1427	0	146.0026	999.8169	2
40	1	6.16	637.4784	0	146.0026	999.8169	1
40	1	6.16	512.6985	0	146.0026	999.8169	2
40	2	0	0	3	317.4262	371.2278	1
40	2	0.00	317.4262	0	317.4262	371.2278	1
40	2	0.00	371.2278	0	317.4262	371.2278	2
40	2	3.96	374.3066	0	317.4262	371.2278	1
40	2	3.96	302.4469	0	317.4262	371.2278	2
40	2	4.18	378.1537	0	317.4262	371.2278	1
40	2	4.18	321.5127	0	317.4262	371.2278	2
40	3	0	0	3	196.4217	223.2322	1
40	3	0.00	196.4217	0	196.4217	223.2322	1
40	3	0.00	223.2322	0	196.4217	223.2322	2
40	3	0.66	235.3830	0	196.4217	223.2322	1
40	3	0.66	176.7796	0	196.4217	223.2322	2
40	3	2.86	220.0151	0	196.4217	223.2322	1
40	3	2.86	177.4926	0	196.4217	223.2322	2
40	4	0	0	3	119.9378	124.6754	1
40	4	0.00	119.9378	0	119.9378	124.6754	1
40	4	0.00	124.6754	0	119.9378	124.6754	2
40	4	2.86	132.1380	0	119.9378	124.6754	1
40	4	2.86	110.2773	0	119.9378	124.6754	2
40	4	5.72	115.7522	0	119.9378	124.6754	1
40	4	5.72	120.8238	0	119.9378	124.6754	2
41	1	0	0	3	143.7258	1004.6044	1
41	1	0.00	143.7258	0	143.7258	1004.6044	1
41	1	0.00	1004.6044	0	143.7258	1004.6044	2
41	1	0.44	363.9631	0	143.7258	1004.6044	1
41	1	0.44	788.2548	0	143.7258	1004.6044	2
41	1	0.66	410.8988	0	143.7258	1004.6044	1
41	1	0.66	730.3302	0	143.7258	1004.6044	2
41	2	0	0	3	246.7302	424.5554	1
41	2	0.00	246.7302	0	246.7302	424.5554	1
41	2	0.00	424.5554	0	246.7302	424.5554	2
41	2	0.66	319.2726	0	246.7302	424.5554	1
41	2	0.66	389.8363	0	246.7302	424.5554	2
41	2	1.54	335.9348	0	246.7302	424.5554	1
41	2	1.54	368.0360	0	246.7302	424.5554	2
41	3	0	0	3	174.5145	266.3495	1
41	3	0.00	174.5145	0	174.5145	266.3495	1
41	3	0.00	266.3495	0	174.5145	266.3495	2
41	3	2.42	206.0711	0	174.5145	266.3495	1
41	3	2.42	235.7884	0	174.5145	266.3495	2
41	3	4.40	190.1024	0	174.5145	266.3495	1
41	3	4.40	221.5461	0	174.5145	266.3495	2
41	4	0	0	3	94.2278	167.2288	1
41	4	0.00	94.2278	0	94.2278	167.2288	1
41	4	0.00	167.2288	0	94.2278	167.2288	2
41	4	4.18	117.3023	0	94.2278	167.2288	1
41	4	4.18	141.0826	0	94.2278	167.2288	2
41	4	6.16	119.7224	0	94.2278	167.2288	1
41	4	6.16	150.8211	0	94.2278	167.2288	2
42	1	0	0	3	126.6943	994.9349	1
42	1	0.00	126.6943	0	126.6943	994.9349	1
42	1	0.00	994.9349	0	126.6943	994.9349	2
42	1	4.18	529.3961	0	126.6943	994.9349	1
42	1	4.18	615.2300	0	126.6943	994.9349	2
42	1	5.94	530.7486	0	126.6943	994.9349	1
42	1	5.94	619.2785	0	126.6943	994.9349	2
42	2	0	0	3	251.5742	430.5990	1
42	2	0.00	251.5742	0	251.5742	430.5990	1
42	2	0.00	430.5990	0	251.5742	430.5990	2
42	2	2.86	313.3836	0	251.5742	430.5990	1
42	2	2.86	376.1797	0	251.5742	430.5990	2
42	2	5.28	329.9446	0	251.5742	430.5990	1
42	2	5.28	385.7633	0	251.5742	430.5990	2
42	3	0	0	3	157.3889	248.0587	1
42	3	0.00	157.3889	0	157.3889	248.0587	1
42	3	0.00	248.0587	0	157.3889	248.0587	2
42	3	4.84	193.0304	0	157.3889	248.0587	1
42	3	4.84	244.3399	0	157.3889	248.0587	2
42	3	5.94	216.1726	0	157.3889	248.0587	1
42	3	5.94	231.2048	0	157.3889	248.0587	2
42	4	0	0	3	110.6246	169.7295	1
42	4	0.00	110.6246	0	110.6246	169.7295	1
42	4	0.00	169.7295	0	110.6246	169.7295	2
42	4	0.66	98.7154	0	110.6246	169.7295	1
42	4	0.66	150.9658	0	110.6246	169.7295	2
42	4	3.96	123.5335	0	110.6246	169.7295	1
42	4	3.96	128.1791	0	110.6246	169.7295	2
43	1	0	0	3	144.4988	1004.9791	1
43	1	0.00	144.4988	0	144.4988	1004.9791	1
43	1	0.00	1004.9791	0	144.4988	1004.9791	2
43	1	1.98	824.6673	0	144.4988	1004.9791	1
43	1	1.98	321.7942	0	144.4988	1004.9791	2
43	1	3.30	833.9222	0	144.4988	1004.9791	1
43	1	3.30	308.9892	0	144.4988	1004.9791	2
43	2	0	0	3	398.9216	203.0137	1
43	2	0.00	398.9216	0	398.9216	203.0137	1
43	2	0.00	203.0137	0	398.9216	203.0137	2
43	2	2.64	464.4516	0	398.9216	203.0137	1
43	2	2.64	172.5835	0	398.9216	203.0137	2
43	2	4.40	474.3284	0	398.9216	203.0137	1
43	2	4.40	174.2183	0	398.9216	203.0137	2
43	3	0	0	3	233.8578	131.3040	1
43	3	0.00	233.8578	0	233.8578	131.3040	1
43	3	0.00	131.3040	0	233.8578	131.3040	2
43	3	1.76	262.9701	0	233.8578	131.3040	1
43	3	1.76	90.8150	0	233.8578	131.3040	2
43	3	1.98	259.1170	0	233.8578	131.3040	1
43	3	1.98	97.0685	0	233.8578	131.3040	2
43	4	0	0	3	119.0242	73.4859	1
43	4	0.00	119.0242	0	119.0242	73.4859	1
43	4	0.00	73.4859	0	119.0242	73.4859	2
43	4	1.76	142.4747	0	119.0242	73.4859	1
43	4	1.76	65.1782	0	119.0242	73.4859	2
43	4	2.42	118.6482	0	119.0242	73.4859	1
43	4	2.42	35.7363	0	119.0242	73.4859	2
44	1	0	0	3	149.8911	997.6555	1
44	1	0.00	149.8911	0	149.8911	997.6555	1
44	1	0.00	997.6555	0	149.8911	997.6555	2
44	1	2.20	243.3306	0	149.8911	997.6555	1
44	1	2.20	901.0223	0	149.8911	997.6555	2
44	1	4.62	262.3748	0	149.8911	997.6555	1
44	1	4.62	919.0059	0	149.8911	997.6555	2
44	2	0	0	3	123.5455	637.6236	1
44	2	0.00	123.5455	0	123.5455	637.6236	1
44	2	0.00	637.6236	0	123.5455	637.6236	2
44	2	5.28	158.8325	0	123.5455	637.6236	1
44	2	5.28	595.3006	0	123.5455	637.6236	2
44	2	5.72	162.8858	0	123.5455	637.6236	1
44	2	5.72	606.0049	0	123.5455	637.6236	2
44	3	0	0	3	88.2500	422.7483	1
44	3	0.00	88.2500	0	88.2500	422.7483	1
44	3	0.00	422.7483	0	88.2500	422.7483	2
44	3	0.22	81.6357	0	88.2500	422.7483	1
44	3	0.22	407.1623	0	88.2500	422.7483	2
44	3	6.16	106.9417	0	88.2500	422.7483	1
44	3	6.16	384.2391	0	88.2500	422.7483	2
44	4	0	0	3	73.7889	281.8272	1
44	4	0.00	73.7889	0	73.7889	281.8272	1
44	4	0.00	281.8272	0	73.7889	281.8272	2
44	4	2.42	82.2765	0	73.7889	281.8272	1
44	4	2.42	268.1791	0	73.7889	281.8272	2
44	4	4.62	61.6759	0	73.7889	281.8272	1
44	4	4.62	261.1640	0	73.7889	281.8272	2
45	1	0	0	3	150.0764	1004.2597	1
45	1	0.00	150.0764	0	150.0764	1004.2597	1
45	1	0.00	1004.2597	0	150.0764	1004.2597	2
45	1	1.98	750.3277	0	150.0764	1004.2597	1
45	1	1.98	403.6463	0	150.0764	1004.2597	2
45	1	2.20	738.9265	0	150.0764	1004.2597	1
45	1	2.20	391.9055	0	150.0764	1004.2597	2
45	2	0	0	3	380.8818	270.3766	1
45	2	0.00	380.8818	0	380.8818	270.3766	1
45	2	0.00	270.3766	0	380.8818	270.3766	2
45	2	0.22	390.9289	0	380.8818	270.3766	1
45	2	0.22	266.8440	0	380.8818	270.3766	2
45	2	4.84	427.8442	0	380.8818	270.3766	1
45	2	4.84	219.1767	0	380.8818	270.3766	2
45	3	0	0	3	211.4981	150.2161	1
45	3	0.00	211.4981	0	211.4981	150.2161	1
45	3	0.00	150.2161	0	211.4981	150.2161	2
45	3	1.98	249.2912	0	211.4981	150.2161	1
45	3	1.98	120.6578	0	211.4981	150.2161	2
45	3	4.18	254.8369	0	211.4981	150.2161	1
45	3	4.18	130.0647	0	211.4981	150.2161	2
45	4	0	0	3	125.7105	92.6627	1
45	4	0.00	125.7105	0	125.7105	92.6627	1
45	4	0.00	92.6627	0	125.7105	92.6627	2
45	4	4.18	145.4741	0	125.7105	92.6627	1
45	4	4.18	63.8330	0	125.7105	92.6627	2
45	4	5.50	128.5118	0	125.7105	92.6627	1
45	4	5.50	77.1732	0	125.7105	92.6627	2
46	1	0	0	3	126.5467	1015.6515	1
46	1	0.00	126.5467	0	126.5467	1015.6515	1
46	1	0.00	1015.6515	0	126.5467	1015.6515	2
46	1	1.76	920.0164	0	126.5467	1015.6515	1
46	1	1.76	244.1947	0	126.5467	1015.6515	2
46	1	5.28	960.2148	0	126.5467	1015.6515	1
46	1	5.28	191.2148	0	126.5467	1015.6515	2
46	2	0	0	3	479.0602	128.3743	1
46	2	0.00	479.0602	0	479.0602	128.3743	1
46	2	0.00	128.3743	0	479.0602	128.3743	2
46	2	1.54	517.0466	0	479.0602	128.3743	1
46	2	1.54	110.8104	0	479.0602	128.3743	2
46	2	4.62	498.1775	0	479.0602	128.3743	1
46	2	4.62	88.7688	0	479.0602	128.3743	2
46	3	0	0	3	248.0320	60.8612	1
46	3	0.00	248.0320	0	248.0320	60.8612	1
46	3	0.00	60.8612	0	248.0320	60.8612	2
46	3	2.86	258.1509	0	248.0320	60.8612	1
46	3	2.86	50.9292	0	248.0320	60.8612	2
46	3	5.94	268.3592	0	248.0320	60.8612	1
46	3	5.94	54.9586	0	248.0320	60.8612	2
46	4	0	0	3	127.4335	33.7422	1
46	4	0.00	127.4335	0	127.4335	33.7422	1
46	4	0.00	33.7422	0	127.4335	33.7422	2
46	4	0.22	148.1687	0	127.4335	33.7422	1
46	4	0.22	21.2097	0	127.4335	33.7422	2
46	4	4.18	143.6362	0	127.4335	33.7422	1
46	4	4.18	32.1587	0	127.4335	33.7422	2
47	1	0	0	3	156.2994	1000.1038	1
47	1	0.00	156.2994	0	156.2994	1000.1038	1
47	1	0.00	1000.1038	0	156.2994	1000.1038	2
47	1	4.62	536.1903	0	156.2994	1000.1038	1
47	1	4.62	627.2586	0	156.2994	1000.1038	2
47	1	4.84	510.4249	0	156.2994	1000.1038	1
47	1	4.84	613.1435	0	156.2994	1000.1038	2
47	2	0	0	3	257.0200	445.7899	1
47	2	0.00	257.0200	0	257.0200	445.7899	1
47	2	0.00	445.7899	0	257.0200	445.7899	2
47	2	0.88	296.2993	0	257.0200	445.7899	1
47	2	0.88	407.9680	0	257.0200	445.7899	2
47	2	3.96	335.2051	0	257.0200	445.7899	1
47	2	3.96	393.3708	0	257.0200	445.7899	2
47	3	0	0	3	158.9904	266.2732	1
47	3	0.00	158.9904	0	158.9904	266.2732	1
47	3	0.00	266.2732	0	158.9904	266.2732	2
47	3	3.52	184.9584	0	158.9904	266.2732	1
47	3	3.52	213.4200	0	158.9904	266.2732	2
47	3	4.62	199.6065	0	158.9904	266.2732	1
47	3	4.62	241.5695	0	158.9904	266.2732	2
47	4	0	0	3	92.7546	165.2787	1
47	4	0.00	92.7546	0	92.7546	165.2787	1
47	4	0.00	165.2787	0	92.7546	165.2787	2
47	4	3.52	110.0721	0	92.7546	165.2787	1
47	4	3.52	131.1906	0	92.7546	165.2787	2
47	4	3.96	104.8460	0	92.7546	165.2787	1
47	4	3.96	161.4254	0	92.7546	165.2787	2
48	1	0	0	3	156.6780	997.8500	1
48	1	0.00	156.6780	0	156.6780	997.8500	1
48	1	0.00	997.8500	0	156.6780	997.8500	2
48	1	1.76	578.2855	0	156.6780	997.8500	1
48	1	1.76	598.2355	0	156.6780	997.8500	2
48	1	4.40	565.3610	0	156.6780	997.8500	1
48	1	4.40	569.7168	0	156.6780	997.8500	2
48	2	0	0	3	298.2686	387.2795	1
48	2	0.00	298.2686	0	298.2686	387.2795	1
48	2	0.00	387.2795	0	298.2686	387.2795	2
48	2	2.86	354.3374	0	298.2686	387.2795	1
48	2	2.86	356.5554	0	298.2686	387.2795	2
48	2	3.08	346.3790	0	298.2686	387.2795	1
48	2	3.08	336.3213	0	298.2686	387.2795	2
48	3	0	0	3	182.5300	229.0771	1
48	3	0.00	182.5300	0	182.5300	229.0771	1
48	3	0.00	229.0771	0	182.5300	229.0771	2
48	3	2.64	201.1886	0	182.5300	229.0771	1
48	3	2.64	203.1388	0	182.5300	229.0771	2
48	3	6.16	208.9394	0	182.5300	229.0771	1
48	3	6.16	199.2556	0	182.5300	229.0771	2
48	4	0	0	3	113.1154	141.8672	1
48	4	0.00	113.1154	0	113.1154	141.8672	1
48	4	0.00	141.8672	0	113.1154	141.8672	2
48	4	4.40	124.1117	0	113.1154	141.8672	1
48	4	4.40	127.2954	0	113.1154	141.8672	2
48	4	5.28	123.3643	0	113.1154	141.8672	1
48	4	5.28	123.9359	0	113.1154	141.8672	2
49	1	0	0	3	136.3620	1003.2435	1
49	1	0.00	136.3620	0	136.3620	1003.2435	1
49	1	0.00	1003.2435	0	136.3620	1003.2435	2
49	1	0.44	293.1119	0	136.3620	1003.2435	1
49	1	0.44	864.0926	0	136.3620	1003.2435	2
49	1	3.96	306.5449	0	136.3620	1003.2435	1
49	1	3.96	840.8711	0	136.3620	1003.2435	2
49	2	0	0	3	145.1874	594.4426	1
49	2	0.00	145.1874	0	145.1874	594.4426	1
49	2	0.00	594.4426	0	145.1874	594.4426	2
49	2	0.66	203.1811	0	145.1874	594.4426	1
49	2	0.66	547.5418	0	145.1874	594.4426	2
49	2	3.96	199.5705	0	145.1874	594.4426	1
49	2	3.96	545.6563	0	145.1874	594.4426	2
49	3	0	0	3	87.0057	368.1125	1
49	3	0.00	87.0057	0	87.0057	368.1125	1
49	3	0.00	368.1125	0	87.0057	368.1125	2
49	3	4.62	148.0402	0	87.0057	368.1125	1
49	3	4.62	360.1705	0	87.0057	368.1125	2
49	3	6.16	131.7278	0	87.0057	368.1125	1
49	3	6.16	329.1096	0	87.0057	368.1125	2
49	4	0	0	3	68.8662	251.8843	1
49	4	0.00	68.8662	0	68.8662	251.8843	1
49	4	0.00	251.8843	0	68.8662	251.8843	2
49	4	5.50	68.0237	0	68.8662	251.8843	1
49	4	5.50	219.6146	0	68.8662	251.8843	2
49	4	6.38	100.7185	0	68.8662	251.8843	1
49	4	6.38	206.7103	0	68.8662	251.8843	2
50	1	0	0	3	129.5048	1014.0969	1
50	1	0.00	129.5048	0	129.5048	1014.0969	1
50	1	0.00	1014.0969	0	129.5048	1014.0969	2
50	1	2.42	585.6456	0	129.5048	1014.0969	1
50	1	2.42	553.1888	0	129.5048	1014.0969	2
50	1	5.50	635.2752	0	129.5048	1014.0969	1
50	1	5.50	506.3810	0	129.5048	1014.0969	2
50	2	0	0	3	303.6649	345.5037	1
50	2	0.00	303.6649	0	303.6649	345.5037	1
50	2	0.00	345.5037	0	303.6649	345.5037	2
50	2	3.52	362.0512	0	303.6649	345.5037	1
50	2	3.52	306.5609	0	303.6649	345.5037	2
50	2	6.38	374.2399	0	303.6649	345.5037	1
50	2	6.38	294.2503	0	303.6649	345.5037	2
50	3	0	0	3	183.0392	201.5863	1
50	3	0.00	183.0392	0	183.0392	201.5863	1
50	3	0.00	201.5863	0	183.0392	201.5863	2
50	3	0.44	197.0948	0	183.0392	201.5863	1
50	3	0.44	212.6301	0	183.0392	201.5863	2
50	3	2.86	222.1543	0	183.0392	201.5863	1
50	3	2.86	168.7290	0	183.0392	201.5863	2
50	4	0	0	3	111.5783	110.5331	1
50	4	0.00	111.5783	0	111.5783	110.5331	1
50	4	0.00	110.5331	0	111.5783	110.5331	2
50	4	0.88	123.2849	0	111.5783	110.5331	1
50	4	0.88	102.2344	0	111.5783	110.5331	2
50	4	2.20	120.8321	0	111.5783	110.5331	1
50	4	2.20	104.1026	0	111.5783	110.5331	2
51	1	0	0	3	147.9764	1003.6180	1
51	1	0.00	147.9764	0	147.9764	1003.6180	1
51	1	0.00	1003.6180	0	147.9764	1003.6180	2
51	1	3.74	302.1464	0	147.9764	1003.6180	1
51	1	3.74	850.7783	0	147.9764	1003.6180	2
51	1	4.18	283.0714	0	147.9764	1003.6180	1
51	1	4.18	857.1496	0	147.9764	1003.6180	2
51	2	0	0	3	148.1096	594.2514	1
51	2	0.00	148.1096	0	148.1096	594.2514	1
51	2	0.00	594.2514	0	148.1096	594.2514	2
51	2	3.08	177.1865	0	148.1096	594.2514	1
51	2	3.08	562.5512	0	148.1096	594.2514	2
51	2	6.16	193.7816	0	148.1096	594.2514	1
51	2	6.16	559.9050	0	148.1096	594.2514	2
51	3	0	0	3	99.6264	392.3871	1
51	3	0.00	99.6264	0	99.6264	392.3871	1
51	3	0.00	392.3871	0	99.6264	392.3871	2
51	3	0.66	122.8579	0	99.6264	392.3871	1
51	3	0.66	356.9689	0	99.6264	392.3871	2
51	3	1.32	129.1603	0	99.6264	392.3871	1
51	3	1.32	363.9486	0	99.6264	392.3871	2
51	4	0	0	3	65.2561	249.6487	1
51	4	0.00	65.2561	0	65.2561	249.6487	1
51	4	0.00	249.6487	0	65.2561	249.6487	2
51	4	1.76	74.5730	0	65.2561	249.6487	1
51	4	1.76	225.3239	0	65.2561	249.6487	2
51	4	5.94	90.8833	0	65.2561	249.6487	1
51	4	5.94	239.8145	0	65.2561	249.6487	2
52	1	0	0	3	130.8614	996.3473	1
52	1	0.00	130.8614	0	130.8614	996.3473	1
52	1	0.00	996.3473	0	130.8614	996.3473	2
52	1	2.86	506.2061	0	130.8614	996.3473	1
52	1	2.86	647.9468	0	130.8614	996.3473	2
52	1	3.52	511.3057	0	130.8614	996.3473	1
52	1	3.52	646.6263	0	130.8614	996.3473	2
52	2	0	0	3	242.4226	463.6125	1
52	2	0.00	242.4226	0	242.4226	463.6125	1
52	2	0.00	463.6125	0	242.4226	463.6125	2
52	2	0.22	272.9638	0	242.4226	463.6125	1
52	2	0.22	438.7941	0	242.4226	463.6125	2
52	2	2.64	304.9193	0	242.4226	463.6125	1
52	2	2.64	395.3563	0	242.4226	463.6125	2
52	3	0	0	3	142.9087	269.6098	1
52	3	0.00	142.9087	0	142.9087	269.6098	1
52	3	0.00	269.6098	0	142.9087	269.6098	2
52	3	3.52	194.0107	0	142.9087	269.6098	1
52	3	3.52	250.1659	0	142.9087	269.6098	2
52	3	4.62	182.8936	0	142.9087	269.6098	1
52	3	4.62	233.2268	0	142.9087	269.6098	2
52	4	0	0	3	97.0123	195.2379	1
52	4	0.00	97.0123	0	97.0123	195.2379	1
52	4	0.00	195.2379	0	97.0123	195.2379	2
52	4	1.10	126.3787	0	97.0123	195.2379	1
52	4	1.10	153.7299	0	97.0123	195.2379	2
52	4	5.50	113.2495	0	97.0123	195.2379	1
52	4	5.50	136.5316	0	97.0123	195.2379	2
53	1	0	0	3	153.3364	995.8692	1
53	1	0.00	153.3364	0	153.3364	995.8692	1
53	1	0.00	995.8692	0	153.3364	995.8692	2
53	1	0.88	421.8797	0	153.3364	995.8692	1
53	1	0.88	713.4619	0	153.3364	995.8692	2
53	1	1.32	436.5868	0	153.3364	995.8692	1
53	1	1.32	687.8808	0	153.3364	995.8692	2
53	2	0	0	3	230.7286	456.3079	1
53	2	0.00	230.7286	0	230.7286	456.3079	1
53	2	0.00	456.3079	0	230.7286	456.3079	2
53	2	3.08	298.7212	0	230.7286	456.3079	1
53	2	3.08	413.7444	0	230.7286	456.3079	2
53	2	3.96	296.8862	0	230.7286	456.3079	1
53	2	3.96	411.5756	0	230.7286	456.3079	2
53	3	0	0	3	163.0962	279.6066	1
53	3	0.00	163.0962	0	163.0962	279.6066	1
53	3	0.00	279.6066	0	163.0962	279.6066	2
53	3	5.94	177.5267	0	163.0962	279.6066	1
53	3	5.94	248.6984	0	163.0962	279.6066	2
53	3	6.16	171.4780	0	163.0962	279.6066	1
53	3	6.16	250.8509	0	163.0962	279.6066	2
53	4	0	0	3	75.7212	172.7575	1
53	4	0.00	75.7212	0	75.7212	172.7575	1
53	4	0.00	172.7575	0	75.7212	172.7575	2
53	4	1.98	120.5967	0	75.7212	172.7575	1
53	4	1.98	151.5229	0	75.7212	172.7575	2
53	4	3.30	113.9928	0	75.7212	172.7575	1
53	4	3.30	150.6192	0	75.7212	172.7575	2
54	1	0	0	3	152.5921	991.2085	1
54	1	0.00	152.5921	0	152.5921	991.2085	1
54	1	0.00	991.2085	0	152.5921	991.2085	2
54	1	2.64	261.2726	0	152.5921	991.2085	1
54	1	2.64	886.2475	0	152.5921	991.2085	2
54	1	5.50	255.2598	0	152.5921	991.2085	1
54	1	5.50	890.4415	0	152.5921	991.2085	2
54	2	0	0	3	129.3439	609.0187	1
54	2	0.00	129.3439	0	129.3439	609.0187	1
54	2	0.00	609.0187	0	129.3439	609.0187	2
54	2	0.22	131.4508	0	129.3439	609.0187	1
54	2	0.22	613.3070	0	129.3439	609.0187	2
54	2	4.84	165.4887	0	129.3439	609.0187	1
54	2	4.84	577.3982	0	129.3439	609.0187	2
54	3	0	0	3	65.1632	409.6263	1
54	3	0.00	65.1632	0	65.1632	409.6263	1
54	3	0.00	409.6263	0	65.1632	409.6263	2
54	3	1.98	119.3816	0	65.1632	409.6263	1
54	3	1.98	367.0670	0	65.1632	409.6263	2
54	3	2.86	109.4440	0	65.1632	409.6263	1
54	3	2.86	389.2163	0	65.1632	409.6263	2
54	4	0	0	3	56.8395	277.6643	1
54	4	0.00	56.8395	0	56.8395	277.6643	1
54	4	0.00	277.6643	0	56.8395	277.6643	2
54	4	3.96	72.8892	0	56.8395	277.6643	1
54	4	3.96	247.6685	0	56.8395	277.6643	2
54	4	4.40	77.4430	0	56.8395	277.6643	1
54	4	4.40	242.3898	0	56.8395	277.6643	2
55	1	0	0	3	160.8784	1015.3873	1
55	1	0.00	160.8784	0	160.8784	1015.3873	1
55	1	0.00	1015.3873	0	160.8784	1015.3873	2
55	1	1.10	682.6382	0	160.8784	1015.3873	1
55	1	1.10	491.0882	0	160.8784	1015.3873	2
55	1	4.40	713.5389	0	160.8784	1015.3873	1
55	1	4.40	432.8352	0	160.8784	1015.3873	2
55	2	0	0	3	358.6588	298.9019	1
55	2	0.00	358.6588	0	358.6588	298.9019	1
55	2	0.00	298.9019	0	358.6588	298.9019	2
55	2	0.88	416.3577	0	358.6588	298.9019	1
55	2	0.88	268.1213	0	358.6588	298.9019	2
55	2	3.08	403.2437	0	358.6588	298.9019	1
55	2	3.08	237.4022	0	358.6588	298.9019	2
55	3	0	0	3	201.5226	167.7397	1
55	3	0.00	201.5226	0	201.5226	167.7397	1
55	3	0.00	167.7397	0	201.5226	167.7397	2
55	3	3.74	240.0211	0	201.5226	167.7397	1
55	3	3.74	150.5239	0	201.5226	167.7397	2
55	3	5.72	235.3093	0	201.5226	167.7397	1
55	3	5.72	141.6021	0	201.5226	167.7397	2
55	4	0	0	3	109.5740	93.5640	1
55	4	0.00	109.5740	0	109.5740	93.5640	1
55	4	0.00	93.5640	0	109.5740	93.5640	2
55	4	0.66	114.5317	0	109.5740	93.5640	1
55	4	0.66	83.0520	0	109.5740	93.5640	2
55	4	5.50	146.0062	0	109.5740	93.5640	1
55	4	5.50	70.2890	0	109.5740	93.5640	2
56	1	0	0	3	128.2623	990.6152	1
56	1	0.00	128.2623	0	128.2623	990.6152	1
56	1	0.00	990.6152	0	128.2623	990.6152	2
56	1	1.32	646.3731	0	128.2623	990.6152	1
56	1	1.32	487.3445	0	128.2623	990.6152	2
56	1	3.08	710.4974	0	128.2623	990.6152	1
56	1	3.08	464.6773	0	128.2623	990.6152	2
56	2	0	0	3	346.2877	338.1949	1
56	2	0.00	346.2877	0	346.2877	338.1949	1
56	2	0.00	338.1949	0	346.2877	338.1949	2
56	2	1.10	389.8839	0	346.2877	338.1949	1
56	2	1.10	271.3497	0	346.2877	338.1949	2
56	2	4.84	402.3599	0	346.2877	338.1949	1
56	2	4.84	262.0052	0	346.2877	338.1949	2
56	3	0	0	3	188.8534	197.3641	1
56	3	0.00	188.8534	0	188.8534	197.3641	1
56	3	0.00	197.3641	0	188.8534	197.3641	2
56	3	1.10	248.8367	0	188.8534	197.3641	1
56	3	1.10	147.6452	0	188.8534	197.3641	2
56	3	4.40	236.2265	0	188.8534	197.3641	1
56	3	4.40	153.1127	0	188.8534	197.3641	2
56	4	0	0	3	142.6548	104.7904	1
56	4	0.00	142.6548	0	142.6548	104.7904	1
56	4	0.00	104.7904	0	142.6548	104.7904	2
56	4	4.40	124.3404	0	142.6548	104.7904	1
56	4	4.40	93.4894	0	142.6548	104.7904	2
56	4	5.06	123.1260	0	142.6548	104.7904	1
56	4	5.06	88.3225	0	142.6548	104.7904	2
57	1	0	0	3	150.5055	1011.9687	1
57	1	0.00	150.5055	0	150.5055	1011.9687	1
57	1	0.00	1011.9687	0	150.5055	1011.9687	2
57	1	0.22	805.8642	0	150.5055	1011.9687	1
57	1	0.22	345.4555	0	150.5055	1011.9687	2
57	1	4.40	903.8312	0	150.5055	1011.9687	1
57	1	4.40	232.8346	0	150.5055	1011.9687	2
57	2	0	0	3	457.8855	170.7645	1
57	2	0.00	457.8855	0	457.8855	170.7645	1
57	2	0.00	170.7645	0	457.8855	170.7645	2
57	2	1.32	491.2524	0	457.8855	170.7645	1
57	2	1.32	123.6561	0	457.8855	170.7645	2
57	2	4.62	506.3487	0	457.8855	170.7645	1
57	2	4.62	124.3588	0	457.8855	170.7645	2
57	3	0	0	3	248.1255	96.6344	1
57	3	0.00	248.1255	0	248.1255	96.6344	1
57	3	0.00	96.6344	0	248.1255	96.6344	2
57	3	4.62	280.1023	0	248.1255	96.6344	1
57	3	4.62	76.5929	0	248.1255	96.6344	2
57	3	5.06	271.8214	0	248.1255	96.6344	1
57	3	5.06	58.6316	0	248.1255	96.6344	2
57	4	0	0	3	142.4044	69.6670	1
57	4	0.00	142.4044	0	142.4044	69.6670	1
57	4	0.00	69.6670	0	142.4044	69.6670	2
57	4	2.86	164.6111	0	142.4044	69.6670	1
57	4	2.86	40.7903	0	142.4044	69.6670	2
57	4	5.06	157.8391	0	142.4044	69.6670	1
57	4	5.06	41.5710	0	142.4044	69.6670	2
58	1	0	0	3	155.2779	1001.0689	1
58	1	0.00	155.2779	0	155.2779	1001.0689	1
58	1	0.00	1001.0689	0	155.2779	1001.0689	2
58	1	3.74	314.6877	0	155.2779	1001.0689	1
58	1	3.74	849.3220	0	155.2779	1001.0689	2
58	1	4.62	322.7225	0	155.2779	1001.0689	1
58	1	4.62	840.7081	0	155.2779	1001.0689	2
58	2	0	0	3	156.8041	596.6387	1
58	2	0.00	156.8041	0	156.8041	596.6387	1
58	2	0.00	596.6387	0	156.8041	596.6387	2
58	2	1.32	186.7386	0	156.8041	596.6387	1
58	2	1.32	563.1765	0	156.8041	596.6387	2
58	2	6.38	191.8295	0	156.8041	596.6387	1
58	2	6.38	542.1056	0	156.8041	596.6387	2
58	3	0	0	3	102.1774	388.0797	1
58	3	0.00	102.1774	0	102.1774	388.0797	1
58	3	0.00	388.0797	0	102.1774	388.0797	2
58	3	0.44	109.7977	0	102.1774	388.0797	1
58	3	0.44	349.1159	0	102.1774	388.0797	2
58	3	4.62	120.0898	0	102.1774	388.0797	1
58	3	4.62	365.6963	0	102.1774	388.0797	2
58	4	0	0	3	71.8368	234.0906	1
58	4	0.00	71.8368	0	71.8368	234.0906	1
58	4	0.00	234.0906	0	71.8368	234.0906	2
58	4	1.32	85.4500	0	71.8368	234.0906	1
58	4	1.32	237.1725	0	71.8368	234.0906	2
58	4	3.30	75.0720	0	71.8368	234.0906	1
58	4	3.30	250.1491	0	71.8368	234.0906	2
59	1	0	0	3	161.9967	1008.2469	1
59	1	0.00	161.9967	0	161.9967	1008.2469	1
59	1	0.00	1008.2469	0	161.9967	1008.2469	2
59	1	1.54	753.6841	0	161.9967	1008.2469	1
59	1	1.54	401.4325	0	161.9967	1008.2469	2
59	1	5.72	802.8813	0	161.9967	1008.2469	1
59	1	5.72	320.3842	0	161.9967	1008.2469	2
59	2	0	0	3	394.2094	239.2877	1
59	2	0.00	394.2094	0	394.2094	239.2877	1
59	2	0.00	239.2877	0	394.2094	239.2877	2
59	2	1.54	440.5141	0	394.2094	239.2877	1
59	2	1.54	203.6942	0	394.2094	239.2877	2
59	2	2.20	444.9209	0	394.2094	239.2877	1
59	2	2.20	190.3375	0	394.2094	239.2877	2
59	3	0	0	3	211.5912	132.4736	1
59	3	0.00	211.5912	0	211.5912	132.4736	1
59	3	0.00	132.4736	0	211.5912	132.4736	2
59	3	4.40	256.8784	0	211.5912	132.4736	1
59	3	4.40	105.4406	0	211.5912	132.4736	2
59	3	5.50	234.4743	0	211.5912	132.4736	1
59	3	5.50	119.3293	0	211.5912	132.4736	2
59	4	0	0	3	120.9435	98.2236	1
59	4	0.00	120.9435	0	120.9435	98.2236	1
59	4	0.00	98.2236	0	120.9435	98.2236	2
59	4	1.32	139.9348	0	120.9435	98.2236	1
59	4	1.32	76.1190	0	120.9435	98.2236	2
59	4	5.28	142.1798	0	120.9435	98.2236	1
59	4	5.28	65.2630	0	120.9435	98.2236	2
60	1	0	0	3	143.2923	989.0688	1
60	1	0.00	143.2923	0	143.2923	989.0688	1
60	1	0.00	989.0688	0	143.2923	989.0688	2
60	1	2.64	872.2294	0	143.2923	989.0688	1
60	1	2.64	277.3536	0	143.2923	989.0688	2
60	1	3.30	889.1632	0	143.2923	989.0688	1
60	1	3.30	263.3841	0	143.2923	989.0688	2
60	2	0	0	3	434.0893	189.5481	1
60	2	0.00	434.0893	0	434.0893	189.5481	1
60	2	0.00	189.5481	0	434.0893	189.5481	2
60	2	3.74	494.0972	0	434.0893	189.5481	1
60	2	3.74	135.1541	0	434.0893	189.5481	2
60	2	5.28	480.9221	0	434.0893	189.5481	1
60	2	5.28	146.9449	0	434.0893	189.5481	2
60	3	0	0	3	234.8330	87.2498	1
60	3	0.00	234.8330	0	234.8330	87.2498	1
60	3	0.00	87.2498	0	234.8330	87.2498	2
60	3	2.86	245.4290	0	234.8330	87.2498	1
60	3	2.86	62.4637	0	234.8330	87.2498	2
60	3	4.62	270.9296	0	234.8330	87.2498	1
60	3	4.62	90.6188	0	234.8330	87.2498	2
60	4	0	0	3	133.7712	58.5407	1
60	4	0.00	133.7712	0	133.7712	58.5407	1
60	4	0.00	58.5407	0	133.7712	58.5407	2
60	4	1.98	144.3248	0	133.7712	58.5407	1
60	4	1.98	48.6987	0	133.7712	58.5407	2
60	4	4.62	153.3380	0	133.7712	58.5407	1
60	4	4.62	47.7918	0	133.7712	58.5407	2
61	1	0	0	3	165.7409	1001.0271	1
61	1	0.00	165.7409	0	165.7409	1001.0271	1
61	1	0.00	1001.0271	0	165.7409	1001.0271	2
61	1	5.06	699.1711	0	165.7409	1001.0271	1
61	1	5.06	462.2451	0	165.7409	1001.0271	2
61	1	5.94	703.3107	0	165.7409	1001.0271	1
61	1	5.94	455.3398	0	165.7409	1001.0271	2
61	2	0	0	3	341.4978	328.2610	1
61	2	0.00	341.4978	0	341.4978	328.2610	1
61	2	0.00	328.2610	0	341.4978	328.2610	2
61	2	3.74	394.7870	0	341.4978	328.2610	1
61	2	3.74	270.5610	0	341.4978	328.2610	2
61	2	6.16	383.0962	0	341.4978	328.2610	1
61	2	6.16	263.0214	0	341.4978	328.2610	2
61	3	0	0	3	197.7843	195.5641	1
61	3	0.00	197.7843	0	197.7843	195.5641	1
61	3	0.00	195.5641	0	197.7843	195.5641	2
61	3	4.84	228.0065	0	197.7843	195.5641	1
61	3	4.84	144.2303	0	197.7843	195.5641	2
61	3	5.94	226.7359	0	197.7843	195.5641	1
61	3	5.94	154.7299	0	197.7843	195.5641	2
61	4	0	0	3	119.5944	105.0437	1
61	4	0.00	119.5944	0	119.5944	105.0437	1
61	4	0.00	105.0437	0	119.5944	105.0437	2
61	4	0.44	135.2292	0	119.5944	105.0437	1
61	4	0.44	112.2846	0	119.5944	105.0437	2
61	4	3.30	121.9951	0	119.5944	105.0437	1
61	4	3.30	91.1628	0	119.5944	105.0437	2
62	1	0	0	3	155.3970	991.5347	1
62	1	0.00	155.3970	0	155.3970	991.5347	1
62	1	0.00	991.5347	0	155.3970	991.5347	2
62	1	4.18	233.9864	0	155.3970	991.5347	1
62	1	4.18	903.5871	0	155.3970	991.5347	2
62	1	5.50	255.5939	0	155.3970	991.5347	1
62	1	5.50	899.7624	0	155.3970	991.5347	2
62	2	0	0	3	114.3522	643.3119	1
62	2	0.00	114.3522	0	114.3522	643.3119	1
62	2	0.00	643.3119	0	114.3522	643.3119	2
62	2	4.40	161.9886	0	114.3522	643.3119	1
62	2	4.40	579.7250	0	114.3522	643.3119	2
62	2	5.94	148.9863	0	114.3522	643.3119	1
62	2	5.94	586.3901	0	114.3522	643.3119	2
62	3	0	0	3	67.4377	395.9967	1
62	3	0.00	67.4377	0	67.4377	395.9967	1
62	3	0.00	395.9967	0	67.4377	395.9967	2
62	3	0.22	88.8367	0	67.4377	395.9967	1
62	3	0.22	408.1195	0	67.4377	395.9967	2
62	3	2.20	113.3962	0	67.4377	395.9967	1
62	3	2.20	382.3910	0	67.4377	395.9967	2
62	4	0	0	3	44.9784	272.4093	1
62	4	0.00	44.9784	0	44.9784	272.4093	1
62	4	0.00	272.4093	0	44.9784	272.4093	2
62	4	5.94	65.8622	0	44.9784	272.4093	1
62	4	5.94	262.5201	0	44.9784	272.4093	2
62	4	6.16	60.0206	0	44.9784	272.4093	1
62	4	6.16	257.6063	0	44.9784	272.4093	2
63	1	0	0	3	149.2759	991.8308	1
63	1	0.00	149.2759	0	149.2759	991.8308	1
63	1	0.00	991.8308	0	149.2759	991.8308	2
63	1	4.62	627.6309	0	149.2759	991.8308	1
63	1	4.62	496.3192	0	149.2759	991.8308	2
63	1	5.28	664.8480	0	149.2759	991.8308	1
63	1	5.28	497.8697	0	149.2759	991.8308	2
63	2	0	0	3	327.1063	336.4225	1
63	2	0.00	327.1063	0	327.1063	336.4225	1
63	2	0.00	336.4225	0	327.1063	336.4225	2
63	2	0.88	385.1913	0	327.1063	336.4225	1
63	2	0.88	298.7762	0	327.1063	336.4225	2
63	2	2.86	380.1952	0	327.1063	336.4225	1
63	2	2.86	278.2336	0	327.1063	336.4225	2
63	3	0	0	3	193.5059	188.3674	1
63	3	0.00	193.5059	0	193.5059	188.3674	1
63	3	0.00	188.3674	0	193.5059	188.3674	2
63	3	3.52	226.6668	0	193.5059	188.3674	1
63	3	3.52	169.3493	0	193.5059	188.3674	2
63	3	3.96	227.6528	0	193.5059	188.3674	1
63	3	3.96	143.0149	0	193.5059	188.3674	2
63	4	0	0	3	124.4956	105.2673	1
63	4	0.00	124.4956	0	124.4956	105.2673	1
63	4	0.00	105.2673	0	124.4956	105.2673	2
63	4	0.22	127.5343	0	124.4956	105.2673	1
63	4	0.22	113.9458	0	124.4956	105.2673	2
63	4	1.76	130.6828	0	124.4956	105.2673	1
63	4	1.76	103.6719	0	124.4956	105.2673	2
64	1	0	0	3	157.8355	993.0964	1
64	1	0.00	157.8355	0	157.8355	993.0964	1
64	1	0.00	993.0964	0	157.8355	993.0964	2
64	1	3.08	822.1083	0	157.8355	993.0964	1
64	1	3.08	347.4225	0	157.8355	993.0964	2
64	1	4.62	809.6544	0	157.8355	993.0964	1
64	1	4.62	348.9162	0	157.8355	993.0964	2
64	2	0	0	3	399.8212	250.9465	1
64	2	0.00	399.8212	0	399.8212	250.9465	1
64	2	0.00	250.9465	0	399.8212	250.9465	2
64	2	3.74	453.2661	0	399.8212	250.9465	1
64	2	3.74	190.4786	0	399.8212	250.9465	2
64	2	4.18	467.0036	0	399.8212	250.9465	1
64	2	4.18	190.0317	0	399.8212	250.9465	2
64	3	0	0	3	216.2691	130.9842	1
64	3	0.00	216.2691	0	216.2691	130.9842	1
64	3	0.00	130.9842	0	216.2691	130.9842	2
64	3	1.32	261.0353	0	216.2691	130.9842	1
64	3	1.32	120.7239	0	216.2691	130.9842	2
64	3	2.64	254.3060	0	216.2691	130.9842	1
64	3	2.64	105.6029	0	216.2691	130.9842	2
64	4	0	0	3	120.3490	71.6973	1
64	4	0.00	120.3490	0	120.3490	71.6973	1
64	4	0.00	71.6973	0	120.3490	71.6973	2
64	4	5.06	121.6793	0	120.3490	71.6973	1
64	4	5.06	68.2356	0	120.3490	71.6973	2
64	4	5.50	151.8365	0	120.3490	71.6973	1
64	4	5.50	56.6280	0	120.3490	71.6973	2
65	1	0	0	3	142.2531	984.0575	1
65	1	0.00	142.2531	0	142.2531	984.0575	1
65	1	0.00	984.0575	0	142.2531	984.0575	2
65	1	1.98	909.4717	0	142.2531	984.0575	1
65	1	1.98	281.6730	0	142.2531	984.0575	2
65	1	3.96	881.1284	0	142.2531	984.0575	1
65	1	3.96	271.1198	0	142.2531	984.0575	2
65	2	0	0	3	431.0164	179.9269	1
65	2	0.00	431.0164	0	431.0164	179.9269	1
65	2	0.00	179.9269	0	431.0164	179.9269	2
65	2	0.66	488.7194	0	431.0164	179.9269	1
65	2	0.66	145.8190	0	431.0164	179.9269	2
65	2	5.50	479.7895	0	431.0164	179.9269	1
65	2	5.50	123.3848	0	431.0164	179.9269	2
65	3	0	0	3	237.7161	98.2154	1
65	3	0.00	237.7161	0	237.7161	98.2154	1
65	3	0.00	98.2154	0	237.7161	98.2154	2
65	3	3.08	276.8190	0	237.7161	98.2154	1
65	3	3.08	74.9847	0	237.7161	98.2154	2
65	3	6.38	268.6893	0	237.7161	98.2154	1
65	3	6.38	83.1171	0	237.7161	98.2154	2
65	4	0	0	3	136.1073	54.1264	1
65	4	0.00	136.1073	0	136.1073	54.1264	1
65	4	0.00	54.1264	0	136.1073	54.1264	2
65	4	5.06	159.1780	0	136.1073	54.1264	1
65	4	5.06	43.8842	0	136.1073	54.1264	2
65	4	5.50	148.4189	0	136.1073	54.1264	1
65	4	5.50	28.6081	0	136.1073	54.1264	2
66	1	0	0	3	128.5490	1004.1861	1
66	1	0.00	128.5490	0	128.5490	1004.1861	1
66	1	0.00	1004.1861	0	128.5490	1004.1861	2
66	1	3.52	457.5413	0	128.5490	1004.1861	1
66	1	3.52	699.8102	0	128.5490	1004.1861	2
66	1	4.18	439.8952	0	128.5490	1004.1861	1
66	1	4.18	696.0855	0	128.5490	1004.1861	2
66	2	0	0	3	225.0356	496.2790	1
66	2	0.00	225.0356	0	225.0356	496.2790	1
66	2	0.00	496.2790	0	225.0356	496.2790	2
66	2	0.88	268.2470	0	225.0356	496.2790	1
66	2	0.88	486.4187	0	225.0356	496.2790	2
66	2	5.50	283.3126	0	225.0356	496.2790	1
66	2	5.50	417.2157	0	225.0356	496.2790	2
66	3	0	0	3	148.8098	289.0462	1
66	3	0.00	148.8098	0	148.8098	289.0462	1
66	3	0.00	289.0462	0	148.8098	289.0462	2
66	3	2.86	188.4048	0	148.8098	289.0462	1
66	3	2.86	264.8604	0	148.8098	289.0462	2
66	3	4.84	176.8147	0	148.8098	289.0462	1
66	3	4.84	267.5054	0	148.8098	289.0462	2
66	4	0	0	3	74.3301	200.9752	1
66	4	0.00	74.3301	0	74.3301	200.9752	1
66	4	0.00	200.9752	0	74.3301	200.9752	2
66	4	1.98	120.7993	0	74.3301	200.9752	1
66	4	1.98	171.7207	0	74.3301	200.9752	2
66	4	2.20	110.9613	0	74.3301	200.9752	1
66	4	2.20	180.3203	0	74.3301	200.9752	2
67	1	0	0	3	156.1506	1012.8851	1
67	1	0.00	156.1506	0	156.1506	1012.8851	1
67	1	0.00	1012.8851	0	156.1506	1012.8851	2
67	1	1.32	826.3228	0	156.1506	1012.8851	1
67	1	1.32	323.6261	0	156.1506	1012.8851	2
67	1	5.06	818.3428	0	156.1506	1012.8851	1
67	1	5.06	319.4011	0	156.1506	1012.8851	2
67	2	0	0	3	411.8798	208.6637	1
67	2	0.00	411.8798	0	411.8798	208.6637	1
67	2	0.00	208.6637	0	411.8798	208.6637	2
67	2	2.20	450.2768	0	411.8798	208.6637	1
67	2	2.20	185.7270	0	411.8798	208.6637	2
67	2	2.64	457.7454	0	411.8798	208.6637	1
67	2	2.64	183.2058	0	411.8798	208.6637	2
67	3	0	0	3	219.9950	140.3478	1
67	3	0.00	219.9950	0	219.9950	140.3478	1
67	3	0.00	140.3478	0	219.9950	140.3478	2
67	3	1.98	261.9578	0	219.9950	140.3478	1
67	3	1.98	98.8092	0	219.9950	140.3478	2
67	3	2.42	263.1054	0	219.9950	140.3478	1
67	3	2.42	113.0543	0	219.9950	140.3478	2
67	4	0	0	3	126.3761	94.3169	1
67	4	0.00	126.3761	0	126.3761	94.3169	1
67	4	0.00	94.3169	0	126.3761	94.3169	2
67	4	3.74	130.5880	0	126.3761	94.3169	1
67	4	3.74	67.9534	0	126.3761	94.3169	2
67	4	6.16	124.4603	0	126.3761	94.3169	1
67	4	6.16	46.4886	0	126.3761	94.3169	2
68	1	0	0	3	157.5571	1004.3539	1
68	1	0.00	157.5571	0	157.5571	1004.3539	1
68	1	0.00	1004.3539	0	157.5571	1004.3539	2
68	1	2.42	318.5873	0	157.5571	1004.3539	1
68	1	2.42	834.9230	0	157.5571	1004.3539	2
68	1	4.40	293.5824	0	157.5571	1004.3539	1
68	1	4.40	848.2909	0	157.5571	1004.3539	2
68	2	0	0	3	148.9258	584.3822	1
68	2	0.00	148.9258	0	148.9258	584.3822	1
68	2	0.00	584.3822	0	148.9258	584.3822	2
68	2	0.88	192.2392	0	148.9258	584.3822	1
68	2	0.88	545.7604	0	148.9258	584.3822	2
68	2	5.72	216.0190	0	148.9258	584.3822	1
68	2	5.72	567.8299	0	148.9258	584.3822	2
68	3	0	0	3	90.5262	388.8889	1
68	3	0.00	90.5262	0	90.5262	388.8889	1
68	3	0.00	388.8889	0	90.5262	388.8889	2
68	3	2.86	128.3785	0	90.5262	388.8889	1
68	3	2.86	343.3551	0	90.5262	388.8889	2
68	3	4.62	136.3614	0	90.5262	388.8889	1
68	3	4.62	346.9650	0	90.5262	388.8889	2
68	4	0	0	3	69.0969	263.6480	1
68	4	0.00	69.0969	0	69.0969	263.6480	1
68	4	0.00	263.6480	0	69.0969	263.6480	2
68	4	3.52	90.1558	0	69.0969	263.6480	1
68	4	3.52	223.6489	0	69.0969	263.6480	2
68	4	6.38	60.4235	0	69.0969	263.6480	1
68	4	6.38	223.5604	0	69.0969	263.6480	2
69	1	0	0	3	148.5575	987.5405	1
69	1	0.00	148.5575	0	148.5575	987.5405	1
69	1	0.00	987.5405	0	148.5575	987.5405	2
69	1	3.08	362.5333	0	148.5575	987.5405	1
69	1	3.08	782.5094	0	148.5575	987.5405	2
69	1	3.74	365.7586	0	148.5575	987.5405	1
69	1	3.74	786.7176	0	148.5575	987.5405	2
69	2	0	0	3	179.6591	532.3119	1
69	2	0.00	179.6591	0	179.6591	532.3119	1
69	2	0.00	532.3119	0	179.6591	532.3119	2
69	2	0.22	179.5850	0	179.6591	532.3119	1
69	2	0.22	533.9359	0	179.6591	532.3119	2
69	2	1.98	229.4231	0	179.6591	532.3119	1
69	2	1.98	497.5462	0	179.6591	532.3119	2
69	3	0	0	3	121.1915	353.3756	1
69	3	0.00	121.1915	0	121.1915	353.3756	1
69	3	0.00	353.3756	0	121.1915	353.3756	2
69	3	3.08	141.9711	0	121.1915	353.3756	1
69	3	3.08	334.6730	0	121.1915	353.3756	2
69	3	5.94	151.8316	0	121.1915	353.3756	1
69	3	5.94	315.8376	0	121.1915	353.3756	2
69	4	0	0	3	68.0333	215.6580	1
69	4	0.00	68.0333	0	68.0333	215.6580	1
69	4	0.00	215.6580	0	68.0333	215.6580	2
69	4	5.06	110.1172	0	68.0333	215.6580	1
69	4	5.06	188.4435	0	68.0333	215.6580	2
69	4	5.94	107.8089	0	68.0333	215.6580	1
69	4	5.94	210.4345	0	68.0333	215.6580	2
70	1	0	0	3	147.4224	983.3975	1
70	1	0.00	147.4224	0	147.4224	983.3975	1
70	1	0.00	983.3975	0	147.4224	983.3975	2
70	1	1.98	682.3199	0	147.4224	983.3975	1
70	1	1.98	478.2830	0	147.4224	983.3975	2
70	1	5.28	694.4367	0	147.4224	983.3975	1
70	1	5.28	466.9043	0	147.4224	983.3975	2
70	2	0	0	3	339.7675	330.9644	1
70	2	0.00	339.7675	0	339.7675	330.9644	1
70	2	0.00	330.9644	0	339.7675	330.9644	2
70	2	0.22	358.0346	0	339.7675	330.9644	1
70	2	0.22	290.3552	0	339.7675	330.9644	2
70	2	6.38	416.9516	0	339.7675	330.9644	1
70	2	6.38	285.6128	0	339.7675	330.9644	2
70	3	0	0	3	176.5246	191.0148	1
70	3	0.00	176.5246	0	176.5246	191.0148	1
70	3	0.00	191.0148	0	176.5246	191.0148	2
70	3	4.62	228.0400	0	176.5246	191.0148	1
70	3	4.62	156.7408	0	176.5246	191.0148	2
70	3	5.06	215.2766	0	176.5246	191.0148	1
70	3	5.06	171.4432	0	176.5246	191.0148	2
70	4	0	0	3	111.9680	95.6441	1
70	4	0.00	111.9680	0	111.9680	95.6441	1
70	4	0.00	95.6441	0	111.9680	95.6441	2
70	4	0.44	129.8414	0	111.9680	95.6441	1
70	4	0.44	107.3811	0	111.9680	95.6441	2
70	4	3.52	133.2242	0	111.9680	95.6441	1
70	4	3.52	102.3004	0	111.9680	95.6441	2
71	1	0	0	3	142.9318	996.2623	1
71	1	0.00	142.9318	0	142.9318	996.2623	1
71	1	0.00	996.2623	0	142.9318	996.2623	2
71	1	1.10	598.0272	0	142.9318	996.2623	1
71	1	1.10	563.4995	0	142.9318	996.2623	2
71	1	2.64	611.4207	0	142.9318	996.2623	1
71	1	2.64	521.3807	0	142.9318	996.2623	2
71	2	0	0	3	331.1954	343.0270	1
71	2	0.00	331.1954	0	331.1954	343.0270	1
71	2	0.00	343.0270	0	331.1954	343.0270	2
71	2	1.32	360.9746	0	331.1954	343.0270	1
71	2	1.32	311.3114	0	331.1954	343.0270	2
71	2	1.98	361.9447	0	331.1954	343.0270	1
71	2	1.98	304.5940	0	331.1954	343.0270	2
71	3	0	0	3	196.9849	234.5065	1
71	3	0.00	196.9849	0	196.9849	234.5065	1
71	3	0.00	234.5065	0	196.9849	234.5065	2
71	3	2.64	227.1882	0	196.9849	234.5065	1
71	3	2.64	170.8128	0	196.9849	234.5065	2
71	3	6.38	228.0819	0	196.9849	234.5065	1
71	3	6.38	184.8853	0	196.9849	234.5065	2
71	4	0	0	3	115.0966	128.8699	1
71	4	0.00	115.0966	0	115.0966	128.8699	1
71	4	0.00	128.8699	0	115.0966	128.8699	2
71	4	1.54	133.2531	0	115.0966	128.8699	1
71	4	1.54	96.1376	0	115.0966	128.8699	2
71	4	6.16	120.3679	0	115.0966	128.8699	1
71	4	6.16	111.3364	0	115.0966	128.8699	2
72	1	0	0	3	161.0806	992.4203	1
72	1	0.00	161.0806	0	161.0806	992.4203	1
72	1	0.00	992.4203	0	161.0806	992.4203	2
72	1	1.32	155.1936	0	161.0806	992.4203	1
72	1	1.32	1000.6254	0	161.0806	992.4203	2
72	1	2.42	184.4257	0	161.0806	992.4203	1
72	1	2.42	1008.4362	0	161.0806	992.4203	2
72	2	0	0	3	72.7029	701.8354	1
72	2	0.00	72.7029	0	72.7029	701.8354	1
72	2	0.00	701.8354	0	72.7029	701.8354	2
72	2	3.96	122.1972	0	72.7029	701.8354	1
[truncated: 3,601 more rows]
