# Supplementary material for: Nonlinear mixed-effects modelling for single cell estimation: when, why, and how to use it
Source: BMC Syst Biol. 2015 Sep 4;9:52. doi: 10.1186/s12918-015-0203-x (PMC4559169; doi:10.1186/s12918-015-0203-x)
Supplement: Additional file 1 — Supporting data. A zip-file containing the datasets used in the analysis, MATLAB-files, NONMEM-files, and Monolix-files equivalent to the ones used in the analysis, as well as a mini-tutorial of how to use Monolix. (ZIP 1761 kb) [file 12918_2015_203_MOESM1_ESM.zip › additional_file_1/Model 1 Files/NONMEM/Simulated data/Data/weak_input_data_NONMEM.csv]

@ID	STUD	TIME	DV	EVID	ST1	ST2	CMT
1	1	0	0	3	357.8012	564.4929	1
1	1	0.00	357.8012	0	357.8012	564.4929	1
1	1	0.00	564.4929	0	357.8012	564.4929	2
1	1	0.88	394.5841	0	357.8012	564.4929	1
1	1	0.88	540.1952	0	357.8012	564.4929	2
1	1	1.32	385.1338	0	357.8012	564.4929	1
1	1	1.32	553.0958	0	357.8012	564.4929	2
1	1	2.20	405.7501	0	357.8012	564.4929	1
1	1	2.20	537.0963	0	357.8012	564.4929	2
1	1	2.42	384.9017	0	357.8012	564.4929	1
1	1	2.42	550.7981	0	357.8012	564.4929	2
1	1	3.30	387.3857	0	357.8012	564.4929	1
1	1	3.30	554.7540	0	357.8012	564.4929	2
1	1	4.18	402.7499	0	357.8012	564.4929	1
1	1	4.18	517.9881	0	357.8012	564.4929	2
1	1	4.40	393.1518	0	357.8012	564.4929	1
1	1	4.40	548.1812	0	357.8012	564.4929	2
1	1	4.62	404.6161	0	357.8012	564.4929	1
1	1	4.62	526.5715	0	357.8012	564.4929	2
1	1	5.28	398.8379	0	357.8012	564.4929	1
1	1	5.28	562.9871	0	357.8012	564.4929	2
1	1	5.50	371.1952	0	357.8012	564.4929	1
1	1	5.50	535.6834	0	357.8012	564.4929	2
1	1	5.94	388.7163	0	357.8012	564.4929	1
1	1	5.94	554.0839	0	357.8012	564.4929	2
1	2	0	0	3	292.7953	468.0814	1
1	2	0.00	292.7953	0	292.7953	468.0814	1
1	2	0.00	468.0814	0	292.7953	468.0814	2
1	2	0.22	293.5290	0	292.7953	468.0814	1
1	2	0.22	440.6730	0	292.7953	468.0814	2
1	2	0.44	314.7669	0	292.7953	468.0814	1
1	2	0.44	458.3791	0	292.7953	468.0814	2
1	2	2.64	319.5606	0	292.7953	468.0814	1
1	2	2.64	428.0091	0	292.7953	468.0814	2
1	2	2.86	322.6096	0	292.7953	468.0814	1
1	2	2.86	447.8747	0	292.7953	468.0814	2
1	2	3.30	306.2408	0	292.7953	468.0814	1
1	2	3.30	433.5536	0	292.7953	468.0814	2
1	2	3.74	306.8786	0	292.7953	468.0814	1
1	2	3.74	420.8940	0	292.7953	468.0814	2
1	2	3.96	308.0972	0	292.7953	468.0814	1
1	2	3.96	441.8530	0	292.7953	468.0814	2
1	2	4.18	323.7310	0	292.7953	468.0814	1
1	2	4.18	454.8042	0	292.7953	468.0814	2
1	2	4.84	319.9543	0	292.7953	468.0814	1
1	2	4.84	450.9482	0	292.7953	468.0814	2
1	2	5.72	308.2265	0	292.7953	468.0814	1
1	2	5.72	449.7586	0	292.7953	468.0814	2
1	2	5.94	294.0024	0	292.7953	468.0814	1
1	2	5.94	445.2700	0	292.7953	468.0814	2
1	3	0	0	3	230.1055	374.7553	1
1	3	0.00	230.1055	0	230.1055	374.7553	1
1	3	0.00	374.7553	0	230.1055	374.7553	2
1	3	0.44	275.0079	0	230.1055	374.7553	1
1	3	0.44	352.0265	0	230.1055	374.7553	2
1	3	0.88	248.5730	0	230.1055	374.7553	1
1	3	0.88	355.4761	0	230.1055	374.7553	2
1	3	1.10	245.0731	0	230.1055	374.7553	1
1	3	1.10	367.5742	0	230.1055	374.7553	2
1	3	1.54	257.8384	0	230.1055	374.7553	1
1	3	1.54	352.5423	0	230.1055	374.7553	2
1	3	1.76	259.1528	0	230.1055	374.7553	1
1	3	1.76	343.2008	0	230.1055	374.7553	2
1	3	1.98	259.7985	0	230.1055	374.7553	1
1	3	1.98	360.1852	0	230.1055	374.7553	2
1	3	3.30	253.7386	0	230.1055	374.7553	1
1	3	3.30	366.6824	0	230.1055	374.7553	2
1	3	3.96	252.6879	0	230.1055	374.7553	1
1	3	3.96	354.7097	0	230.1055	374.7553	2
1	3	4.62	265.3893	0	230.1055	374.7553	1
1	3	4.62	334.4858	0	230.1055	374.7553	2
1	3	5.94	251.9477	0	230.1055	374.7553	1
1	3	5.94	338.3103	0	230.1055	374.7553	2
1	3	6.38	252.7255	0	230.1055	374.7553	1
1	3	6.38	358.9722	0	230.1055	374.7553	2
1	4	0	0	3	196.7195	292.8042	1
1	4	0.00	196.7195	0	196.7195	292.8042	1
1	4	0.00	292.8042	0	196.7195	292.8042	2
1	4	0.22	193.6045	0	196.7195	292.8042	1
1	4	0.22	291.0077	0	196.7195	292.8042	2
1	4	0.44	183.5589	0	196.7195	292.8042	1
1	4	0.44	286.1514	0	196.7195	292.8042	2
1	4	0.88	171.5671	0	196.7195	292.8042	1
1	4	0.88	295.7423	0	196.7195	292.8042	2
1	4	2.64	204.4862	0	196.7195	292.8042	1
1	4	2.64	280.9364	0	196.7195	292.8042	2
1	4	3.08	199.2774	0	196.7195	292.8042	1
1	4	3.08	287.2804	0	196.7195	292.8042	2
1	4	3.52	209.0808	0	196.7195	292.8042	1
1	4	3.52	293.3043	0	196.7195	292.8042	2
1	4	3.74	216.0203	0	196.7195	292.8042	1
1	4	3.74	279.4004	0	196.7195	292.8042	2
1	4	3.96	186.4826	0	196.7195	292.8042	1
1	4	3.96	296.5132	0	196.7195	292.8042	2
1	4	4.40	197.9386	0	196.7195	292.8042	1
1	4	4.40	310.6183	0	196.7195	292.8042	2
1	4	5.06	216.6667	0	196.7195	292.8042	1
1	4	5.06	271.6547	0	196.7195	292.8042	2
1	4	5.72	208.6347	0	196.7195	292.8042	1
1	4	5.72	285.1768	0	196.7195	292.8042	2
2	1	0	0	3	239.6795	711.2387	1
2	1	0.00	239.6795	0	239.6795	711.2387	1
2	1	0.00	711.2387	0	239.6795	711.2387	2
2	1	0.44	269.2838	0	239.6795	711.2387	1
2	1	0.44	707.5394	0	239.6795	711.2387	2
2	1	0.88	257.4102	0	239.6795	711.2387	1
2	1	0.88	697.2391	0	239.6795	711.2387	2
2	1	1.10	248.4358	0	239.6795	711.2387	1
2	1	1.10	682.0268	0	239.6795	711.2387	2
2	1	2.42	279.9291	0	239.6795	711.2387	1
2	1	2.42	678.6629	0	239.6795	711.2387	2
2	1	2.64	267.4088	0	239.6795	711.2387	1
2	1	2.64	689.5654	0	239.6795	711.2387	2
2	1	3.08	252.4531	0	239.6795	711.2387	1
2	1	3.08	676.0046	0	239.6795	711.2387	2
2	1	3.52	238.4343	0	239.6795	711.2387	1
2	1	3.52	664.4406	0	239.6795	711.2387	2
2	1	3.74	266.6058	0	239.6795	711.2387	1
2	1	3.74	692.2861	0	239.6795	711.2387	2
2	1	3.96	266.8477	0	239.6795	711.2387	1
2	1	3.96	682.7939	0	239.6795	711.2387	2
2	1	5.72	232.7207	0	239.6795	711.2387	1
2	1	5.72	691.3288	0	239.6795	711.2387	2
2	1	6.16	232.6032	0	239.6795	711.2387	1
2	1	6.16	686.6887	0	239.6795	711.2387	2
2	2	0	0	3	198.5501	575.3445	1
2	2	0.00	198.5501	0	198.5501	575.3445	1
2	2	0.00	575.3445	0	198.5501	575.3445	2
2	2	0.44	215.9617	0	198.5501	575.3445	1
2	2	0.44	583.4962	0	198.5501	575.3445	2
2	2	1.10	223.0093	0	198.5501	575.3445	1
2	2	1.10	552.6341	0	198.5501	575.3445	2
2	2	1.54	205.1209	0	198.5501	575.3445	1
2	2	1.54	557.4572	0	198.5501	575.3445	2
2	2	2.42	227.6918	0	198.5501	575.3445	1
2	2	2.42	571.1497	0	198.5501	575.3445	2
2	2	2.64	205.2676	0	198.5501	575.3445	1
2	2	2.64	556.0170	0	198.5501	575.3445	2
2	2	3.30	203.4677	0	198.5501	575.3445	1
2	2	3.30	567.8442	0	198.5501	575.3445	2
2	2	4.40	198.9734	0	198.5501	575.3445	1
2	2	4.40	566.8878	0	198.5501	575.3445	2
2	2	4.62	216.6730	0	198.5501	575.3445	1
2	2	4.62	563.4052	0	198.5501	575.3445	2
2	2	4.84	221.7030	0	198.5501	575.3445	1
2	2	4.84	557.1049	0	198.5501	575.3445	2
2	2	5.06	218.8219	0	198.5501	575.3445	1
2	2	5.06	567.5604	0	198.5501	575.3445	2
2	2	6.16	213.2749	0	198.5501	575.3445	1
2	2	6.16	571.1282	0	198.5501	575.3445	2
2	3	0	0	3	155.0958	504.5275	1
2	3	0.00	155.0958	0	155.0958	504.5275	1
2	3	0.00	504.5275	0	155.0958	504.5275	2
2	3	0.22	168.8127	0	155.0958	504.5275	1
2	3	0.22	477.2670	0	155.0958	504.5275	2
2	3	1.54	161.0188	0	155.0958	504.5275	1
2	3	1.54	449.4164	0	155.0958	504.5275	2
2	3	2.42	197.7191	0	155.0958	504.5275	1
2	3	2.42	456.8665	0	155.0958	504.5275	2
2	3	3.08	186.8534	0	155.0958	504.5275	1
2	3	3.08	453.8833	0	155.0958	504.5275	2
2	3	3.30	172.4004	0	155.0958	504.5275	1
2	3	3.30	467.8158	0	155.0958	504.5275	2
2	3	4.18	180.2111	0	155.0958	504.5275	1
2	3	4.18	455.6950	0	155.0958	504.5275	2
2	3	4.40	173.2733	0	155.0958	504.5275	1
2	3	4.40	439.6247	0	155.0958	504.5275	2
2	3	4.84	175.8905	0	155.0958	504.5275	1
2	3	4.84	464.8927	0	155.0958	504.5275	2
2	3	5.28	172.3384	0	155.0958	504.5275	1
2	3	5.28	492.3794	0	155.0958	504.5275	2
2	3	5.94	159.4669	0	155.0958	504.5275	1
2	3	5.94	458.4997	0	155.0958	504.5275	2
2	3	6.16	162.3628	0	155.0958	504.5275	1
2	3	6.16	477.3948	0	155.0958	504.5275	2
2	4	0	0	3	127.0877	402.3204	1
2	4	0.00	127.0877	0	127.0877	402.3204	1
2	4	0.00	402.3204	0	127.0877	402.3204	2
2	4	0.44	136.2843	0	127.0877	402.3204	1
2	4	0.44	408.7000	0	127.0877	402.3204	2
2	4	1.10	137.8022	0	127.0877	402.3204	1
2	4	1.10	395.6531	0	127.0877	402.3204	2
2	4	1.32	137.9814	0	127.0877	402.3204	1
2	4	1.32	361.8571	0	127.0877	402.3204	2
2	4	1.54	133.8684	0	127.0877	402.3204	1
2	4	1.54	370.5123	0	127.0877	402.3204	2
2	4	1.76	117.4626	0	127.0877	402.3204	1
2	4	1.76	382.8819	0	127.0877	402.3204	2
2	4	1.98	150.5062	0	127.0877	402.3204	1
2	4	1.98	396.5851	0	127.0877	402.3204	2
2	4	2.20	132.0781	0	127.0877	402.3204	1
2	4	2.20	383.4922	0	127.0877	402.3204	2
2	4	2.86	138.9999	0	127.0877	402.3204	1
2	4	2.86	377.0036	0	127.0877	402.3204	2
2	4	3.08	137.3060	0	127.0877	402.3204	1
2	4	3.08	382.4713	0	127.0877	402.3204	2
2	4	4.40	137.2340	0	127.0877	402.3204	1
2	4	4.40	386.7045	0	127.0877	402.3204	2
2	4	5.28	141.1395	0	127.0877	402.3204	1
2	4	5.28	379.9742	0	127.0877	402.3204	2
3	1	0	0	3	443.1659	468.7598	1
3	1	0.00	443.1659	0	443.1659	468.7598	1
3	1	0.00	468.7598	0	443.1659	468.7598	2
3	1	0.22	463.3744	0	443.1659	468.7598	1
3	1	0.22	440.1003	0	443.1659	468.7598	2
3	1	1.54	501.7575	0	443.1659	468.7598	1
3	1	1.54	432.5894	0	443.1659	468.7598	2
3	1	1.98	483.7545	0	443.1659	468.7598	1
3	1	1.98	440.4527	0	443.1659	468.7598	2
3	1	2.20	477.3928	0	443.1659	468.7598	1
3	1	2.20	440.4172	0	443.1659	468.7598	2
3	1	2.64	486.8234	0	443.1659	468.7598	1
3	1	2.64	435.7277	0	443.1659	468.7598	2
3	1	3.08	485.8805	0	443.1659	468.7598	1
3	1	3.08	442.5855	0	443.1659	468.7598	2
3	1	3.96	482.9618	0	443.1659	468.7598	1
3	1	3.96	442.4020	0	443.1659	468.7598	2
3	1	4.18	484.2473	0	443.1659	468.7598	1
3	1	4.18	432.1583	0	443.1659	468.7598	2
3	1	4.40	485.6259	0	443.1659	468.7598	1
3	1	4.40	438.4982	0	443.1659	468.7598	2
3	1	4.62	473.3990	0	443.1659	468.7598	1
3	1	4.62	416.5164	0	443.1659	468.7598	2
3	1	5.50	465.0812	0	443.1659	468.7598	1
3	1	5.50	434.8142	0	443.1659	468.7598	2
3	2	0	0	3	375.3388	376.3432	1
3	2	0.00	375.3388	0	375.3388	376.3432	1
3	2	0.00	376.3432	0	375.3388	376.3432	2
3	2	0.66	391.2489	0	375.3388	376.3432	1
3	2	0.66	337.7572	0	375.3388	376.3432	2
3	2	1.10	387.2397	0	375.3388	376.3432	1
3	2	1.10	355.9270	0	375.3388	376.3432	2
3	2	2.20	377.4943	0	375.3388	376.3432	1
3	2	2.20	370.5735	0	375.3388	376.3432	2
3	2	3.52	391.8730	0	375.3388	376.3432	1
3	2	3.52	340.6892	0	375.3388	376.3432	2
3	2	3.74	379.9667	0	375.3388	376.3432	1
3	2	3.74	334.7588	0	375.3388	376.3432	2
3	2	3.96	394.5647	0	375.3388	376.3432	1
3	2	3.96	354.9913	0	375.3388	376.3432	2
3	2	4.40	381.3370	0	375.3388	376.3432	1
3	2	4.40	354.0448	0	375.3388	376.3432	2
3	2	4.84	360.3584	0	375.3388	376.3432	1
3	2	4.84	342.6592	0	375.3388	376.3432	2
3	2	5.28	383.5496	0	375.3388	376.3432	1
3	2	5.28	333.4265	0	375.3388	376.3432	2
3	2	5.50	389.0662	0	375.3388	376.3432	1
3	2	5.50	353.3676	0	375.3388	376.3432	2
3	2	5.72	369.1182	0	375.3388	376.3432	1
3	2	5.72	346.1076	0	375.3388	376.3432	2
3	3	0	0	3	302.0334	303.7084	1
3	3	0.00	302.0334	0	302.0334	303.7084	1
3	3	0.00	303.7084	0	302.0334	303.7084	2
3	3	0.22	290.5836	0	302.0334	303.7084	1
3	3	0.22	275.9345	0	302.0334	303.7084	2
3	3	0.88	303.9698	0	302.0334	303.7084	1
3	3	0.88	274.1924	0	302.0334	303.7084	2
3	3	1.32	295.6646	0	302.0334	303.7084	1
3	3	1.32	276.0075	0	302.0334	303.7084	2
3	3	1.98	312.7671	0	302.0334	303.7084	1
3	3	1.98	296.1411	0	302.0334	303.7084	2
3	3	2.42	293.9185	0	302.0334	303.7084	1
3	3	2.42	274.0990	0	302.0334	303.7084	2
3	3	3.74	299.3909	0	302.0334	303.7084	1
3	3	3.74	288.1024	0	302.0334	303.7084	2
3	3	4.18	312.3754	0	302.0334	303.7084	1
3	3	4.18	298.5263	0	302.0334	303.7084	2
3	3	5.06	295.5093	0	302.0334	303.7084	1
3	3	5.06	268.5287	0	302.0334	303.7084	2
3	3	5.28	324.1727	0	302.0334	303.7084	1
3	3	5.28	276.6691	0	302.0334	303.7084	2
3	3	5.94	302.9071	0	302.0334	303.7084	1
3	3	5.94	283.0051	0	302.0334	303.7084	2
3	3	6.16	292.6946	0	302.0334	303.7084	1
3	3	6.16	264.0137	0	302.0334	303.7084	2
3	4	0	0	3	217.5639	243.6251	1
3	4	0.00	217.5639	0	217.5639	243.6251	1
3	4	0.00	243.6251	0	217.5639	243.6251	2
3	4	0.44	227.5952	0	217.5639	243.6251	1
3	4	0.44	227.3198	0	217.5639	243.6251	2
3	4	0.88	214.5103	0	217.5639	243.6251	1
3	4	0.88	241.2615	0	217.5639	243.6251	2
3	4	1.54	251.7572	0	217.5639	243.6251	1
3	4	1.54	225.3126	0	217.5639	243.6251	2
3	4	2.42	249.1515	0	217.5639	243.6251	1
3	4	2.42	239.7965	0	217.5639	243.6251	2
3	4	3.08	233.5270	0	217.5639	243.6251	1
3	4	3.08	208.1078	0	217.5639	243.6251	2
3	4	3.74	238.2922	0	217.5639	243.6251	1
3	4	3.74	224.3900	0	217.5639	243.6251	2
3	4	4.18	245.5649	0	217.5639	243.6251	1
3	4	4.18	233.4214	0	217.5639	243.6251	2
3	4	4.62	242.8363	0	217.5639	243.6251	1
3	4	4.62	208.8734	0	217.5639	243.6251	2
3	4	4.84	264.4864	0	217.5639	243.6251	1
3	4	4.84	202.1675	0	217.5639	243.6251	2
3	4	5.28	239.1729	0	217.5639	243.6251	1
3	4	5.28	228.6174	0	217.5639	243.6251	2
3	4	6.16	246.9387	0	217.5639	243.6251	1
3	4	6.16	197.5868	0	217.5639	243.6251	2
4	1	0	0	3	217.7608	747.8307	1
4	1	0.00	217.7608	0	217.7608	747.8307	1
4	1	0.00	747.8307	0	217.7608	747.8307	2
4	1	0.66	226.7108	0	217.7608	747.8307	1
4	1	0.66	726.4069	0	217.7608	747.8307	2
4	1	0.88	239.1427	0	217.7608	747.8307	1
4	1	0.88	707.9979	0	217.7608	747.8307	2
4	1	1.10	247.1282	0	217.7608	747.8307	1
4	1	1.10	727.9885	0	217.7608	747.8307	2
4	1	1.98	229.5947	0	217.7608	747.8307	1
4	1	1.98	707.7568	0	217.7608	747.8307	2
4	1	3.52	234.7631	0	217.7608	747.8307	1
4	1	3.52	730.8139	0	217.7608	747.8307	2
4	1	4.18	228.1957	0	217.7608	747.8307	1
4	1	4.18	713.7683	0	217.7608	747.8307	2
4	1	4.62	252.9514	0	217.7608	747.8307	1
4	1	4.62	710.6667	0	217.7608	747.8307	2
4	1	4.84	240.4763	0	217.7608	747.8307	1
4	1	4.84	710.7797	0	217.7608	747.8307	2
4	1	5.28	220.2901	0	217.7608	747.8307	1
4	1	5.28	704.5096	0	217.7608	747.8307	2
4	1	5.50	234.5081	0	217.7608	747.8307	1
4	1	5.50	721.9508	0	217.7608	747.8307	2
4	1	6.16	214.7087	0	217.7608	747.8307	1
4	1	6.16	713.7474	0	217.7608	747.8307	2
4	2	0	0	3	185.6203	623.3902	1
4	2	0.00	185.6203	0	185.6203	623.3902	1
4	2	0.00	623.3902	0	185.6203	623.3902	2
4	2	0.22	177.4699	0	185.6203	623.3902	1
4	2	0.22	615.4144	0	185.6203	623.3902	2
4	2	0.88	195.4883	0	185.6203	623.3902	1
4	2	0.88	585.9195	0	185.6203	623.3902	2
4	2	1.10	203.9409	0	185.6203	623.3902	1
4	2	1.10	596.0434	0	185.6203	623.3902	2
4	2	1.32	206.2793	0	185.6203	623.3902	1
4	2	1.32	588.0406	0	185.6203	623.3902	2
4	2	2.20	195.2460	0	185.6203	623.3902	1
4	2	2.20	576.3495	0	185.6203	623.3902	2
4	2	2.42	192.6654	0	185.6203	623.3902	1
4	2	2.42	584.4919	0	185.6203	623.3902	2
4	2	2.64	200.9600	0	185.6203	623.3902	1
4	2	2.64	605.3967	0	185.6203	623.3902	2
4	2	4.84	205.5947	0	185.6203	623.3902	1
4	2	4.84	563.8616	0	185.6203	623.3902	2
4	2	5.50	217.0398	0	185.6203	623.3902	1
4	2	5.50	589.8836	0	185.6203	623.3902	2
4	2	6.16	202.6738	0	185.6203	623.3902	1
4	2	6.16	588.4336	0	185.6203	623.3902	2
4	2	6.38	181.8586	0	185.6203	623.3902	1
4	2	6.38	586.8014	0	185.6203	623.3902	2
4	3	0	0	3	142.0154	505.5825	1
4	3	0.00	142.0154	0	142.0154	505.5825	1
4	3	0.00	505.5825	0	142.0154	505.5825	2
4	3	0.22	151.9069	0	142.0154	505.5825	1
4	3	0.22	489.7719	0	142.0154	505.5825	2
4	3	1.10	174.4240	0	142.0154	505.5825	1
4	3	1.10	483.7599	0	142.0154	505.5825	2
4	3	1.32	161.7613	0	142.0154	505.5825	1
4	3	1.32	475.5658	0	142.0154	505.5825	2
4	3	1.54	185.1644	0	142.0154	505.5825	1
4	3	1.54	475.4315	0	142.0154	505.5825	2
4	3	2.20	179.8025	0	142.0154	505.5825	1
4	3	2.20	477.6492	0	142.0154	505.5825	2
4	3	2.86	147.1373	0	142.0154	505.5825	1
4	3	2.86	472.3729	0	142.0154	505.5825	2
4	3	3.30	155.3738	0	142.0154	505.5825	1
4	3	3.30	482.5691	0	142.0154	505.5825	2
4	3	3.96	136.7488	0	142.0154	505.5825	1
4	3	3.96	483.9271	0	142.0154	505.5825	2
4	3	4.18	145.9518	0	142.0154	505.5825	1
4	3	4.18	501.9382	0	142.0154	505.5825	2
4	3	4.62	173.8565	0	142.0154	505.5825	1
4	3	4.62	494.3291	0	142.0154	505.5825	2
4	3	5.50	162.1840	0	142.0154	505.5825	1
4	3	5.50	493.1978	0	142.0154	505.5825	2
4	4	0	0	3	115.2092	412.0496	1
4	4	0.00	115.2092	0	115.2092	412.0496	1
4	4	0.00	412.0496	0	115.2092	412.0496	2
4	4	0.44	129.4485	0	115.2092	412.0496	1
4	4	0.44	418.6150	0	115.2092	412.0496	2
4	4	0.66	138.3465	0	115.2092	412.0496	1
4	4	0.66	401.0821	0	115.2092	412.0496	2
4	4	1.10	140.1935	0	115.2092	412.0496	1
4	4	1.10	409.6987	0	115.2092	412.0496	2
4	4	1.32	145.4974	0	115.2092	412.0496	1
4	4	1.32	397.0356	0	115.2092	412.0496	2
4	4	1.98	130.3755	0	115.2092	412.0496	1
4	4	1.98	416.3004	0	115.2092	412.0496	2
4	4	2.42	130.2704	0	115.2092	412.0496	1
4	4	2.42	382.8973	0	115.2092	412.0496	2
4	4	3.08	138.5329	0	115.2092	412.0496	1
4	4	3.08	385.8145	0	115.2092	412.0496	2
4	4	4.62	131.2209	0	115.2092	412.0496	1
4	4	4.62	403.5155	0	115.2092	412.0496	2
4	4	5.28	133.0805	0	115.2092	412.0496	1
4	4	5.28	407.2022	0	115.2092	412.0496	2
4	4	5.72	153.2150	0	115.2092	412.0496	1
4	4	5.72	387.0592	0	115.2092	412.0496	2
4	4	6.16	140.2249	0	115.2092	412.0496	1
4	4	6.16	410.1329	0	115.2092	412.0496	2
5	1	0	0	3	236.3573	713.7052	1
5	1	0.00	236.3573	0	236.3573	713.7052	1
5	1	0.00	713.7052	0	236.3573	713.7052	2
5	1	0.44	244.1222	0	236.3573	713.7052	1
5	1	0.44	713.8509	0	236.3573	713.7052	2
5	1	1.76	255.6642	0	236.3573	713.7052	1
5	1	1.76	700.8356	0	236.3573	713.7052	2
5	1	2.20	253.5183	0	236.3573	713.7052	1
5	1	2.20	705.6240	0	236.3573	713.7052	2
5	1	2.42	256.9041	0	236.3573	713.7052	1
5	1	2.42	691.1075	0	236.3573	713.7052	2
5	1	3.08	260.2101	0	236.3573	713.7052	1
5	1	3.08	674.6009	0	236.3573	713.7052	2
5	1	3.52	257.2107	0	236.3573	713.7052	1
5	1	3.52	718.1211	0	236.3573	713.7052	2
5	1	4.62	246.2988	0	236.3573	713.7052	1
5	1	4.62	704.1215	0	236.3573	713.7052	2
5	1	4.84	252.9926	0	236.3573	713.7052	1
5	1	4.84	686.5191	0	236.3573	713.7052	2
5	1	5.06	238.5959	0	236.3573	713.7052	1
5	1	5.06	679.5039	0	236.3573	713.7052	2
5	1	5.50	235.9521	0	236.3573	713.7052	1
5	1	5.50	704.5201	0	236.3573	713.7052	2
5	1	5.72	256.3889	0	236.3573	713.7052	1
5	1	5.72	689.8053	0	236.3573	713.7052	2
5	2	0	0	3	179.6738	595.4711	1
5	2	0.00	179.6738	0	179.6738	595.4711	1
5	2	0.00	595.4711	0	179.6738	595.4711	2
5	2	0.22	200.3974	0	179.6738	595.4711	1
5	2	0.22	589.4392	0	179.6738	595.4711	2
5	2	0.66	198.0640	0	179.6738	595.4711	1
5	2	0.66	574.3085	0	179.6738	595.4711	2
5	2	1.54	214.5664	0	179.6738	595.4711	1
5	2	1.54	574.7388	0	179.6738	595.4711	2
5	2	2.20	219.4767	0	179.6738	595.4711	1
5	2	2.20	572.1377	0	179.6738	595.4711	2
5	2	3.30	179.0566	0	179.6738	595.4711	1
5	2	3.30	569.6836	0	179.6738	595.4711	2
5	2	3.74	197.2675	0	179.6738	595.4711	1
5	2	3.74	584.7831	0	179.6738	595.4711	2
5	2	4.18	196.6872	0	179.6738	595.4711	1
5	2	4.18	572.0708	0	179.6738	595.4711	2
5	2	4.40	212.2495	0	179.6738	595.4711	1
5	2	4.40	555.5949	0	179.6738	595.4711	2
5	2	4.62	202.8248	0	179.6738	595.4711	1
5	2	4.62	567.4811	0	179.6738	595.4711	2
5	2	5.06	207.4168	0	179.6738	595.4711	1
5	2	5.06	563.8312	0	179.6738	595.4711	2
5	2	5.72	201.5663	0	179.6738	595.4711	1
5	2	5.72	580.1876	0	179.6738	595.4711	2
5	3	0	0	3	146.2587	481.7790	1
5	3	0.00	146.2587	0	146.2587	481.7790	1
5	3	0.00	481.7790	0	146.2587	481.7790	2
5	3	0.44	152.9417	0	146.2587	481.7790	1
5	3	0.44	489.2181	0	146.2587	481.7790	2
5	3	1.54	154.4981	0	146.2587	481.7790	1
5	3	1.54	462.8883	0	146.2587	481.7790	2
5	3	1.98	170.1182	0	146.2587	481.7790	1
5	3	1.98	481.0601	0	146.2587	481.7790	2
5	3	3.30	175.2176	0	146.2587	481.7790	1
5	3	3.30	473.9454	0	146.2587	481.7790	2
5	3	3.52	158.9583	0	146.2587	481.7790	1
5	3	3.52	488.6623	0	146.2587	481.7790	2
5	3	3.74	153.2643	0	146.2587	481.7790	1
5	3	3.74	464.4413	0	146.2587	481.7790	2
5	3	4.18	171.7734	0	146.2587	481.7790	1
5	3	4.18	458.4663	0	146.2587	481.7790	2
5	3	4.40	168.5105	0	146.2587	481.7790	1
5	3	4.40	469.1050	0	146.2587	481.7790	2
5	3	5.06	173.8194	0	146.2587	481.7790	1
5	3	5.06	475.3050	0	146.2587	481.7790	2
5	3	5.28	161.5619	0	146.2587	481.7790	1
5	3	5.28	449.1694	0	146.2587	481.7790	2
5	3	6.16	166.2641	0	146.2587	481.7790	1
5	3	6.16	462.0677	0	146.2587	481.7790	2
5	4	0	0	3	129.8878	394.8346	1
5	4	0.00	129.8878	0	129.8878	394.8346	1
5	4	0.00	394.8346	0	129.8878	394.8346	2
5	4	0.44	138.7948	0	129.8878	394.8346	1
5	4	0.44	406.4112	0	129.8878	394.8346	2
5	4	0.66	149.1241	0	129.8878	394.8346	1
5	4	0.66	408.9046	0	129.8878	394.8346	2
5	4	0.88	140.3290	0	129.8878	394.8346	1
5	4	0.88	403.8540	0	129.8878	394.8346	2
5	4	1.32	157.8701	0	129.8878	394.8346	1
5	4	1.32	389.4309	0	129.8878	394.8346	2
5	4	1.54	147.6468	0	129.8878	394.8346	1
5	4	1.54	398.6256	0	129.8878	394.8346	2
5	4	1.76	143.5328	0	129.8878	394.8346	1
5	4	1.76	386.4725	0	129.8878	394.8346	2
5	4	3.74	134.0933	0	129.8878	394.8346	1
5	4	3.74	394.5823	0	129.8878	394.8346	2
5	4	4.40	124.6744	0	129.8878	394.8346	1
5	4	4.40	386.2594	0	129.8878	394.8346	2
5	4	5.50	138.4288	0	129.8878	394.8346	1
5	4	5.50	387.1380	0	129.8878	394.8346	2
5	4	6.16	142.2203	0	129.8878	394.8346	1
5	4	6.16	379.2364	0	129.8878	394.8346	2
5	4	6.38	154.1763	0	129.8878	394.8346	1
5	4	6.38	374.0197	0	129.8878	394.8346	2
6	1	0	0	3	460.6526	460.0728	1
6	1	0.00	460.6526	0	460.6526	460.0728	1
6	1	0.00	460.0728	0	460.6526	460.0728	2
6	1	0.22	465.9793	0	460.6526	460.0728	1
6	1	0.22	459.0592	0	460.6526	460.0728	2
6	1	1.32	477.1142	0	460.6526	460.0728	1
6	1	1.32	444.0517	0	460.6526	460.0728	2
6	1	1.76	477.2565	0	460.6526	460.0728	1
6	1	1.76	445.3933	0	460.6526	460.0728	2
6	1	2.42	477.2532	0	460.6526	460.0728	1
6	1	2.42	439.6877	0	460.6526	460.0728	2
6	1	3.30	467.6545	0	460.6526	460.0728	1
6	1	3.30	440.0912	0	460.6526	460.0728	2
6	1	3.74	463.1240	0	460.6526	460.0728	1
6	1	3.74	445.8828	0	460.6526	460.0728	2
6	1	4.18	469.2054	0	460.6526	460.0728	1
6	1	4.18	444.1207	0	460.6526	460.0728	2
6	1	4.40	476.5510	0	460.6526	460.0728	1
6	1	4.40	461.6607	0	460.6526	460.0728	2
6	1	4.62	483.7787	0	460.6526	460.0728	1
6	1	4.62	433.1051	0	460.6526	460.0728	2
6	1	4.84	471.4881	0	460.6526	460.0728	1
6	1	4.84	443.7536	0	460.6526	460.0728	2
6	1	5.28	481.0356	0	460.6526	460.0728	1
6	1	5.28	429.8706	0	460.6526	460.0728	2
6	2	0	0	3	365.6807	375.5331	1
6	2	0.00	365.6807	0	365.6807	375.5331	1
6	2	0.00	375.5331	0	365.6807	375.5331	2
6	2	1.10	379.4576	0	365.6807	375.5331	1
6	2	1.10	353.1832	0	365.6807	375.5331	2
6	2	1.54	369.3071	0	365.6807	375.5331	1
6	2	1.54	345.5352	0	365.6807	375.5331	2
6	2	2.42	368.8378	0	365.6807	375.5331	1
6	2	2.42	353.4673	0	365.6807	375.5331	2
6	2	3.08	374.8537	0	365.6807	375.5331	1
6	2	3.08	347.8246	0	365.6807	375.5331	2
6	2	4.62	371.8353	0	365.6807	375.5331	1
6	2	4.62	365.9381	0	365.6807	375.5331	2
6	2	5.06	373.4275	0	365.6807	375.5331	1
6	2	5.06	347.1463	0	365.6807	375.5331	2
6	2	5.28	390.1462	0	365.6807	375.5331	1
6	2	5.28	357.5062	0	365.6807	375.5331	2
6	2	5.50	368.4838	0	365.6807	375.5331	1
6	2	5.50	369.7207	0	365.6807	375.5331	2
6	2	5.72	372.3638	0	365.6807	375.5331	1
6	2	5.72	340.5429	0	365.6807	375.5331	2
6	2	5.94	384.5524	0	365.6807	375.5331	1
6	2	5.94	347.2501	0	365.6807	375.5331	2
6	2	6.16	375.2584	0	365.6807	375.5331	1
6	2	6.16	350.9758	0	365.6807	375.5331	2
6	3	0	0	3	268.1336	311.9809	1
6	3	0.00	268.1336	0	268.1336	311.9809	1
6	3	0.00	311.9809	0	268.1336	311.9809	2
6	3	0.88	308.1660	0	268.1336	311.9809	1
6	3	0.88	286.2826	0	268.1336	311.9809	2
6	3	1.54	297.3168	0	268.1336	311.9809	1
6	3	1.54	271.5409	0	268.1336	311.9809	2
6	3	1.76	287.4289	0	268.1336	311.9809	1
6	3	1.76	284.8389	0	268.1336	311.9809	2
6	3	1.98	303.4873	0	268.1336	311.9809	1
6	3	1.98	290.9867	0	268.1336	311.9809	2
6	3	2.20	310.0301	0	268.1336	311.9809	1
6	3	2.20	282.4421	0	268.1336	311.9809	2
6	3	2.42	298.3673	0	268.1336	311.9809	1
6	3	2.42	275.0901	0	268.1336	311.9809	2
6	3	2.64	294.5418	0	268.1336	311.9809	1
6	3	2.64	277.4176	0	268.1336	311.9809	2
6	3	2.86	295.6801	0	268.1336	311.9809	1
6	3	2.86	284.5886	0	268.1336	311.9809	2
6	3	4.62	318.0907	0	268.1336	311.9809	1
6	3	4.62	294.1646	0	268.1336	311.9809	2
6	3	5.28	303.6508	0	268.1336	311.9809	1
6	3	5.28	287.3049	0	268.1336	311.9809	2
6	3	5.94	308.7118	0	268.1336	311.9809	1
6	3	5.94	285.2180	0	268.1336	311.9809	2
6	4	0	0	3	237.2498	234.6878	1
6	4	0.00	237.2498	0	237.2498	234.6878	1
6	4	0.00	234.6878	0	237.2498	234.6878	2
6	4	0.22	249.0180	0	237.2498	234.6878	1
6	4	0.22	228.6028	0	237.2498	234.6878	2
6	4	1.32	249.3699	0	237.2498	234.6878	1
6	4	1.32	231.0031	0	237.2498	234.6878	2
6	4	1.54	244.8782	0	237.2498	234.6878	1
6	4	1.54	239.7579	0	237.2498	234.6878	2
6	4	1.98	248.4289	0	237.2498	234.6878	1
6	4	1.98	240.6452	0	237.2498	234.6878	2
6	4	2.64	252.4377	0	237.2498	234.6878	1
6	4	2.64	220.1694	0	237.2498	234.6878	2
6	4	2.86	232.5740	0	237.2498	234.6878	1
6	4	2.86	233.1858	0	237.2498	234.6878	2
6	4	3.52	247.4480	0	237.2498	234.6878	1
6	4	3.52	229.2240	0	237.2498	234.6878	2
6	4	3.96	243.7026	0	237.2498	234.6878	1
6	4	3.96	238.0222	0	237.2498	234.6878	2
6	4	4.40	236.7401	0	237.2498	234.6878	1
6	4	4.40	217.0976	0	237.2498	234.6878	2
6	4	5.50	234.0255	0	237.2498	234.6878	1
6	4	5.50	224.0363	0	237.2498	234.6878	2
6	4	6.38	234.7398	0	237.2498	234.6878	1
6	4	6.38	210.0232	0	237.2498	234.6878	2
7	1	0	0	3	502.5314	411.6340	1
7	1	0.00	502.5314	0	502.5314	411.6340	1
7	1	0.00	411.6340	0	502.5314	411.6340	2
7	1	0.22	526.2265	0	502.5314	411.6340	1
7	1	0.22	377.3229	0	502.5314	411.6340	2
7	1	0.66	531.0805	0	502.5314	411.6340	1
7	1	0.66	373.1655	0	502.5314	411.6340	2
7	1	1.32	551.0896	0	502.5314	411.6340	1
7	1	1.32	400.1049	0	502.5314	411.6340	2
7	1	2.20	555.0709	0	502.5314	411.6340	1
7	1	2.20	382.5934	0	502.5314	411.6340	2
7	1	2.64	538.7035	0	502.5314	411.6340	1
7	1	2.64	382.2352	0	502.5314	411.6340	2
7	1	2.86	513.2913	0	502.5314	411.6340	1
7	1	2.86	368.2550	0	502.5314	411.6340	2
7	1	3.08	544.0707	0	502.5314	411.6340	1
7	1	3.08	394.9655	0	502.5314	411.6340	2
7	1	4.18	532.4146	0	502.5314	411.6340	1
7	1	4.18	365.1342	0	502.5314	411.6340	2
7	1	5.28	556.6142	0	502.5314	411.6340	1
7	1	5.28	384.1746	0	502.5314	411.6340	2
7	1	5.50	532.7794	0	502.5314	411.6340	1
7	1	5.50	368.4326	0	502.5314	411.6340	2
7	1	6.16	527.1615	0	502.5314	411.6340	1
7	1	6.16	386.9100	0	502.5314	411.6340	2
7	2	0	0	3	387.0835	324.5733	1
7	2	0.00	387.0835	0	387.0835	324.5733	1
7	2	0.00	324.5733	0	387.0835	324.5733	2
7	2	1.10	424.4752	0	387.0835	324.5733	1
7	2	1.10	324.2941	0	387.0835	324.5733	2
7	2	1.98	423.0591	0	387.0835	324.5733	1
7	2	1.98	300.0830	0	387.0835	324.5733	2
7	2	2.20	424.1442	0	387.0835	324.5733	1
7	2	2.20	299.3843	0	387.0835	324.5733	2
7	2	2.86	409.3232	0	387.0835	324.5733	1
7	2	2.86	302.6757	0	387.0835	324.5733	2
7	2	3.30	408.9306	0	387.0835	324.5733	1
7	2	3.30	286.7605	0	387.0835	324.5733	2
7	2	3.96	426.6121	0	387.0835	324.5733	1
7	2	3.96	291.3964	0	387.0835	324.5733	2
7	2	4.40	437.2123	0	387.0835	324.5733	1
7	2	4.40	307.0840	0	387.0835	324.5733	2
7	2	4.62	413.8390	0	387.0835	324.5733	1
7	2	4.62	315.5352	0	387.0835	324.5733	2
7	2	5.28	437.1110	0	387.0835	324.5733	1
7	2	5.28	309.1673	0	387.0835	324.5733	2
7	2	5.50	422.8240	0	387.0835	324.5733	1
7	2	5.50	303.4483	0	387.0835	324.5733	2
7	2	5.72	418.8568	0	387.0835	324.5733	1
7	2	5.72	309.6261	0	387.0835	324.5733	2
7	3	0	0	3	304.4126	273.3726	1
7	3	0.00	304.4126	0	304.4126	273.3726	1
7	3	0.00	273.3726	0	304.4126	273.3726	2
7	3	0.22	314.5249	0	304.4126	273.3726	1
7	3	0.22	229.6797	0	304.4126	273.3726	2
7	3	1.76	338.3583	0	304.4126	273.3726	1
7	3	1.76	231.5883	0	304.4126	273.3726	2
7	3	1.98	326.9975	0	304.4126	273.3726	1
7	3	1.98	230.1936	0	304.4126	273.3726	2
7	3	2.64	333.6295	0	304.4126	273.3726	1
7	3	2.64	241.0702	0	304.4126	273.3726	2
7	3	2.86	326.2623	0	304.4126	273.3726	1
7	3	2.86	241.4930	0	304.4126	273.3726	2
7	3	3.08	352.6110	0	304.4126	273.3726	1
7	3	3.08	230.9273	0	304.4126	273.3726	2
7	3	3.30	349.4994	0	304.4126	273.3726	1
7	3	3.30	226.4582	0	304.4126	273.3726	2
7	3	3.52	357.1468	0	304.4126	273.3726	1
7	3	3.52	241.8385	0	304.4126	273.3726	2
7	3	3.74	312.5043	0	304.4126	273.3726	1
7	3	3.74	244.3125	0	304.4126	273.3726	2
7	3	4.18	327.1200	0	304.4126	273.3726	1
7	3	4.18	255.1927	0	304.4126	273.3726	2
7	3	5.50	317.8138	0	304.4126	273.3726	1
7	3	5.50	240.4874	0	304.4126	273.3726	2
7	4	0	0	3	254.5558	205.8080	1
7	4	0.00	254.5558	0	254.5558	205.8080	1
7	4	0.00	205.8080	0	254.5558	205.8080	2
7	4	0.88	266.0037	0	254.5558	205.8080	1
7	4	0.88	203.8203	0	254.5558	205.8080	2
7	4	3.30	261.1306	0	254.5558	205.8080	1
7	4	3.30	169.7394	0	254.5558	205.8080	2
7	4	3.52	271.4204	0	254.5558	205.8080	1
7	4	3.52	191.7563	0	254.5558	205.8080	2
7	4	3.96	243.8074	0	254.5558	205.8080	1
7	4	3.96	190.6129	0	254.5558	205.8080	2
7	4	4.18	262.2791	0	254.5558	205.8080	1
7	4	4.18	188.8370	0	254.5558	205.8080	2
7	4	4.40	277.6661	0	254.5558	205.8080	1
7	4	4.40	198.7181	0	254.5558	205.8080	2
7	4	4.84	263.6422	0	254.5558	205.8080	1
7	4	4.84	209.1912	0	254.5558	205.8080	2
7	4	5.28	259.5441	0	254.5558	205.8080	1
7	4	5.28	183.3115	0	254.5558	205.8080	2
7	4	5.72	260.6007	0	254.5558	205.8080	1
7	4	5.72	173.9182	0	254.5558	205.8080	2
7	4	5.94	252.8885	0	254.5558	205.8080	1
7	4	5.94	177.2440	0	254.5558	205.8080	2
7	4	6.16	252.3854	0	254.5558	205.8080	1
7	4	6.16	185.3852	0	254.5558	205.8080	2
8	1	0	0	3	241.9262	701.6598	1
8	1	0.00	241.9262	0	241.9262	701.6598	1
8	1	0.00	701.6598	0	241.9262	701.6598	2
8	1	0.22	258.0289	0	241.9262	701.6598	1
8	1	0.22	694.5112	0	241.9262	701.6598	2
8	1	0.44	250.1100	0	241.9262	701.6598	1
8	1	0.44	687.5382	0	241.9262	701.6598	2
8	1	2.20	252.7438	0	241.9262	701.6598	1
8	1	2.20	669.7573	0	241.9262	701.6598	2
8	1	2.86	269.1971	0	241.9262	701.6598	1
8	1	2.86	677.0640	0	241.9262	701.6598	2
8	1	3.08	268.7309	0	241.9262	701.6598	1
8	1	3.08	661.5544	0	241.9262	701.6598	2
8	1	3.30	273.8088	0	241.9262	701.6598	1
8	1	3.30	685.0743	0	241.9262	701.6598	2
8	1	4.18	278.3735	0	241.9262	701.6598	1
8	1	4.18	674.7130	0	241.9262	701.6598	2
8	1	4.40	285.1609	0	241.9262	701.6598	1
8	1	4.40	663.9370	0	241.9262	701.6598	2
8	1	5.06	267.6755	0	241.9262	701.6598	1
8	1	5.06	663.2599	0	241.9262	701.6598	2
8	1	5.28	260.1393	0	241.9262	701.6598	1
8	1	5.28	678.0555	0	241.9262	701.6598	2
8	1	5.94	259.4079	0	241.9262	701.6598	1
8	1	5.94	683.9415	0	241.9262	701.6598	2
8	2	0	0	3	208.3655	585.9658	1
8	2	0.00	208.3655	0	208.3655	585.9658	1
8	2	0.00	585.9658	0	208.3655	585.9658	2
8	2	0.22	215.2615	0	208.3655	585.9658	1
8	2	0.22	573.2417	0	208.3655	585.9658	2
8	2	0.44	226.9024	0	208.3655	585.9658	1
8	2	0.44	572.0506	0	208.3655	585.9658	2
8	2	1.10	203.7143	0	208.3655	585.9658	1
8	2	1.10	553.9084	0	208.3655	585.9658	2
8	2	1.54	217.5565	0	208.3655	585.9658	1
8	2	1.54	533.5033	0	208.3655	585.9658	2
8	2	2.64	234.7533	0	208.3655	585.9658	1
8	2	2.64	559.3353	0	208.3655	585.9658	2
8	2	3.08	234.6220	0	208.3655	585.9658	1
8	2	3.08	567.5857	0	208.3655	585.9658	2
8	2	3.52	237.8740	0	208.3655	585.9658	1
8	2	3.52	559.5575	0	208.3655	585.9658	2
8	2	3.74	220.9508	0	208.3655	585.9658	1
8	2	3.74	557.3603	0	208.3655	585.9658	2
8	2	4.84	224.2508	0	208.3655	585.9658	1
8	2	4.84	563.7598	0	208.3655	585.9658	2
8	2	5.72	226.3113	0	208.3655	585.9658	1
8	2	5.72	558.4841	0	208.3655	585.9658	2
8	2	6.38	229.7343	0	208.3655	585.9658	1
8	2	6.38	567.4472	0	208.3655	585.9658	2
8	3	0	0	3	154.3245	457.4874	1
8	3	0.00	154.3245	0	154.3245	457.4874	1
8	3	0.00	457.4874	0	154.3245	457.4874	2
8	3	0.66	181.1628	0	154.3245	457.4874	1
8	3	0.66	478.1647	0	154.3245	457.4874	2
8	3	1.10	180.4153	0	154.3245	457.4874	1
8	3	1.10	458.1764	0	154.3245	457.4874	2
8	3	2.20	183.3585	0	154.3245	457.4874	1
8	3	2.20	434.6896	0	154.3245	457.4874	2
8	3	2.42	176.9049	0	154.3245	457.4874	1
8	3	2.42	454.5685	0	154.3245	457.4874	2
8	3	3.08	183.5958	0	154.3245	457.4874	1
8	3	3.08	462.0279	0	154.3245	457.4874	2
8	3	3.30	194.8572	0	154.3245	457.4874	1
8	3	3.30	460.1250	0	154.3245	457.4874	2
8	3	4.18	191.0539	0	154.3245	457.4874	1
8	3	4.18	452.5009	0	154.3245	457.4874	2
8	3	4.40	191.6650	0	154.3245	457.4874	1
8	3	4.40	455.4195	0	154.3245	457.4874	2
8	3	4.62	208.3470	0	154.3245	457.4874	1
8	3	4.62	465.9466	0	154.3245	457.4874	2
8	3	5.50	190.3320	0	154.3245	457.4874	1
8	3	5.50	463.4535	0	154.3245	457.4874	2
8	3	5.94	183.8591	0	154.3245	457.4874	1
8	3	5.94	457.5126	0	154.3245	457.4874	2
8	4	0	0	3	122.5719	385.5895	1
8	4	0.00	122.5719	0	122.5719	385.5895	1
8	4	0.00	385.5895	0	122.5719	385.5895	2
8	4	0.22	136.3873	0	122.5719	385.5895	1
8	4	0.22	391.9386	0	122.5719	385.5895	2
8	4	0.44	140.7830	0	122.5719	385.5895	1
8	4	0.44	382.5267	0	122.5719	385.5895	2
8	4	0.88	160.7550	0	122.5719	385.5895	1
8	4	0.88	360.6459	0	122.5719	385.5895	2
8	4	1.32	151.5700	0	122.5719	385.5895	1
8	4	1.32	371.2279	0	122.5719	385.5895	2
8	4	1.98	146.3676	0	122.5719	385.5895	1
8	4	1.98	384.0764	0	122.5719	385.5895	2
8	4	2.20	150.3180	0	122.5719	385.5895	1
8	4	2.20	368.0781	0	122.5719	385.5895	2
8	4	3.52	160.6350	0	122.5719	385.5895	1
8	4	3.52	365.2817	0	122.5719	385.5895	2
8	4	3.74	144.3303	0	122.5719	385.5895	1
8	4	3.74	369.5298	0	122.5719	385.5895	2
8	4	5.28	150.0436	0	122.5719	385.5895	1
8	4	5.28	362.6246	0	122.5719	385.5895	2
8	4	5.94	145.4128	0	122.5719	385.5895	1
8	4	5.94	376.3863	0	122.5719	385.5895	2
8	4	6.38	154.8965	0	122.5719	385.5895	1
8	4	6.38	362.9582	0	122.5719	385.5895	2
9	1	0	0	3	370.5561	544.7252	1
9	1	0.00	370.5561	0	370.5561	544.7252	1
9	1	0.00	544.7252	0	370.5561	544.7252	2
9	1	0.88	394.1387	0	370.5561	544.7252	1
9	1	0.88	522.2611	0	370.5561	544.7252	2
9	1	1.54	414.1765	0	370.5561	544.7252	1
9	1	1.54	518.1416	0	370.5561	544.7252	2
9	1	3.08	407.7203	0	370.5561	544.7252	1
9	1	3.08	528.7607	0	370.5561	544.7252	2
9	1	3.52	403.4906	0	370.5561	544.7252	1
9	1	3.52	526.9371	0	370.5561	544.7252	2
9	1	3.74	406.5179	0	370.5561	544.7252	1
9	1	3.74	532.7585	0	370.5561	544.7252	2
9	1	3.96	397.8776	0	370.5561	544.7252	1
9	1	3.96	513.0349	0	370.5561	544.7252	2
9	1	4.18	397.8362	0	370.5561	544.7252	1
9	1	4.18	522.8654	0	370.5561	544.7252	2
9	1	4.40	420.7508	0	370.5561	544.7252	1
9	1	4.40	518.5956	0	370.5561	544.7252	2
9	1	4.84	423.6758	0	370.5561	544.7252	1
9	1	4.84	522.2140	0	370.5561	544.7252	2
9	1	5.94	401.2388	0	370.5561	544.7252	1
9	1	5.94	530.3780	0	370.5561	544.7252	2
9	1	6.38	389.5076	0	370.5561	544.7252	1
9	1	6.38	515.2583	0	370.5561	544.7252	2
9	2	0	0	3	311.8052	457.7580	1
9	2	0.00	311.8052	0	311.8052	457.7580	1
9	2	0.00	457.7580	0	311.8052	457.7580	2
9	2	0.66	332.2599	0	311.8052	457.7580	1
9	2	0.66	424.8957	0	311.8052	457.7580	2
9	2	0.88	324.0675	0	311.8052	457.7580	1
9	2	0.88	429.8124	0	311.8052	457.7580	2
9	2	1.10	313.1449	0	311.8052	457.7580	1
9	2	1.10	423.5409	0	311.8052	457.7580	2
9	2	1.54	317.4628	0	311.8052	457.7580	1
9	2	1.54	424.1996	0	311.8052	457.7580	2
9	2	2.20	326.0781	0	311.8052	457.7580	1
9	2	2.20	425.6505	0	311.8052	457.7580	2
9	2	3.08	321.8035	0	311.8052	457.7580	1
9	2	3.08	417.1837	0	311.8052	457.7580	2
9	2	3.52	348.5242	0	311.8052	457.7580	1
9	2	3.52	420.4449	0	311.8052	457.7580	2
9	2	4.84	340.2646	0	311.8052	457.7580	1
9	2	4.84	428.7035	0	311.8052	457.7580	2
9	2	5.06	330.6258	0	311.8052	457.7580	1
9	2	5.06	422.3741	0	311.8052	457.7580	2
9	2	5.94	317.2265	0	311.8052	457.7580	1
9	2	5.94	423.7644	0	311.8052	457.7580	2
9	2	6.16	330.7981	0	311.8052	457.7580	1
9	2	6.16	424.5798	0	311.8052	457.7580	2
9	3	0	0	3	216.6282	365.8362	1
9	3	0.00	216.6282	0	216.6282	365.8362	1
9	3	0.00	365.8362	0	216.6282	365.8362	2
9	3	0.44	252.4459	0	216.6282	365.8362	1
9	3	0.44	353.7125	0	216.6282	365.8362	2
9	3	1.32	270.4281	0	216.6282	365.8362	1
9	3	1.32	359.4880	0	216.6282	365.8362	2
9	3	1.98	251.9065	0	216.6282	365.8362	1
9	3	1.98	331.3275	0	216.6282	365.8362	2
9	3	2.20	260.4681	0	216.6282	365.8362	1
9	3	2.20	352.3377	0	216.6282	365.8362	2
9	3	2.86	261.0567	0	216.6282	365.8362	1
9	3	2.86	346.3003	0	216.6282	365.8362	2
9	3	3.30	245.5851	0	216.6282	365.8362	1
9	3	3.30	336.5267	0	216.6282	365.8362	2
9	3	3.74	266.5733	0	216.6282	365.8362	1
9	3	3.74	335.6389	0	216.6282	365.8362	2
9	3	4.40	262.5656	0	216.6282	365.8362	1
9	3	4.40	348.1590	0	216.6282	365.8362	2
9	3	4.62	262.3312	0	216.6282	365.8362	1
9	3	4.62	343.9919	0	216.6282	365.8362	2
9	3	4.84	259.6158	0	216.6282	365.8362	1
9	3	4.84	342.1229	0	216.6282	365.8362	2
9	3	5.72	251.3663	0	216.6282	365.8362	1
9	3	5.72	338.5791	0	216.6282	365.8362	2
9	4	0	0	3	201.8435	287.6374	1
9	4	0.00	201.8435	0	201.8435	287.6374	1
9	4	0.00	287.6374	0	201.8435	287.6374	2
9	4	0.88	193.6404	0	201.8435	287.6374	1
9	4	0.88	264.8057	0	201.8435	287.6374	2
9	4	1.54	209.5145	0	201.8435	287.6374	1
9	4	1.54	263.4964	0	201.8435	287.6374	2
9	4	2.20	224.7984	0	201.8435	287.6374	1
9	4	2.20	286.7709	0	201.8435	287.6374	2
9	4	3.08	196.0337	0	201.8435	287.6374	1
9	4	3.08	284.2203	0	201.8435	287.6374	2
9	4	3.30	220.8586	0	201.8435	287.6374	1
9	4	3.30	286.0721	0	201.8435	287.6374	2
9	4	3.52	201.1768	0	201.8435	287.6374	1
9	4	3.52	271.3604	0	201.8435	287.6374	2
9	4	4.18	233.4509	0	201.8435	287.6374	1
9	4	4.18	295.8466	0	201.8435	287.6374	2
9	4	4.84	192.6614	0	201.8435	287.6374	1
9	4	4.84	278.8635	0	201.8435	287.6374	2
9	4	5.50	199.4479	0	201.8435	287.6374	1
9	4	5.50	264.7129	0	201.8435	287.6374	2
9	4	5.94	214.5864	0	201.8435	287.6374	1
9	4	5.94	274.8774	0	201.8435	287.6374	2
9	4	6.16	211.7571	0	201.8435	287.6374	1
9	4	6.16	273.1079	0	201.8435	287.6374	2
10	1	0	0	3	230.1973	730.3395	1
10	1	0.00	230.1973	0	230.1973	730.3395	1
10	1	0.00	730.3395	0	230.1973	730.3395	2
10	1	0.22	214.6378	0	230.1973	730.3395	1
10	1	0.22	715.7577	0	230.1973	730.3395	2
10	1	0.44	253.7809	0	230.1973	730.3395	1
10	1	0.44	724.7923	0	230.1973	730.3395	2
10	1	1.10	223.5167	0	230.1973	730.3395	1
10	1	1.10	720.7492	0	230.1973	730.3395	2
10	1	1.32	254.9723	0	230.1973	730.3395	1
10	1	1.32	701.7233	0	230.1973	730.3395	2
10	1	1.54	237.7420	0	230.1973	730.3395	1
10	1	1.54	702.2346	0	230.1973	730.3395	2
10	1	1.98	250.6934	0	230.1973	730.3395	1
10	1	1.98	704.1075	0	230.1973	730.3395	2
10	1	3.30	232.1123	0	230.1973	730.3395	1
10	1	3.30	700.7309	0	230.1973	730.3395	2
10	1	3.52	246.1920	0	230.1973	730.3395	1
10	1	3.52	680.0005	0	230.1973	730.3395	2
10	1	4.18	224.5812	0	230.1973	730.3395	1
10	1	4.18	714.1126	0	230.1973	730.3395	2
10	1	4.62	236.4275	0	230.1973	730.3395	1
10	1	4.62	687.9146	0	230.1973	730.3395	2
10	1	5.72	253.0146	0	230.1973	730.3395	1
10	1	5.72	704.7544	0	230.1973	730.3395	2
10	2	0	0	3	191.1120	577.0943	1
10	2	0.00	191.1120	0	191.1120	577.0943	1
10	2	0.00	577.0943	0	191.1120	577.0943	2
10	2	0.22	190.5750	0	191.1120	577.0943	1
10	2	0.22	573.2722	0	191.1120	577.0943	2
10	2	0.66	204.2376	0	191.1120	577.0943	1
10	2	0.66	578.8216	0	191.1120	577.0943	2
10	2	1.76	174.7127	0	191.1120	577.0943	1
10	2	1.76	615.6667	0	191.1120	577.0943	2
10	2	1.98	196.9016	0	191.1120	577.0943	1
10	2	1.98	569.8399	0	191.1120	577.0943	2
10	2	2.42	195.2284	0	191.1120	577.0943	1
10	2	2.42	559.1742	0	191.1120	577.0943	2
10	2	2.64	206.0770	0	191.1120	577.0943	1
10	2	2.64	566.4300	0	191.1120	577.0943	2
10	2	2.86	204.2806	0	191.1120	577.0943	1
10	2	2.86	584.5910	0	191.1120	577.0943	2
10	2	3.74	204.4518	0	191.1120	577.0943	1
10	2	3.74	571.2150	0	191.1120	577.0943	2
10	2	5.06	189.3061	0	191.1120	577.0943	1
10	2	5.06	578.1643	0	191.1120	577.0943	2
10	2	5.72	203.5644	0	191.1120	577.0943	1
10	2	5.72	575.8246	0	191.1120	577.0943	2
10	2	6.16	199.0581	0	191.1120	577.0943	1
10	2	6.16	584.1672	0	191.1120	577.0943	2
10	3	0	0	3	156.4527	493.6444	1
10	3	0.00	156.4527	0	156.4527	493.6444	1
10	3	0.00	493.6444	0	156.4527	493.6444	2
10	3	0.44	178.5539	0	156.4527	493.6444	1
10	3	0.44	471.4413	0	156.4527	493.6444	2
10	3	1.32	165.2304	0	156.4527	493.6444	1
10	3	1.32	475.3634	0	156.4527	493.6444	2
10	3	2.20	177.9998	0	156.4527	493.6444	1
10	3	2.20	475.6693	0	156.4527	493.6444	2
10	3	2.64	162.0496	0	156.4527	493.6444	1
10	3	2.64	479.8108	0	156.4527	493.6444	2
10	3	3.08	155.6387	0	156.4527	493.6444	1
10	3	3.08	492.4791	0	156.4527	493.6444	2
10	3	4.18	158.2073	0	156.4527	493.6444	1
10	3	4.18	477.5019	0	156.4527	493.6444	2
10	3	4.40	162.9799	0	156.4527	493.6444	1
10	3	4.40	482.4555	0	156.4527	493.6444	2
10	3	5.06	137.6374	0	156.4527	493.6444	1
10	3	5.06	499.0085	0	156.4527	493.6444	2
10	3	5.72	173.1624	0	156.4527	493.6444	1
10	3	5.72	482.0130	0	156.4527	493.6444	2
10	3	5.94	167.8248	0	156.4527	493.6444	1
10	3	5.94	475.4475	0	156.4527	493.6444	2
10	3	6.38	193.0703	0	156.4527	493.6444	1
10	3	6.38	496.1770	0	156.4527	493.6444	2
10	4	0	0	3	139.1692	396.7180	1
10	4	0.00	139.1692	0	139.1692	396.7180	1
10	4	0.00	396.7180	0	139.1692	396.7180	2
10	4	0.22	129.1941	0	139.1692	396.7180	1
10	4	0.22	407.1019	0	139.1692	396.7180	2
10	4	0.66	107.8297	0	139.1692	396.7180	1
10	4	0.66	405.1812	0	139.1692	396.7180	2
10	4	0.88	138.3662	0	139.1692	396.7180	1
10	4	0.88	395.7328	0	139.1692	396.7180	2
10	4	1.98	137.9010	0	139.1692	396.7180	1
10	4	1.98	400.1827	0	139.1692	396.7180	2
10	4	2.20	161.7290	0	139.1692	396.7180	1
10	4	2.20	409.5037	0	139.1692	396.7180	2
10	4	2.42	124.5447	0	139.1692	396.7180	1
10	4	2.42	411.1543	0	139.1692	396.7180	2
10	4	2.86	134.3280	0	139.1692	396.7180	1
10	4	2.86	406.4442	0	139.1692	396.7180	2
10	4	3.52	141.6283	0	139.1692	396.7180	1
10	4	3.52	397.6084	0	139.1692	396.7180	2
10	4	4.84	126.8182	0	139.1692	396.7180	1
10	4	4.84	380.4079	0	139.1692	396.7180	2
10	4	5.94	117.3765	0	139.1692	396.7180	1
10	4	5.94	394.0209	0	139.1692	396.7180	2
10	4	6.38	139.0566	0	139.1692	396.7180	1
10	4	6.38	402.4749	0	139.1692	396.7180	2
11	1	0	0	3	298.4257	632.1024	1
11	1	0.00	298.4257	0	298.4257	632.1024	1
11	1	0.00	632.1024	0	298.4257	632.1024	2
11	1	0.44	312.7725	0	298.4257	632.1024	1
11	1	0.44	610.4851	0	298.4257	632.1024	2
11	1	0.66	310.7264	0	298.4257	632.1024	1
11	1	0.66	624.1973	0	298.4257	632.1024	2
11	1	0.88	313.0015	0	298.4257	632.1024	1
11	1	0.88	606.0268	0	298.4257	632.1024	2
11	1	1.10	316.7208	0	298.4257	632.1024	1
11	1	1.10	619.2989	0	298.4257	632.1024	2
11	1	1.32	329.9374	0	298.4257	632.1024	1
11	1	1.32	614.0451	0	298.4257	632.1024	2
11	1	2.20	334.9026	0	298.4257	632.1024	1
11	1	2.20	605.4261	0	298.4257	632.1024	2
11	1	2.86	325.2815	0	298.4257	632.1024	1
11	1	2.86	597.5464	0	298.4257	632.1024	2
11	1	3.52	330.2343	0	298.4257	632.1024	1
11	1	3.52	609.6181	0	298.4257	632.1024	2
11	1	3.96	341.2990	0	298.4257	632.1024	1
11	1	3.96	605.5905	0	298.4257	632.1024	2
11	1	5.72	330.9851	0	298.4257	632.1024	1
11	1	5.72	607.1860	0	298.4257	632.1024	2
11	1	6.38	336.4726	0	298.4257	632.1024	1
11	1	6.38	606.7286	0	298.4257	632.1024	2
11	2	0	0	3	255.1196	500.9955	1
11	2	0.00	255.1196	0	255.1196	500.9955	1
11	2	0.00	500.9955	0	255.1196	500.9955	2
11	2	1.10	252.7218	0	255.1196	500.9955	1
11	2	1.10	501.2226	0	255.1196	500.9955	2
11	2	1.32	281.4305	0	255.1196	500.9955	1
11	2	1.32	492.2341	0	255.1196	500.9955	2
11	2	2.20	270.0716	0	255.1196	500.9955	1
11	2	2.20	497.3908	0	255.1196	500.9955	2
11	2	2.42	271.7190	0	255.1196	500.9955	1
11	2	2.42	480.9052	0	255.1196	500.9955	2
11	2	2.86	272.8347	0	255.1196	500.9955	1
11	2	2.86	480.6728	0	255.1196	500.9955	2
11	2	3.52	256.4050	0	255.1196	500.9955	1
11	2	3.52	487.5397	0	255.1196	500.9955	2
11	2	3.74	264.4244	0	255.1196	500.9955	1
11	2	3.74	485.0411	0	255.1196	500.9955	2
11	2	3.96	263.2990	0	255.1196	500.9955	1
11	2	3.96	482.8847	0	255.1196	500.9955	2
11	2	4.84	274.5406	0	255.1196	500.9955	1
11	2	4.84	480.6972	0	255.1196	500.9955	2
11	2	5.50	266.8274	0	255.1196	500.9955	1
11	2	5.50	484.0308	0	255.1196	500.9955	2
11	2	5.94	277.2625	0	255.1196	500.9955	1
11	2	5.94	483.3304	0	255.1196	500.9955	2
11	3	0	0	3	194.4418	404.5728	1
11	3	0.00	194.4418	0	194.4418	404.5728	1
11	3	0.00	404.5728	0	194.4418	404.5728	2
11	3	0.44	203.7967	0	194.4418	404.5728	1
11	3	0.44	404.8524	0	194.4418	404.5728	2
11	3	1.10	208.7928	0	194.4418	404.5728	1
11	3	1.10	399.0318	0	194.4418	404.5728	2
11	3	1.76	216.5542	0	194.4418	404.5728	1
11	3	1.76	400.8938	0	194.4418	404.5728	2
11	3	2.20	230.3302	0	194.4418	404.5728	1
11	3	2.20	401.2742	0	194.4418	404.5728	2
11	3	2.42	208.5705	0	194.4418	404.5728	1
11	3	2.42	416.2548	0	194.4418	404.5728	2
11	3	2.86	231.3901	0	194.4418	404.5728	1
11	3	2.86	402.5705	0	194.4418	404.5728	2
11	3	3.08	204.6695	0	194.4418	404.5728	1
11	3	3.08	397.7239	0	194.4418	404.5728	2
11	3	3.96	229.8450	0	194.4418	404.5728	1
11	3	3.96	405.9906	0	194.4418	404.5728	2
11	3	4.18	223.9364	0	194.4418	404.5728	1
11	3	4.18	394.8169	0	194.4418	404.5728	2
11	3	4.40	238.3619	0	194.4418	404.5728	1
11	3	4.40	388.5963	0	194.4418	404.5728	2
11	3	5.72	229.6081	0	194.4418	404.5728	1
11	3	5.72	408.0214	0	194.4418	404.5728	2
11	4	0	0	3	156.4429	350.3945	1
11	4	0.00	156.4429	0	156.4429	350.3945	1
11	4	0.00	350.3945	0	156.4429	350.3945	2
11	4	0.44	173.7970	0	156.4429	350.3945	1
11	4	0.44	333.6396	0	156.4429	350.3945	2
11	4	1.54	181.4913	0	156.4429	350.3945	1
11	4	1.54	330.6179	0	156.4429	350.3945	2
11	4	1.98	179.3656	0	156.4429	350.3945	1
11	4	1.98	324.9554	0	156.4429	350.3945	2
11	4	3.74	190.1834	0	156.4429	350.3945	1
11	4	3.74	314.8794	0	156.4429	350.3945	2
11	4	4.40	186.2882	0	156.4429	350.3945	1
11	4	4.40	341.4310	0	156.4429	350.3945	2
11	4	4.84	171.3877	0	156.4429	350.3945	1
11	4	4.84	336.7637	0	156.4429	350.3945	2
11	4	5.06	165.3726	0	156.4429	350.3945	1
11	4	5.06	334.6138	0	156.4429	350.3945	2
11	4	5.50	186.8203	0	156.4429	350.3945	1
11	4	5.50	334.7069	0	156.4429	350.3945	2
11	4	5.72	169.4217	0	156.4429	350.3945	1
11	4	5.72	304.9127	0	156.4429	350.3945	2
11	4	5.94	168.1642	0	156.4429	350.3945	1
11	4	5.94	311.9155	0	156.4429	350.3945	2
11	4	6.38	173.0809	0	156.4429	350.3945	1
11	4	6.38	326.6540	0	156.4429	350.3945	2
12	1	0	0	3	532.0326	401.6802	1
12	1	0.00	532.0326	0	532.0326	401.6802	1
12	1	0.00	401.6802	0	532.0326	401.6802	2
12	1	0.88	540.8395	0	532.0326	401.6802	1
12	1	0.88	355.7482	0	532.0326	401.6802	2
12	1	1.32	537.6344	0	532.0326	401.6802	1
12	1	1.32	367.4696	0	532.0326	401.6802	2
12	1	1.54	541.8852	0	532.0326	401.6802	1
12	1	1.54	382.3199	0	532.0326	401.6802	2
12	1	1.76	549.9363	0	532.0326	401.6802	1
12	1	1.76	375.9992	0	532.0326	401.6802	2
12	1	1.98	553.8580	0	532.0326	401.6802	1
12	1	1.98	368.7003	0	532.0326	401.6802	2
12	1	2.86	533.9035	0	532.0326	401.6802	1
12	1	2.86	358.2137	0	532.0326	401.6802	2
12	1	3.74	553.0950	0	532.0326	401.6802	1
12	1	3.74	355.7354	0	532.0326	401.6802	2
12	1	4.18	553.7527	0	532.0326	401.6802	1
12	1	4.18	363.6304	0	532.0326	401.6802	2
12	1	5.06	548.8297	0	532.0326	401.6802	1
12	1	5.06	353.9601	0	532.0326	401.6802	2
12	1	5.72	536.2255	0	532.0326	401.6802	1
12	1	5.72	371.1609	0	532.0326	401.6802	2
12	1	5.94	555.4428	0	532.0326	401.6802	1
12	1	5.94	372.9708	0	532.0326	401.6802	2
12	2	0	0	3	407.4255	302.2351	1
12	2	0.00	407.4255	0	407.4255	302.2351	1
12	2	0.00	302.2351	0	407.4255	302.2351	2
12	2	0.44	407.7930	0	407.4255	302.2351	1
12	2	0.44	306.5560	0	407.4255	302.2351	2
12	2	0.66	425.8139	0	407.4255	302.2351	1
12	2	0.66	286.1555	0	407.4255	302.2351	2
12	2	0.88	435.2926	0	407.4255	302.2351	1
12	2	0.88	290.3300	0	407.4255	302.2351	2
12	2	1.98	431.7119	0	407.4255	302.2351	1
12	2	1.98	290.3093	0	407.4255	302.2351	2
12	2	2.64	438.8107	0	407.4255	302.2351	1
12	2	2.64	297.6095	0	407.4255	302.2351	2
12	2	2.86	443.2744	0	407.4255	302.2351	1
12	2	2.86	304.0877	0	407.4255	302.2351	2
12	2	3.08	436.4837	0	407.4255	302.2351	1
12	2	3.08	284.1905	0	407.4255	302.2351	2
12	2	4.18	435.3643	0	407.4255	302.2351	1
12	2	4.18	289.0659	0	407.4255	302.2351	2
12	2	4.62	441.0833	0	407.4255	302.2351	1
12	2	4.62	288.9736	0	407.4255	302.2351	2
12	2	5.06	422.9720	0	407.4255	302.2351	1
12	2	5.06	275.7347	0	407.4255	302.2351	2
12	2	6.16	439.2712	0	407.4255	302.2351	1
12	2	6.16	289.3574	0	407.4255	302.2351	2
12	3	0	0	3	330.4142	229.5508	1
12	3	0.00	330.4142	0	330.4142	229.5508	1
12	3	0.00	229.5508	0	330.4142	229.5508	2
12	3	0.22	330.3241	0	330.4142	229.5508	1
12	3	0.22	232.9861	0	330.4142	229.5508	2
12	3	0.88	320.8160	0	330.4142	229.5508	1
12	3	0.88	230.7195	0	330.4142	229.5508	2
12	3	1.32	336.8120	0	330.4142	229.5508	1
12	3	1.32	224.0322	0	330.4142	229.5508	2
12	3	1.76	311.8073	0	330.4142	229.5508	1
12	3	1.76	236.9478	0	330.4142	229.5508	2
12	3	2.42	339.7614	0	330.4142	229.5508	1
12	3	2.42	231.4653	0	330.4142	229.5508	2
12	3	3.08	340.1729	0	330.4142	229.5508	1
12	3	3.08	227.6378	0	330.4142	229.5508	2
12	3	3.96	324.2877	0	330.4142	229.5508	1
12	3	3.96	229.1610	0	330.4142	229.5508	2
12	3	4.84	342.6994	0	330.4142	229.5508	1
12	3	4.84	242.7485	0	330.4142	229.5508	2
12	3	5.28	343.3337	0	330.4142	229.5508	1
12	3	5.28	220.9594	0	330.4142	229.5508	2
12	3	5.50	327.5886	0	330.4142	229.5508	1
12	3	5.50	206.8268	0	330.4142	229.5508	2
12	3	6.16	342.4108	0	330.4142	229.5508	1
12	3	6.16	214.0237	0	330.4142	229.5508	2
12	4	0	0	3	257.7178	186.0488	1
12	4	0.00	257.7178	0	257.7178	186.0488	1
12	4	0.00	186.0488	0	257.7178	186.0488	2
12	4	0.88	262.3837	0	257.7178	186.0488	1
12	4	0.88	197.6885	0	257.7178	186.0488	2
12	4	1.76	255.2421	0	257.7178	186.0488	1
12	4	1.76	179.1238	0	257.7178	186.0488	2
12	4	2.86	255.2229	0	257.7178	186.0488	1
12	4	2.86	195.2870	0	257.7178	186.0488	2
12	4	3.08	265.3484	0	257.7178	186.0488	1
12	4	3.08	206.8345	0	257.7178	186.0488	2
12	4	3.30	250.8049	0	257.7178	186.0488	1
12	4	3.30	180.5313	0	257.7178	186.0488	2
12	4	3.96	276.5772	0	257.7178	186.0488	1
12	4	3.96	182.0261	0	257.7178	186.0488	2
12	4	4.18	265.3505	0	257.7178	186.0488	1
12	4	4.18	176.1066	0	257.7178	186.0488	2
12	4	4.40	273.1775	0	257.7178	186.0488	1
12	4	4.40	186.8312	0	257.7178	186.0488	2
12	4	4.62	283.7449	0	257.7178	186.0488	1
12	4	4.62	182.0646	0	257.7178	186.0488	2
12	4	4.84	258.5576	0	257.7178	186.0488	1
12	4	4.84	178.1162	0	257.7178	186.0488	2
12	4	5.50	276.2491	0	257.7178	186.0488	1
12	4	5.50	157.1991	0	257.7178	186.0488	2
13	1	0	0	3	649.7726	237.6218	1
13	1	0.00	649.7726	0	649.7726	237.6218	1
13	1	0.00	237.6218	0	649.7726	237.6218	2
13	1	0.44	650.3867	0	649.7726	237.6218	1
13	1	0.44	228.4358	0	649.7726	237.6218	2
13	1	0.88	666.0269	0	649.7726	237.6218	1
13	1	0.88	211.0884	0	649.7726	237.6218	2
13	1	1.10	665.3400	0	649.7726	237.6218	1
13	1	1.10	217.6662	0	649.7726	237.6218	2
13	1	1.54	661.3151	0	649.7726	237.6218	1
13	1	1.54	223.2919	0	649.7726	237.6218	2
13	1	2.42	656.1765	0	649.7726	237.6218	1
13	1	2.42	210.0623	0	649.7726	237.6218	2
13	1	2.86	661.9792	0	649.7726	237.6218	1
13	1	2.86	228.8651	0	649.7726	237.6218	2
13	1	3.08	669.1730	0	649.7726	237.6218	1
13	1	3.08	238.4128	0	649.7726	237.6218	2
13	1	4.84	661.0833	0	649.7726	237.6218	1
13	1	4.84	211.8786	0	649.7726	237.6218	2
13	1	5.94	659.6392	0	649.7726	237.6218	1
13	1	5.94	217.2574	0	649.7726	237.6218	2
13	1	6.16	665.8943	0	649.7726	237.6218	1
13	1	6.16	199.6136	0	649.7726	237.6218	2
13	1	6.38	660.2777	0	649.7726	237.6218	1
13	1	6.38	234.0325	0	649.7726	237.6218	2
13	2	0	0	3	489.4980	185.2681	1
13	2	0.00	489.4980	0	489.4980	185.2681	1
13	2	0.00	185.2681	0	489.4980	185.2681	2
13	2	0.22	496.0742	0	489.4980	185.2681	1
13	2	0.22	189.3400	0	489.4980	185.2681	2
13	2	0.88	493.2546	0	489.4980	185.2681	1
13	2	0.88	168.1000	0	489.4980	185.2681	2
13	2	1.10	527.1618	0	489.4980	185.2681	1
13	2	1.10	171.7623	0	489.4980	185.2681	2
13	2	1.54	514.1394	0	489.4980	185.2681	1
13	2	1.54	170.2097	0	489.4980	185.2681	2
13	2	1.98	520.5044	0	489.4980	185.2681	1
13	2	1.98	183.8600	0	489.4980	185.2681	2
13	2	2.42	507.8455	0	489.4980	185.2681	1
13	2	2.42	174.6822	0	489.4980	185.2681	2
13	2	3.08	513.9845	0	489.4980	185.2681	1
13	2	3.08	162.7804	0	489.4980	185.2681	2
13	2	3.30	507.5156	0	489.4980	185.2681	1
13	2	3.30	182.8559	0	489.4980	185.2681	2
13	2	5.72	519.4705	0	489.4980	185.2681	1
13	2	5.72	183.2544	0	489.4980	185.2681	2
13	2	6.16	523.5022	0	489.4980	185.2681	1
13	2	6.16	166.4416	0	489.4980	185.2681	2
13	2	6.38	515.8010	0	489.4980	185.2681	1
13	2	6.38	166.1655	0	489.4980	185.2681	2
13	3	0	0	3	403.3150	145.1523	1
13	3	0.00	403.3150	0	403.3150	145.1523	1
13	3	0.00	145.1523	0	403.3150	145.1523	2
13	3	0.22	394.6828	0	403.3150	145.1523	1
13	3	0.22	147.4347	0	403.3150	145.1523	2
13	3	0.66	409.0287	0	403.3150	145.1523	1
13	3	0.66	134.1935	0	403.3150	145.1523	2
13	3	0.88	406.3918	0	403.3150	145.1523	1
13	3	0.88	115.2433	0	403.3150	145.1523	2
13	3	1.10	407.7090	0	403.3150	145.1523	1
13	3	1.10	124.8136	0	403.3150	145.1523	2
13	3	1.54	404.2444	0	403.3150	145.1523	1
13	3	1.54	139.5990	0	403.3150	145.1523	2
13	3	1.76	403.4153	0	403.3150	145.1523	1
13	3	1.76	121.8629	0	403.3150	145.1523	2
13	3	2.42	395.0194	0	403.3150	145.1523	1
13	3	2.42	133.6061	0	403.3150	145.1523	2
13	3	3.08	385.6540	0	403.3150	145.1523	1
13	3	3.08	150.7660	0	403.3150	145.1523	2
13	3	4.40	397.8447	0	403.3150	145.1523	1
13	3	4.40	129.9315	0	403.3150	145.1523	2
13	3	6.16	396.3559	0	403.3150	145.1523	1
13	3	6.16	150.6986	0	403.3150	145.1523	2
13	3	6.38	391.3650	0	403.3150	145.1523	1
13	3	6.38	146.9044	0	403.3150	145.1523	2
13	4	0	0	3	310.9490	133.7120	1
13	4	0.00	310.9490	0	310.9490	133.7120	1
13	4	0.00	133.7120	0	310.9490	133.7120	2
13	4	0.66	306.8611	0	310.9490	133.7120	1
13	4	0.66	100.4430	0	310.9490	133.7120	2
13	4	1.10	306.5926	0	310.9490	133.7120	1
13	4	1.10	110.1268	0	310.9490	133.7120	2
13	4	1.32	319.6079	0	310.9490	133.7120	1
13	4	1.32	109.4840	0	310.9490	133.7120	2
13	4	3.52	331.9289	0	310.9490	133.7120	1
13	4	3.52	111.6568	0	310.9490	133.7120	2
13	4	3.74	301.6609	0	310.9490	133.7120	1
13	4	3.74	85.5658	0	310.9490	133.7120	2
13	4	4.40	313.8583	0	310.9490	133.7120	1
13	4	4.40	100.4852	0	310.9490	133.7120	2
13	4	4.84	302.4819	0	310.9490	133.7120	1
13	4	4.84	114.7088	0	310.9490	133.7120	2
13	4	5.06	322.0523	0	310.9490	133.7120	1
13	4	5.06	100.5985	0	310.9490	133.7120	2
13	4	5.28	316.7482	0	310.9490	133.7120	1
13	4	5.28	93.0145	0	310.9490	133.7120	2
13	4	5.94	320.1692	0	310.9490	133.7120	1
13	4	5.94	108.5662	0	310.9490	133.7120	2
13	4	6.16	302.8242	0	310.9490	133.7120	1
13	4	6.16	109.4104	0	310.9490	133.7120	2
14	1	0	0	3	583.6431	324.2095	1
14	1	0.00	583.6431	0	583.6431	324.2095	1
14	1	0.00	324.2095	0	583.6431	324.2095	2
14	1	0.44	600.5154	0	583.6431	324.2095	1
14	1	0.44	305.9932	0	583.6431	324.2095	2
14	1	1.32	588.4869	0	583.6431	324.2095	1
14	1	1.32	300.6218	0	583.6431	324.2095	2
14	1	1.54	593.3500	0	583.6431	324.2095	1
14	1	1.54	312.2869	0	583.6431	324.2095	2
14	1	1.98	606.3199	0	583.6431	324.2095	1
14	1	1.98	300.6241	0	583.6431	324.2095	2
14	1	3.30	611.1439	0	583.6431	324.2095	1
14	1	3.30	312.5972	0	583.6431	324.2095	2
14	1	4.40	610.2469	0	583.6431	324.2095	1
14	1	4.40	309.5378	0	583.6431	324.2095	2
14	1	4.84	592.7088	0	583.6431	324.2095	1
14	1	4.84	300.9335	0	583.6431	324.2095	2
14	1	5.06	603.9631	0	583.6431	324.2095	1
14	1	5.06	307.3098	0	583.6431	324.2095	2
14	1	5.50	578.1683	0	583.6431	324.2095	1
14	1	5.50	308.1355	0	583.6431	324.2095	2
14	1	5.94	609.6066	0	583.6431	324.2095	1
14	1	5.94	313.7888	0	583.6431	324.2095	2
14	1	6.16	607.1789	0	583.6431	324.2095	1
14	1	6.16	299.0118	0	583.6431	324.2095	2
14	2	0	0	3	439.7500	259.2827	1
14	2	0.00	439.7500	0	439.7500	259.2827	1
14	2	0.00	259.2827	0	439.7500	259.2827	2
14	2	1.10	442.6299	0	439.7500	259.2827	1
14	2	1.10	243.6651	0	439.7500	259.2827	2
14	2	1.54	457.8904	0	439.7500	259.2827	1
14	2	1.54	225.8494	0	439.7500	259.2827	2
14	2	1.76	475.4239	0	439.7500	259.2827	1
14	2	1.76	229.2083	0	439.7500	259.2827	2
14	2	2.42	464.1070	0	439.7500	259.2827	1
14	2	2.42	237.4803	0	439.7500	259.2827	2
14	2	3.74	478.9964	0	439.7500	259.2827	1
14	2	3.74	248.2584	0	439.7500	259.2827	2
14	2	4.40	479.0686	0	439.7500	259.2827	1
14	2	4.40	265.0556	0	439.7500	259.2827	2
14	2	5.06	463.6542	0	439.7500	259.2827	1
14	2	5.06	233.1967	0	439.7500	259.2827	2
14	2	5.28	452.9956	0	439.7500	259.2827	1
14	2	5.28	237.7426	0	439.7500	259.2827	2
14	2	5.72	468.3766	0	439.7500	259.2827	1
14	2	5.72	234.5112	0	439.7500	259.2827	2
14	2	5.94	460.2106	0	439.7500	259.2827	1
14	2	5.94	234.3057	0	439.7500	259.2827	2
14	2	6.38	450.6910	0	439.7500	259.2827	1
14	2	6.38	228.1263	0	439.7500	259.2827	2
14	3	0	0	3	357.7556	213.5583	1
14	3	0.00	357.7556	0	357.7556	213.5583	1
14	3	0.00	213.5583	0	357.7556	213.5583	2
14	3	0.44	349.2173	0	357.7556	213.5583	1
14	3	0.44	212.9024	0	357.7556	213.5583	2
14	3	1.54	363.0438	0	357.7556	213.5583	1
14	3	1.54	208.8792	0	357.7556	213.5583	2
14	3	1.76	359.9710	0	357.7556	213.5583	1
14	3	1.76	190.9061	0	357.7556	213.5583	2
14	3	2.20	371.9165	0	357.7556	213.5583	1
14	3	2.20	188.0465	0	357.7556	213.5583	2
14	3	2.64	366.2698	0	357.7556	213.5583	1
14	3	2.64	189.4535	0	357.7556	213.5583	2
14	3	2.86	363.1966	0	357.7556	213.5583	1
14	3	2.86	184.9871	0	357.7556	213.5583	2
14	3	3.96	366.8160	0	357.7556	213.5583	1
14	3	3.96	169.9544	0	357.7556	213.5583	2
14	3	4.18	338.5574	0	357.7556	213.5583	1
14	3	4.18	167.9267	0	357.7556	213.5583	2
14	3	4.62	372.6066	0	357.7556	213.5583	1
14	3	4.62	173.2223	0	357.7556	213.5583	2
14	3	5.06	371.9085	0	357.7556	213.5583	1
14	3	5.06	203.9258	0	357.7556	213.5583	2
14	3	5.72	370.1748	0	357.7556	213.5583	1
14	3	5.72	184.4431	0	357.7556	213.5583	2
14	4	0	0	3	279.2245	158.3383	1
14	4	0.00	279.2245	0	279.2245	158.3383	1
14	4	0.00	158.3383	0	279.2245	158.3383	2
14	4	0.22	282.5195	0	279.2245	158.3383	1
14	4	0.22	168.1458	0	279.2245	158.3383	2
14	4	0.66	272.5420	0	279.2245	158.3383	1
14	4	0.66	149.4803	0	279.2245	158.3383	2
14	4	1.32	289.4458	0	279.2245	158.3383	1
14	4	1.32	150.3171	0	279.2245	158.3383	2
14	4	2.20	291.4364	0	279.2245	158.3383	1
14	4	2.20	153.1583	0	279.2245	158.3383	2
14	4	2.42	269.5575	0	279.2245	158.3383	1
14	4	2.42	144.6285	0	279.2245	158.3383	2
14	4	3.96	291.3740	0	279.2245	158.3383	1
14	4	3.96	149.1699	0	279.2245	158.3383	2
14	4	5.06	286.7423	0	279.2245	158.3383	1
14	4	5.06	146.6620	0	279.2245	158.3383	2
14	4	5.28	300.4439	0	279.2245	158.3383	1
14	4	5.28	144.3016	0	279.2245	158.3383	2
14	4	5.50	296.5891	0	279.2245	158.3383	1
14	4	5.50	138.1888	0	279.2245	158.3383	2
14	4	5.72	273.0877	0	279.2245	158.3383	1
14	4	5.72	130.7676	0	279.2245	158.3383	2
14	4	6.16	282.9919	0	279.2245	158.3383	1
14	4	6.16	147.2090	0	279.2245	158.3383	2
15	1	0	0	3	726.3892	152.6567	1
15	1	0.00	726.3892	0	726.3892	152.6567	1
15	1	0.00	152.6567	0	726.3892	152.6567	2
15	1	0.22	706.5371	0	726.3892	152.6567	1
15	1	0.22	163.9514	0	726.3892	152.6567	2
15	1	1.32	720.3841	0	726.3892	152.6567	1
15	1	1.32	155.5070	0	726.3892	152.6567	2
15	1	1.98	718.6256	0	726.3892	152.6567	1
15	1	1.98	140.7574	0	726.3892	152.6567	2
15	1	2.42	732.4102	0	726.3892	152.6567	1
15	1	2.42	171.6349	0	726.3892	152.6567	2
15	1	2.64	733.3258	0	726.3892	152.6567	1
15	1	2.64	137.0260	0	726.3892	152.6567	2
15	1	2.86	742.5170	0	726.3892	152.6567	1
15	1	2.86	154.0203	0	726.3892	152.6567	2
15	1	3.52	728.6679	0	726.3892	152.6567	1
15	1	3.52	159.5368	0	726.3892	152.6567	2
15	1	4.18	717.9502	0	726.3892	152.6567	1
15	1	4.18	161.6249	0	726.3892	152.6567	2
15	1	4.84	727.1009	0	726.3892	152.6567	1
15	1	4.84	158.5221	0	726.3892	152.6567	2
15	1	5.06	724.4911	0	726.3892	152.6567	1
15	1	5.06	152.4239	0	726.3892	152.6567	2
15	1	5.28	731.1021	0	726.3892	152.6567	1
15	1	5.28	150.2307	0	726.3892	152.6567	2
15	2	0	0	3	557.8677	116.0406	1
15	2	0.00	557.8677	0	557.8677	116.0406	1
15	2	0.00	116.0406	0	557.8677	116.0406	2
15	2	0.44	578.7176	0	557.8677	116.0406	1
15	2	0.44	108.2382	0	557.8677	116.0406	2
15	2	0.66	557.5010	0	557.8677	116.0406	1
15	2	0.66	133.6174	0	557.8677	116.0406	2
15	2	1.10	558.0940	0	557.8677	116.0406	1
15	2	1.10	97.8690	0	557.8677	116.0406	2
15	2	2.20	560.8864	0	557.8677	116.0406	1
15	2	2.20	105.8331	0	557.8677	116.0406	2
15	2	2.64	545.4676	0	557.8677	116.0406	1
15	2	2.64	118.1164	0	557.8677	116.0406	2
15	2	3.52	557.8207	0	557.8677	116.0406	1
15	2	3.52	103.6787	0	557.8677	116.0406	2
15	2	3.96	547.1108	0	557.8677	116.0406	1
15	2	3.96	113.5441	0	557.8677	116.0406	2
15	2	4.40	555.8391	0	557.8677	116.0406	1
15	2	4.40	134.2307	0	557.8677	116.0406	2
15	2	4.62	569.7287	0	557.8677	116.0406	1
15	2	4.62	102.3546	0	557.8677	116.0406	2
15	2	5.50	575.1499	0	557.8677	116.0406	1
15	2	5.50	89.1135	0	557.8677	116.0406	2
15	2	5.72	564.0126	0	557.8677	116.0406	1
15	2	5.72	110.8136	0	557.8677	116.0406	2
15	3	0	0	3	419.7494	93.3575	1
15	3	0.00	419.7494	0	419.7494	93.3575	1
15	3	0.00	93.3575	0	419.7494	93.3575	2
15	3	0.22	440.6604	0	419.7494	93.3575	1
15	3	0.22	108.0607	0	419.7494	93.3575	2
15	3	1.10	448.1661	0	419.7494	93.3575	1
15	3	1.10	69.5065	0	419.7494	93.3575	2
15	3	1.32	417.2021	0	419.7494	93.3575	1
15	3	1.32	82.1608	0	419.7494	93.3575	2
15	3	1.54	425.1147	0	419.7494	93.3575	1
15	3	1.54	99.7830	0	419.7494	93.3575	2
15	3	1.76	431.1439	0	419.7494	93.3575	1
15	3	1.76	92.0590	0	419.7494	93.3575	2
15	3	2.42	425.7067	0	419.7494	93.3575	1
15	3	2.42	87.3280	0	419.7494	93.3575	2
15	3	2.64	428.3428	0	419.7494	93.3575	1
15	3	2.64	88.3500	0	419.7494	93.3575	2
15	3	3.52	416.5112	0	419.7494	93.3575	1
15	3	3.52	84.4959	0	419.7494	93.3575	2
15	3	3.96	431.0032	0	419.7494	93.3575	1
15	3	3.96	90.9383	0	419.7494	93.3575	2
15	3	4.18	438.4388	0	419.7494	93.3575	1
15	3	4.18	68.0936	0	419.7494	93.3575	2
15	3	5.94	429.0916	0	419.7494	93.3575	1
15	3	5.94	83.5777	0	419.7494	93.3575	2
15	4	0	0	3	322.6994	82.0233	1
15	4	0.00	322.6994	0	322.6994	82.0233	1
15	4	0.00	82.0233	0	322.6994	82.0233	2
15	4	0.22	320.2775	0	322.6994	82.0233	1
15	4	0.22	86.5884	0	322.6994	82.0233	2
15	4	0.66	324.7567	0	322.6994	82.0233	1
15	4	0.66	57.6717	0	322.6994	82.0233	2
15	4	1.10	319.5029	0	322.6994	82.0233	1
15	4	1.10	69.5263	0	322.6994	82.0233	2
15	4	1.32	323.3429	0	322.6994	82.0233	1
15	4	1.32	72.1376	0	322.6994	82.0233	2
15	4	2.20	325.8636	0	322.6994	82.0233	1
15	4	2.20	66.7500	0	322.6994	82.0233	2
15	4	2.64	332.8448	0	322.6994	82.0233	1
15	4	2.64	84.4900	0	322.6994	82.0233	2
15	4	3.74	323.6420	0	322.6994	82.0233	1
15	4	3.74	58.7481	0	322.6994	82.0233	2
15	4	4.18	355.2369	0	322.6994	82.0233	1
15	4	4.18	58.2209	0	322.6994	82.0233	2
15	4	5.06	341.7516	0	322.6994	82.0233	1
15	4	5.06	61.9631	0	322.6994	82.0233	2
15	4	5.50	349.6619	0	322.6994	82.0233	1
15	4	5.50	71.8643	0	322.6994	82.0233	2
15	4	6.16	339.2543	0	322.6994	82.0233	1
15	4	6.16	74.0657	0	322.6994	82.0233	2
16	1	0	0	3	539.7102	353.0846	1
16	1	0.00	539.7102	0	539.7102	353.0846	1
16	1	0.00	353.0846	0	539.7102	353.0846	2
16	1	0.22	545.7830	0	539.7102	353.0846	1
16	1	0.22	358.7966	0	539.7102	353.0846	2
16	1	0.88	562.7394	0	539.7102	353.0846	1
16	1	0.88	333.6994	0	539.7102	353.0846	2
16	1	1.76	565.0805	0	539.7102	353.0846	1
16	1	1.76	348.8129	0	539.7102	353.0846	2
16	1	1.98	552.5137	0	539.7102	353.0846	1
16	1	1.98	337.1386	0	539.7102	353.0846	2
16	1	2.42	572.2659	0	539.7102	353.0846	1
16	1	2.42	339.6361	0	539.7102	353.0846	2
16	1	3.74	566.3385	0	539.7102	353.0846	1
16	1	3.74	341.6896	0	539.7102	353.0846	2
16	1	4.18	561.4607	0	539.7102	353.0846	1
16	1	4.18	348.1612	0	539.7102	353.0846	2
16	1	4.84	545.3763	0	539.7102	353.0846	1
16	1	4.84	355.4433	0	539.7102	353.0846	2
16	1	5.50	563.6499	0	539.7102	353.0846	1
16	1	5.50	345.0807	0	539.7102	353.0846	2
16	1	5.72	556.8350	0	539.7102	353.0846	1
16	1	5.72	359.7304	0	539.7102	353.0846	2
16	1	5.94	561.7887	0	539.7102	353.0846	1
16	1	5.94	350.0719	0	539.7102	353.0846	2
16	2	0	0	3	430.1512	306.9654	1
16	2	0.00	430.1512	0	430.1512	306.9654	1
16	2	0.00	306.9654	0	430.1512	306.9654	2
16	2	0.88	436.4861	0	430.1512	306.9654	1
16	2	0.88	269.7237	0	430.1512	306.9654	2
16	2	2.42	443.3375	0	430.1512	306.9654	1
16	2	2.42	265.9707	0	430.1512	306.9654	2
16	2	2.86	433.7987	0	430.1512	306.9654	1
16	2	2.86	280.5039	0	430.1512	306.9654	2
16	2	3.08	449.7531	0	430.1512	306.9654	1
16	2	3.08	281.0189	0	430.1512	306.9654	2
16	2	3.30	447.8161	0	430.1512	306.9654	1
16	2	3.30	265.7039	0	430.1512	306.9654	2
16	2	4.84	441.2775	0	430.1512	306.9654	1
16	2	4.84	299.2882	0	430.1512	306.9654	2
16	2	5.06	452.4309	0	430.1512	306.9654	1
16	2	5.06	265.7613	0	430.1512	306.9654	2
16	2	5.28	435.3388	0	430.1512	306.9654	1
16	2	5.28	274.5388	0	430.1512	306.9654	2
16	2	5.50	459.5423	0	430.1512	306.9654	1
16	2	5.50	279.4634	0	430.1512	306.9654	2
16	2	5.72	462.4804	0	430.1512	306.9654	1
16	2	5.72	271.9680	0	430.1512	306.9654	2
16	2	5.94	439.8406	0	430.1512	306.9654	1
16	2	5.94	280.9504	0	430.1512	306.9654	2
16	3	0	0	3	347.9003	213.7009	1
16	3	0.00	347.9003	0	347.9003	213.7009	1
16	3	0.00	213.7009	0	347.9003	213.7009	2
16	3	0.22	355.0577	0	347.9003	213.7009	1
16	3	0.22	226.0784	0	347.9003	213.7009	2
16	3	0.66	343.7702	0	347.9003	213.7009	1
16	3	0.66	217.7797	0	347.9003	213.7009	2
16	3	1.76	336.7836	0	347.9003	213.7009	1
16	3	1.76	219.0535	0	347.9003	213.7009	2
16	3	1.98	368.6283	0	347.9003	213.7009	1
16	3	1.98	226.3057	0	347.9003	213.7009	2
16	3	2.64	351.0349	0	347.9003	213.7009	1
16	3	2.64	212.2689	0	347.9003	213.7009	2
16	3	2.86	356.7020	0	347.9003	213.7009	1
16	3	2.86	210.0698	0	347.9003	213.7009	2
16	3	3.52	342.3801	0	347.9003	213.7009	1
16	3	3.52	204.7082	0	347.9003	213.7009	2
16	3	4.40	351.7819	0	347.9003	213.7009	1
16	3	4.40	223.9765	0	347.9003	213.7009	2
16	3	4.62	337.7239	0	347.9003	213.7009	1
16	3	4.62	213.6617	0	347.9003	213.7009	2
16	3	5.28	350.5150	0	347.9003	213.7009	1
16	3	5.28	216.4249	0	347.9003	213.7009	2
16	3	5.72	357.3940	0	347.9003	213.7009	1
16	3	5.72	227.0788	0	347.9003	213.7009	2
16	4	0	0	3	267.0188	190.2809	1
16	4	0.00	267.0188	0	267.0188	190.2809	1
16	4	0.00	190.2809	0	267.0188	190.2809	2
16	4	0.66	290.2063	0	267.0188	190.2809	1
16	4	0.66	183.8469	0	267.0188	190.2809	2
16	4	1.54	266.6128	0	267.0188	190.2809	1
16	4	1.54	151.6655	0	267.0188	190.2809	2
16	4	1.76	287.6467	0	267.0188	190.2809	1
16	4	1.76	157.4881	0	267.0188	190.2809	2
16	4	1.98	281.7797	0	267.0188	190.2809	1
16	4	1.98	155.0801	0	267.0188	190.2809	2
16	4	2.20	275.1377	0	267.0188	190.2809	1
16	4	2.20	177.0661	0	267.0188	190.2809	2
16	4	2.64	262.6025	0	267.0188	190.2809	1
16	4	2.64	173.8039	0	267.0188	190.2809	2
16	4	3.30	272.4382	0	267.0188	190.2809	1
16	4	3.30	182.4783	0	267.0188	190.2809	2
16	4	3.52	272.9733	0	267.0188	190.2809	1
16	4	3.52	168.8301	0	267.0188	190.2809	2
16	4	3.74	274.3401	0	267.0188	190.2809	1
16	4	3.74	171.5786	0	267.0188	190.2809	2
16	4	4.18	275.1151	0	267.0188	190.2809	1
16	4	4.18	166.7192	0	267.0188	190.2809	2
16	4	5.50	262.8357	0	267.0188	190.2809	1
16	4	5.50	188.6589	0	267.0188	190.2809	2
17	1	0	0	3	291.9281	631.0676	1
17	1	0.00	291.9281	0	291.9281	631.0676	1
17	1	0.00	631.0676	0	291.9281	631.0676	2
17	1	0.44	308.8866	0	291.9281	631.0676	1
17	1	0.44	605.3763	0	291.9281	631.0676	2
17	1	0.66	331.2082	0	291.9281	631.0676	1
17	1	0.66	635.9600	0	291.9281	631.0676	2
17	1	1.32	329.9714	0	291.9281	631.0676	1
17	1	1.32	618.8250	0	291.9281	631.0676	2
17	1	1.54	323.3736	0	291.9281	631.0676	1
17	1	1.54	595.6311	0	291.9281	631.0676	2
17	1	1.76	298.7523	0	291.9281	631.0676	1
17	1	1.76	619.4271	0	291.9281	631.0676	2
17	1	2.42	313.6446	0	291.9281	631.0676	1
17	1	2.42	598.3744	0	291.9281	631.0676	2
17	1	3.30	323.0322	0	291.9281	631.0676	1
17	1	3.30	603.9328	0	291.9281	631.0676	2
17	1	3.74	330.6383	0	291.9281	631.0676	1
17	1	3.74	613.9431	0	291.9281	631.0676	2
17	1	4.18	311.3224	0	291.9281	631.0676	1
17	1	4.18	615.9528	0	291.9281	631.0676	2
17	1	5.50	332.6837	0	291.9281	631.0676	1
17	1	5.50	612.1416	0	291.9281	631.0676	2
17	1	6.16	334.7368	0	291.9281	631.0676	1
17	1	6.16	607.0541	0	291.9281	631.0676	2
17	2	0	0	3	232.4405	513.7833	1
17	2	0.00	232.4405	0	232.4405	513.7833	1
17	2	0.00	513.7833	0	232.4405	513.7833	2
17	2	0.22	233.0560	0	232.4405	513.7833	1
17	2	0.22	495.3375	0	232.4405	513.7833	2
17	2	0.66	265.7494	0	232.4405	513.7833	1
17	2	0.66	497.8636	0	232.4405	513.7833	2
17	2	0.88	265.5082	0	232.4405	513.7833	1
17	2	0.88	506.5979	0	232.4405	513.7833	2
17	2	1.32	260.6779	0	232.4405	513.7833	1
17	2	1.32	495.1607	0	232.4405	513.7833	2
17	2	1.76	277.2176	0	232.4405	513.7833	1
17	2	1.76	521.1912	0	232.4405	513.7833	2
17	2	1.98	272.2774	0	232.4405	513.7833	1
17	2	1.98	508.4389	0	232.4405	513.7833	2
17	2	2.86	258.0013	0	232.4405	513.7833	1
17	2	2.86	501.2164	0	232.4405	513.7833	2
17	2	3.52	273.6055	0	232.4405	513.7833	1
17	2	3.52	497.4482	0	232.4405	513.7833	2
17	2	4.62	267.7500	0	232.4405	513.7833	1
17	2	4.62	523.2638	0	232.4405	513.7833	2
17	2	5.06	256.9900	0	232.4405	513.7833	1
17	2	5.06	504.4589	0	232.4405	513.7833	2
17	2	5.28	269.2063	0	232.4405	513.7833	1
17	2	5.28	509.9068	0	232.4405	513.7833	2
17	3	0	0	3	213.0718	413.9507	1
17	3	0.00	213.0718	0	213.0718	413.9507	1
17	3	0.00	413.9507	0	213.0718	413.9507	2
17	3	0.44	206.3056	0	213.0718	413.9507	1
17	3	0.44	402.9786	0	213.0718	413.9507	2
17	3	1.32	215.4153	0	213.0718	413.9507	1
17	3	1.32	406.6873	0	213.0718	413.9507	2
17	3	2.42	214.9086	0	213.0718	413.9507	1
17	3	2.42	411.7466	0	213.0718	413.9507	2
17	3	2.64	207.0582	0	213.0718	413.9507	1
17	3	2.64	416.6216	0	213.0718	413.9507	2
17	3	3.52	203.8746	0	213.0718	413.9507	1
17	3	3.52	396.8119	0	213.0718	413.9507	2
17	3	4.18	221.3413	0	213.0718	413.9507	1
17	3	4.18	400.9821	0	213.0718	413.9507	2
17	3	4.40	235.1919	0	213.0718	413.9507	1
17	3	4.40	411.8885	0	213.0718	413.9507	2
17	3	4.62	206.3442	0	213.0718	413.9507	1
17	3	4.62	396.4135	0	213.0718	413.9507	2
17	3	5.06	215.3600	0	213.0718	413.9507	1
17	3	5.06	406.3079	0	213.0718	413.9507	2
17	3	5.50	207.6913	0	213.0718	413.9507	1
17	3	5.50	404.2353	0	213.0718	413.9507	2
17	3	5.94	226.3037	0	213.0718	413.9507	1
17	3	5.94	400.9996	0	213.0718	413.9507	2
17	4	0	0	3	147.8156	352.4930	1
17	4	0.00	147.8156	0	147.8156	352.4930	1
17	4	0.00	352.4930	0	147.8156	352.4930	2
17	4	0.44	178.2643	0	147.8156	352.4930	1
17	4	0.44	323.5867	0	147.8156	352.4930	2
17	4	0.66	165.3848	0	147.8156	352.4930	1
17	4	0.66	321.0006	0	147.8156	352.4930	2
17	4	0.88	170.0892	0	147.8156	352.4930	1
17	4	0.88	331.6250	0	147.8156	352.4930	2
17	4	1.54	166.6129	0	147.8156	352.4930	1
17	4	1.54	328.7308	0	147.8156	352.4930	2
17	4	2.20	170.1618	0	147.8156	352.4930	1
17	4	2.20	330.0024	0	147.8156	352.4930	2
17	4	2.64	189.7937	0	147.8156	352.4930	1
17	4	2.64	337.5912	0	147.8156	352.4930	2
17	4	3.08	172.4825	0	147.8156	352.4930	1
17	4	3.08	333.7221	0	147.8156	352.4930	2
17	4	3.74	168.4884	0	147.8156	352.4930	1
17	4	3.74	349.0850	0	147.8156	352.4930	2
17	4	4.18	179.2702	0	147.8156	352.4930	1
17	4	4.18	325.2206	0	147.8156	352.4930	2
17	4	5.06	162.2000	0	147.8156	352.4930	1
17	4	5.06	319.7223	0	147.8156	352.4930	2
17	4	6.38	186.6157	0	147.8156	352.4930	1
17	4	6.38	319.3927	0	147.8156	352.4930	2
18	1	0	0	3	305.2784	640.3669	1
18	1	0.00	305.2784	0	305.2784	640.3669	1
18	1	0.00	640.3669	0	305.2784	640.3669	2
18	1	1.32	331.5204	0	305.2784	640.3669	1
18	1	1.32	604.2664	0	305.2784	640.3669	2
18	1	1.76	349.8350	0	305.2784	640.3669	1
18	1	1.76	582.3540	0	305.2784	640.3669	2
18	1	1.98	346.1599	0	305.2784	640.3669	1
18	1	1.98	606.8263	0	305.2784	640.3669	2
18	1	2.64	348.2868	0	305.2784	640.3669	1
18	1	2.64	592.0072	0	305.2784	640.3669	2
18	1	2.86	359.5981	0	305.2784	640.3669	1
18	1	2.86	597.1306	0	305.2784	640.3669	2
18	1	4.40	345.1715	0	305.2784	640.3669	1
18	1	4.40	596.0396	0	305.2784	640.3669	2
18	1	4.62	335.5214	0	305.2784	640.3669	1
18	1	4.62	608.8587	0	305.2784	640.3669	2
18	1	5.06	345.5415	0	305.2784	640.3669	1
18	1	5.06	589.3775	0	305.2784	640.3669	2
18	1	5.28	342.7826	0	305.2784	640.3669	1
18	1	5.28	587.7914	0	305.2784	640.3669	2
18	1	5.72	332.1003	0	305.2784	640.3669	1
18	1	5.72	588.7533	0	305.2784	640.3669	2
18	1	6.38	334.9624	0	305.2784	640.3669	1
18	1	6.38	606.5853	0	305.2784	640.3669	2
18	2	0	0	3	251.1259	493.8435	1
18	2	0.00	251.1259	0	251.1259	493.8435	1
18	2	0.00	493.8435	0	251.1259	493.8435	2
18	2	0.22	247.2575	0	251.1259	493.8435	1
18	2	0.22	488.2932	0	251.1259	493.8435	2
18	2	1.10	275.1079	0	251.1259	493.8435	1
18	2	1.10	489.1447	0	251.1259	493.8435	2
18	2	2.86	269.8907	0	251.1259	493.8435	1
18	2	2.86	478.1272	0	251.1259	493.8435	2
18	2	3.30	275.4305	0	251.1259	493.8435	1
18	2	3.30	479.4589	0	251.1259	493.8435	2
18	2	3.52	279.2295	0	251.1259	493.8435	1
18	2	3.52	477.5499	0	251.1259	493.8435	2
18	2	3.74	283.4849	0	251.1259	493.8435	1
18	2	3.74	489.7398	0	251.1259	493.8435	2
18	2	3.96	279.0953	0	251.1259	493.8435	1
18	2	3.96	496.6767	0	251.1259	493.8435	2
18	2	4.40	284.6947	0	251.1259	493.8435	1
18	2	4.40	476.2936	0	251.1259	493.8435	2
18	2	4.84	261.4951	0	251.1259	493.8435	1
18	2	4.84	462.7352	0	251.1259	493.8435	2
18	2	5.50	283.3270	0	251.1259	493.8435	1
18	2	5.50	492.5879	0	251.1259	493.8435	2
18	2	5.72	285.1839	0	251.1259	493.8435	1
18	2	5.72	496.5402	0	251.1259	493.8435	2
18	3	0	0	3	214.9824	417.5174	1
18	3	0.00	214.9824	0	214.9824	417.5174	1
18	3	0.00	417.5174	0	214.9824	417.5174	2
18	3	0.44	209.1227	0	214.9824	417.5174	1
18	3	0.44	417.8706	0	214.9824	417.5174	2
18	3	1.32	232.5774	0	214.9824	417.5174	1
18	3	1.32	398.8169	0	214.9824	417.5174	2
18	3	1.98	220.0700	0	214.9824	417.5174	1
18	3	1.98	394.8915	0	214.9824	417.5174	2
18	3	2.20	232.7055	0	214.9824	417.5174	1
18	3	2.20	402.1351	0	214.9824	417.5174	2
18	3	2.42	213.2216	0	214.9824	417.5174	1
18	3	2.42	394.4010	0	214.9824	417.5174	2
18	3	3.08	220.5146	0	214.9824	417.5174	1
18	3	3.08	392.0712	0	214.9824	417.5174	2
18	3	3.30	227.3105	0	214.9824	417.5174	1
18	3	3.30	388.0098	0	214.9824	417.5174	2
18	3	3.96	219.1710	0	214.9824	417.5174	1
18	3	3.96	379.5840	0	214.9824	417.5174	2
18	3	4.62	233.5362	0	214.9824	417.5174	1
18	3	4.62	383.8702	0	214.9824	417.5174	2
18	3	5.72	232.7871	0	214.9824	417.5174	1
18	3	5.72	387.7482	0	214.9824	417.5174	2
18	3	5.94	242.2540	0	214.9824	417.5174	1
18	3	5.94	383.3406	0	214.9824	417.5174	2
18	4	0	0	3	174.2704	343.7711	1
18	4	0.00	174.2704	0	174.2704	343.7711	1
18	4	0.00	343.7711	0	174.2704	343.7711	2
18	4	0.44	171.2926	0	174.2704	343.7711	1
18	4	0.44	348.2171	0	174.2704	343.7711	2
18	4	0.66	182.4137	0	174.2704	343.7711	1
18	4	0.66	326.5867	0	174.2704	343.7711	2
18	4	0.88	196.2729	0	174.2704	343.7711	1
18	4	0.88	322.3417	0	174.2704	343.7711	2
18	4	1.54	181.5568	0	174.2704	343.7711	1
18	4	1.54	324.4594	0	174.2704	343.7711	2
18	4	1.98	183.5794	0	174.2704	343.7711	1
18	4	1.98	323.0335	0	174.2704	343.7711	2
18	4	2.42	164.1489	0	174.2704	343.7711	1
18	4	2.42	307.9704	0	174.2704	343.7711	2
18	4	2.64	191.0656	0	174.2704	343.7711	1
18	4	2.64	325.8416	0	174.2704	343.7711	2
18	4	3.30	186.6232	0	174.2704	343.7711	1
18	4	3.30	323.8025	0	174.2704	343.7711	2
18	4	3.74	202.4130	0	174.2704	343.7711	1
18	4	3.74	324.4177	0	174.2704	343.7711	2
18	4	4.62	184.3206	0	174.2704	343.7711	1
18	4	4.62	314.8477	0	174.2704	343.7711	2
18	4	5.72	183.9922	0	174.2704	343.7711	1
18	4	5.72	331.5116	0	174.2704	343.7711	2
19	1	0	0	3	730.7029	169.9187	1
19	1	0.00	730.7029	0	730.7029	169.9187	1
19	1	0.00	169.9187	0	730.7029	169.9187	2
19	1	0.22	714.2672	0	730.7029	169.9187	1
19	1	0.22	165.0927	0	730.7029	169.9187	2
19	1	2.20	732.3720	0	730.7029	169.9187	1
19	1	2.20	158.5573	0	730.7029	169.9187	2
19	1	2.42	738.0103	0	730.7029	169.9187	1
19	1	2.42	142.6102	0	730.7029	169.9187	2
19	1	3.30	744.6246	0	730.7029	169.9187	1
19	1	3.30	155.5832	0	730.7029	169.9187	2
19	1	3.52	734.7976	0	730.7029	169.9187	1
19	1	3.52	142.5538	0	730.7029	169.9187	2
19	1	4.40	728.5049	0	730.7029	169.9187	1
19	1	4.40	134.2425	0	730.7029	169.9187	2
19	1	5.06	734.3119	0	730.7029	169.9187	1
19	1	5.06	138.5801	0	730.7029	169.9187	2
19	1	5.28	725.6844	0	730.7029	169.9187	1
19	1	5.28	145.6411	0	730.7029	169.9187	2
19	1	5.50	737.7705	0	730.7029	169.9187	1
19	1	5.50	147.6601	0	730.7029	169.9187	2
19	1	5.94	733.9528	0	730.7029	169.9187	1
19	1	5.94	146.2877	0	730.7029	169.9187	2
19	1	6.16	725.7405	0	730.7029	169.9187	1
19	1	6.16	134.4865	0	730.7029	169.9187	2
19	2	0	0	3	554.5302	132.6244	1
19	2	0.00	554.5302	0	554.5302	132.6244	1
19	2	0.00	132.6244	0	554.5302	132.6244	2
19	2	0.44	548.6704	0	554.5302	132.6244	1
19	2	0.44	104.8056	0	554.5302	132.6244	2
19	2	1.32	570.6991	0	554.5302	132.6244	1
19	2	1.32	123.6756	0	554.5302	132.6244	2
19	2	1.54	564.3122	0	554.5302	132.6244	1
19	2	1.54	102.7595	0	554.5302	132.6244	2
19	2	1.76	559.6708	0	554.5302	132.6244	1
19	2	1.76	127.0690	0	554.5302	132.6244	2
19	2	1.98	553.8299	0	554.5302	132.6244	1
19	2	1.98	118.1531	0	554.5302	132.6244	2
19	2	2.42	553.3700	0	554.5302	132.6244	1
19	2	2.42	118.9361	0	554.5302	132.6244	2
19	2	2.64	558.7297	0	554.5302	132.6244	1
19	2	2.64	108.0843	0	554.5302	132.6244	2
19	2	2.86	543.9549	0	554.5302	132.6244	1
19	2	2.86	117.2699	0	554.5302	132.6244	2
19	2	3.08	557.5847	0	554.5302	132.6244	1
19	2	3.08	117.4413	0	554.5302	132.6244	2
19	2	4.40	561.5003	0	554.5302	132.6244	1
19	2	4.40	123.1841	0	554.5302	132.6244	2
19	2	5.28	576.1636	0	554.5302	132.6244	1
19	2	5.28	105.8170	0	554.5302	132.6244	2
19	3	0	0	3	424.9798	108.0578	1
19	3	0.00	424.9798	0	424.9798	108.0578	1
19	3	0.00	108.0578	0	424.9798	108.0578	2
19	3	0.44	443.0926	0	424.9798	108.0578	1
19	3	0.44	91.4121	0	424.9798	108.0578	2
19	3	0.66	437.1977	0	424.9798	108.0578	1
19	3	0.66	94.5542	0	424.9798	108.0578	2
19	3	1.10	412.6168	0	424.9798	108.0578	1
19	3	1.10	79.5596	0	424.9798	108.0578	2
19	3	1.32	426.7725	0	424.9798	108.0578	1
19	3	1.32	72.8729	0	424.9798	108.0578	2
19	3	1.54	430.3142	0	424.9798	108.0578	1
19	3	1.54	90.6679	0	424.9798	108.0578	2
19	3	3.52	445.6331	0	424.9798	108.0578	1
19	3	3.52	93.2203	0	424.9798	108.0578	2
19	3	3.74	423.5445	0	424.9798	108.0578	1
19	3	3.74	77.4607	0	424.9798	108.0578	2
19	3	3.96	437.8498	0	424.9798	108.0578	1
19	3	3.96	80.1610	0	424.9798	108.0578	2
19	3	4.84	453.9683	0	424.9798	108.0578	1
19	3	4.84	90.2869	0	424.9798	108.0578	2
19	3	5.06	439.5119	0	424.9798	108.0578	1
19	3	5.06	95.3415	0	424.9798	108.0578	2
19	3	5.72	430.6665	0	424.9798	108.0578	1
19	3	5.72	81.9854	0	424.9798	108.0578	2
19	4	0	0	3	316.4430	99.2942	1
19	4	0.00	316.4430	0	316.4430	99.2942	1
19	4	0.00	99.2942	0	316.4430	99.2942	2
19	4	0.22	351.2676	0	316.4430	99.2942	1
19	4	0.22	83.1895	0	316.4430	99.2942	2
19	4	1.54	329.9401	0	316.4430	99.2942	1
19	4	1.54	67.7870	0	316.4430	99.2942	2
19	4	1.98	319.5742	0	316.4430	99.2942	1
19	4	1.98	71.8040	0	316.4430	99.2942	2
19	4	2.42	335.8451	0	316.4430	99.2942	1
19	4	2.42	52.3686	0	316.4430	99.2942	2
19	4	2.64	325.6268	0	316.4430	99.2942	1
19	4	2.64	68.3435	0	316.4430	99.2942	2
19	4	3.74	328.9580	0	316.4430	99.2942	1
19	4	3.74	59.6843	0	316.4430	99.2942	2
19	4	4.62	336.8107	0	316.4430	99.2942	1
19	4	4.62	74.6117	0	316.4430	99.2942	2
19	4	5.06	330.9467	0	316.4430	99.2942	1
19	4	5.06	47.6182	0	316.4430	99.2942	2
19	4	5.28	321.0229	0	316.4430	99.2942	1
19	4	5.28	57.6974	0	316.4430	99.2942	2
19	4	5.94	335.9318	0	316.4430	99.2942	1
19	4	5.94	69.4116	0	316.4430	99.2942	2
19	4	6.38	329.6231	0	316.4430	99.2942	1
19	4	6.38	75.0265	0	316.4430	99.2942	2
20	1	0	0	3	728.3596	171.1428	1
20	1	0.00	728.3596	0	728.3596	171.1428	1
20	1	0.00	171.1428	0	728.3596	171.1428	2
20	1	0.66	745.6504	0	728.3596	171.1428	1
20	1	0.66	148.2703	0	728.3596	171.1428	2
20	1	1.10	745.3468	0	728.3596	171.1428	1
20	1	1.10	138.2493	0	728.3596	171.1428	2
20	1	1.76	741.2435	0	728.3596	171.1428	1
20	1	1.76	146.7817	0	728.3596	171.1428	2
20	1	2.42	721.5605	0	728.3596	171.1428	1
20	1	2.42	135.7744	0	728.3596	171.1428	2
20	1	2.64	747.9721	0	728.3596	171.1428	1
20	1	2.64	146.6462	0	728.3596	171.1428	2
20	1	2.86	720.6072	0	728.3596	171.1428	1
20	1	2.86	144.7818	0	728.3596	171.1428	2
20	1	3.96	737.5903	0	728.3596	171.1428	1
20	1	3.96	135.9439	0	728.3596	171.1428	2
20	1	4.18	715.4123	0	728.3596	171.1428	1
20	1	4.18	139.5092	0	728.3596	171.1428	2
20	1	4.40	719.0858	0	728.3596	171.1428	1
20	1	4.40	145.2143	0	728.3596	171.1428	2
20	1	4.84	730.7057	0	728.3596	171.1428	1
20	1	4.84	136.4827	0	728.3596	171.1428	2
20	1	5.28	725.1139	0	728.3596	171.1428	1
20	1	5.28	145.3567	0	728.3596	171.1428	2
20	2	0	0	3	552.1754	129.4490	1
20	2	0.00	552.1754	0	552.1754	129.4490	1
20	2	0.00	129.4490	0	552.1754	129.4490	2
20	2	1.32	570.6259	0	552.1754	129.4490	1
20	2	1.32	107.6795	0	552.1754	129.4490	2
20	2	2.42	569.3901	0	552.1754	129.4490	1
20	2	2.42	101.3726	0	552.1754	129.4490	2
20	2	2.86	582.6595	0	552.1754	129.4490	1
20	2	2.86	101.2633	0	552.1754	129.4490	2
20	2	3.52	568.4724	0	552.1754	129.4490	1
20	2	3.52	103.2217	0	552.1754	129.4490	2
20	2	3.74	558.9700	0	552.1754	129.4490	1
20	2	3.74	103.7073	0	552.1754	129.4490	2
20	2	3.96	571.3683	0	552.1754	129.4490	1
20	2	3.96	120.0430	0	552.1754	129.4490	2
20	2	4.18	557.7050	0	552.1754	129.4490	1
20	2	4.18	103.9675	0	552.1754	129.4490	2
20	2	4.40	572.2427	0	552.1754	129.4490	1
20	2	4.40	109.7372	0	552.1754	129.4490	2
20	2	4.62	569.9856	0	552.1754	129.4490	1
20	2	4.62	114.9209	0	552.1754	129.4490	2
20	2	5.72	577.2390	0	552.1754	129.4490	1
20	2	5.72	112.8595	0	552.1754	129.4490	2
20	2	6.16	573.7893	0	552.1754	129.4490	1
20	2	6.16	108.5176	0	552.1754	129.4490	2
20	3	0	0	3	434.5763	84.3767	1
20	3	0.00	434.5763	0	434.5763	84.3767	1
20	3	0.00	84.3767	0	434.5763	84.3767	2
20	3	0.66	439.8024	0	434.5763	84.3767	1
20	3	0.66	91.4839	0	434.5763	84.3767	2
20	3	0.88	427.9615	0	434.5763	84.3767	1
20	3	0.88	90.6713	0	434.5763	84.3767	2
20	3	1.10	407.2416	0	434.5763	84.3767	1
20	3	1.10	63.2254	0	434.5763	84.3767	2
20	3	1.32	428.1175	0	434.5763	84.3767	1
20	3	1.32	95.9726	0	434.5763	84.3767	2
20	3	1.76	425.9883	0	434.5763	84.3767	1
20	3	1.76	102.3922	0	434.5763	84.3767	2
20	3	2.64	430.2438	0	434.5763	84.3767	1
20	3	2.64	87.8082	0	434.5763	84.3767	2
20	3	3.30	438.2537	0	434.5763	84.3767	1
20	3	3.30	89.7242	0	434.5763	84.3767	2
20	3	5.28	440.5714	0	434.5763	84.3767	1
20	3	5.28	79.5970	0	434.5763	84.3767	2
20	3	5.50	448.9265	0	434.5763	84.3767	1
20	3	5.50	74.0315	0	434.5763	84.3767	2
20	3	5.94	440.4238	0	434.5763	84.3767	1
20	3	5.94	93.9080	0	434.5763	84.3767	2
20	3	6.16	433.5085	0	434.5763	84.3767	1
20	3	6.16	81.6564	0	434.5763	84.3767	2
20	4	0	0	3	331.2380	64.7453	1
20	4	0.00	331.2380	0	331.2380	64.7453	1
20	4	0.00	64.7453	0	331.2380	64.7453	2
20	4	0.66	339.6647	0	331.2380	64.7453	1
20	4	0.66	62.2317	0	331.2380	64.7453	2
20	4	1.54	342.4796	0	331.2380	64.7453	1
20	4	1.54	53.4615	0	331.2380	64.7453	2
20	4	1.98	339.4254	0	331.2380	64.7453	1
20	4	1.98	72.5436	0	331.2380	64.7453	2
20	4	2.64	315.1056	0	331.2380	64.7453	1
20	4	2.64	54.1985	0	331.2380	64.7453	2
20	4	2.86	336.6025	0	331.2380	64.7453	1
20	4	2.86	43.8931	0	331.2380	64.7453	2
20	4	3.08	325.5435	0	331.2380	64.7453	1
20	4	3.08	57.1224	0	331.2380	64.7453	2
20	4	3.52	351.0005	0	331.2380	64.7453	1
20	4	3.52	67.6210	0	331.2380	64.7453	2
20	4	4.40	336.7338	0	331.2380	64.7453	1
20	4	4.40	49.0013	0	331.2380	64.7453	2
20	4	4.84	316.5421	0	331.2380	64.7453	1
20	4	4.84	63.1033	0	331.2380	64.7453	2
20	4	5.06	341.6373	0	331.2380	64.7453	1
20	4	5.06	56.4258	0	331.2380	64.7453	2
20	4	6.38	344.9017	0	331.2380	64.7453	1
[truncated: 18,001 more rows]
