# Supplementary material for: Nonlinear mixed-effects modelling for single cell estimation: when, why, and how to use it
Source: BMC Syst Biol. 2015 Sep 4;9:52. doi: 10.1186/s12918-015-0203-x (PMC4559169; doi:10.1186/s12918-015-0203-x)
Supplement: Additional file 1 — Supporting data. A zip-file containing the datasets used in the analysis, MATLAB-files, NONMEM-files, and Monolix-files equivalent to the ones used in the analysis, as well as a mini-tutorial of how to use Monolix. (ZIP 1761 kb) [file 12918_2015_203_MOESM1_ESM.zip › additional_file_1/Model 1 Files/NONMEM/Simulated data/NONMEM_model.mod]

;$SIZE NO= 3200 LIM6=999 MAXIDS=999
$PROB Example model file
$INPUT ID STUD TIME DV EVID ST1 ST2 CMT
$DATA Data\noisy_data_NONMEM.csv IGNORE=@   ; Name of the data file
$SUBROUTINE ADVAN6 TOL=5
$MODEL NCOMP=2 COMP = (NUCLEUS) COMP = (CYTOSOL)

$PK
  TVK12 = THETA(1)
  TVK21 = THETA(2)

  K12 = TVK12*EXP(ETA(1))
  K21 = TVK21*EXP(ETA(2)) 
 
  RES = THETA(3)               ; standard error of residual error (the magnitude)

  BOV = ETA(3)                 ; variability for study 1, random value from N(0,1)
  IF(STUD.EQ.2) BOV = ETA(4)   ; variability for study 2, random value from N(0,1)
  IF(STUD.EQ.3) BOV = ETA(5)   ; variability for study 3, random value from N(0,1)
  IF(STUD.EQ.4) BOV = ETA(6)   ; variability for study 4, random value from N(0,1)

  DOSE1 = ST1 * EXP(BOV * RES) ; dose w. variability scaled with residual error
  DOSE2 = ST2 * EXP(BOV * RES) ; dose w. variability scaled with residual error
  
  A_0(1) = DOSE1               ;initialization w. dose incl. variability
  A_0(2) = DOSE2               ;initialization w. dose incl. variability

$DES
 DADT(1) = -K12*A(1) + K21*A(2)
 DADT(2) =  K12*A(1) - K21*A(2)

$ERROR
  IPRED = F
;alternative coding
;  IF(CMT.EQ.1) IPRED = A(1)
;  IF(CMT.EQ.2) IPRED = A(2)

  W = RES                      ;using residual error magnitude to scale residuals 
  IRES = DV - IPRED
  IF(W.LE.0) W = 1
  IWRES = IRES/W
  Y = IPRED + EPS(1)


;$THETA (0,1,2)    ; 1. K12
;$THETA (0,1,2)    ; 2. K21
$THETA (0,0.8149,5)    ; 1. K12
$THETA (0,0.4679,5)    ; 2. K21
$THETA (1)    ; 3. Residual error

;$OMEGA BLOCK(2) 1
$OMEGA 1
$OMEGA BLOCK(1) 1 
$OMEGA BLOCK(1) SAME 
$OMEGA BLOCK(1) SAME 
$OMEGA BLOCK(1) SAME 
$OMEGA BLOCK(1) SAME 

$SIGMA BLOCK(1) 10         ; 1. 
$EST METHOD=1 MAXEVAL=9999 NOABORT PRINT=1 MSFO=msftab1

$TABLE ID STUD TIME IPRED IWRES CWRES DOSE1 DOSE2
       ONEHEADER FILE=sdtab1

$TABLE ID STUD TIME TVK12 TVK21 K12 K21
       ONEHEADER FILE=patab1
