# Supplementary material for: Nonlinear mixed-effects modelling for single cell estimation: when, why, and how to use it
Source: BMC Syst Biol. 2015 Sep 4;9:52. doi: 10.1186/s12918-015-0203-x (PMC4559169; doi:10.1186/s12918-015-0203-x)
Supplement: Additional file 1 — Supporting data. A zip-file containing the datasets used in the analysis, MATLAB-files, NONMEM-files, and Monolix-files equivalent to the ones used in the analysis, as well as a mini-tutorial of how to use Monolix. (ZIP 1761 kb) [file 12918_2015_203_MOESM1_ESM.zip › additional_file_1/Model 1 Files/parameter_plots.m]

function parameter_plots(original_STS, sparse_STS, noisy_STS, weak_input_STS, ...
    original_NONMEM, sparse_NONMEM, noisy_NONMEM, weak_input_NONMEM)

%% Plot k1

figure;

ymax = 8;

% Original Data
subplot(2,2,1);
set(gca, 'fontsize', 15);
hold on
plot(original_STS(:,1), 'r-', 'linewidth', 2);
plot(original_NONMEM(:,1), 'b-', 'linewidth', 2);
hold off
title('Original data');
xlabel('Dataset');
ylabel('k1_{Estimated}/k2_{True}');
legend('STS', 'NONMEM');
ylim([0 ymax]);

% Sparse Data
subplot(2,2,2);
set(gca, 'fontsize', 15);
hold on
plot(sparse_STS(:,1), 'r-', 'linewidth', 2);
plot(sparse_NONMEM(:,1), 'b-', 'linewidth', 2);
hold off
title('Sparse data');
xlabel('Dataset');
ylabel('k1_{Estimated}/k1_{True}', 'linewidth', 2);
legend('STS', 'NONMEM');
ylim([0 ymax]);

% Noisy Data
subplot(2,2,3);
set(gca, 'fontsize', 15);
hold on
plot(noisy_STS(:,1), 'r-', 'linewidth', 2);
plot(noisy_NONMEM(:,1), 'b-', 'linewidth', 2);
hold off
title('Noisy data');
xlabel('Dataset');
ylabel('k1_{Estimated}/k1_{True}');
legend('STS', 'NONMEM');
ylim([0 ymax]);

% Weak input signal
subplot(2,2,4);
set(gca, 'fontsize', 15);
hold on
plot(weak_input_STS(:,1), 'r-', 'linewidth', 2);
plot(weak_input_NONMEM(:,1), 'b-', 'linewidth', 2);
hold off
title('Weak input signal');
xlabel('Dataset');
ylabel('k1_{Estimated}/k1_{True}');
legend('STS', 'NONMEM');
ylim([0 ymax]);


%% Plot k2

figure;


% Original Data
subplot(2,2,1);
set(gca, 'fontsize', 15);
hold on
plot(original_STS(:,2), 'r-', 'linewidth', 2);
plot(original_NONMEM(:,2), 'b-', 'linewidth', 2);
hold off
title('Original data');
xlabel('Dataset');
ylabel('k2_{Estimated}/k2_{True}');
legend('STS', 'NONMEM');
ylim([0 ymax]);

% Sparse Data
subplot(2,2,2);
set(gca, 'fontsize', 15);
hold on
plot(sparse_STS(:,2), 'r-', 'linewidth', 2);
plot(sparse_NONMEM(:,2), 'b-', 'linewidth', 2);
hold off
title('Sparse data');
xlabel('Dataset');
ylabel('k2_{Estimated}/k2_{True}', 'linewidth', 2);
legend('STS', 'NONMEM');
ylim([0 ymax]);

% Noisy Data
subplot(2,2,3);
set(gca, 'fontsize', 15);
hold on
plot(noisy_STS(:,2), 'r-', 'linewidth', 2);
plot(noisy_NONMEM(:,2), 'b-', 'linewidth', 2);
hold off
title('Noisy data');
xlabel('Dataset');
ylabel('k2_{Estimated}/k2_{True}');
legend('STS', 'NONMEM');
ylim([0 ymax]);

% Weak input signal
subplot(2,2,4);
set(gca, 'fontsize', 15);
hold on
plot(weak_input_STS(:,2), 'r-', 'linewidth', 2);
plot(weak_input_NONMEM(:,2), 'b-', 'linewidth', 2);
hold off
title('Weak input signal');
xlabel('Dataset');
ylabel('k2_{Estimated}/k2_{True}');
legend('STS', 'NONMEM');
ylim([0 ymax]);


end
