# Supplementary material for: Nonlinear mixed-effects modelling for single cell estimation: when, why, and how to use it
Source: BMC Syst Biol. 2015 Sep 4;9:52. doi: 10.1186/s12918-015-0203-x (PMC4559169; doi:10.1186/s12918-015-0203-x)
Supplement: Additional file 1 — Supporting data. A zip-file containing the datasets used in the analysis, MATLAB-files, NONMEM-files, and Monolix-files equivalent to the ones used in the analysis, as well as a mini-tutorial of how to use Monolix. (ZIP 1761 kb) [file 12918_2015_203_MOESM1_ESM.zip › additional_file_1/Model 1 Files/run_script_data_plots.m]

close all
clear all

markersize = 5;
linewidth = 2;
cell = 1;

figure;
nucleus_handle = gca;
figure;
cytosol_handle = gca;

% Noisy data
load('STS\Simulated data\Data\noisy_data_STS.mat');
std = 50; % Standard deviation of the added additive noisy
color = [0.75 0 0.75];

noisy_nucleus_handle = data_plot(nucleus_handle, noisy_output1{cell}(:,1), ... 
    noisy_output2{cell}(:,1), noisy_output3{cell}(:,1), ...
    noisy_output4{cell}(:,1), time1{cell}, time2{cell}, time3{cell}, ... 
    time4{cell}, std, color, markersize, linewidth);

noisy_cytosol_handle = data_plot(cytosol_handle, noisy_output1{cell}(:,2), ... 
    noisy_output2{cell}(:,2), noisy_output3{cell}(:,2), ...
    noisy_output4{cell}(:,2), time1{cell}, time2{cell}, time3{cell}, ...
    time4{cell}, std, color, markersize, linewidth);

% Original data
load('STS\Simulated data\Data\original_data_STS.mat');
std = 10; % Standard deviation of the added additive noisy
color = 'g';

original_nucleus_handle = data_plot(nucleus_handle, noisy_output1{cell}(:,1), ... 
    noisy_output2{cell}(:,1), noisy_output3{cell}(:,1), ...
    noisy_output4{cell}(:,1), time1{cell}, time2{cell}, time3{cell}, ... 
    time4{cell}, std, color, markersize, linewidth);

original_cytosol_handle = data_plot(cytosol_handle, noisy_output1{cell}(:,2), ... 
    noisy_output2{cell}(:,2), noisy_output3{cell}(:,2), ...
    noisy_output4{cell}(:,2), time1{cell}, time2{cell}, time3{cell}, ...
    time4{cell}, std, color, markersize, linewidth);

% Weak input data
load('STS\Simulated data\Data\weak_input_data_STS.mat');
std = 10; % Standard deviation of the added additive noisy
color = [0.04 0.52 0.78];

weak_input_nucleus_handle = data_plot(nucleus_handle, noisy_output1{cell}(:,1), ... 
    noisy_output2{cell}(:,1), noisy_output3{cell}(:,1), ...
    noisy_output4{cell}(:,1), time1{cell}, time2{cell}, time3{cell}, ... 
    time4{cell}, std, color, markersize, linewidth);

weak_input_cytosol_handle = data_plot(cytosol_handle, noisy_output1{cell}(:,2), ... 
    noisy_output2{cell}(:,2), noisy_output3{cell}(:,2), ...
    noisy_output4{cell}(:,2), time1{cell}, time2{cell}, time3{cell}, ...
    time4{cell}, std, color, markersize, linewidth);

% Sparse data
load('STS\Simulated data\Data\sparse_data_STS.mat');
std = 10; % Standard deviation of the added additive noisy
color = 'k';

sparse_nucleus_handle = data_plot(nucleus_handle, noisy_output1{cell}(:,1), ... 
    noisy_output2{cell}(:,1), noisy_output3{cell}(:,1), ...
    noisy_output4{cell}(:,1), time1{cell}, time2{cell}, time3{cell}, ... 
    time4{cell}, std, color, markersize, linewidth);

sparse_cytosol_handle = data_plot(cytosol_handle, noisy_output1{cell}(:,2), ... 
    noisy_output2{cell}(:,2), noisy_output3{cell}(:,2), ...
    noisy_output4{cell}(:,2), time1{cell}, time2{cell}, time3{cell}, ...
    time4{cell}, std, color, markersize, linewidth);


% Make legends
legend([noisy_nucleus_handle original_nucleus_handle weak_input_nucleus_handle sparse_nucleus_handle], ...
    {'Noisy Data', 'Original Data', 'Weak Input', 'Sparse Data'})
legend([noisy_cytosol_handle original_cytosol_handle weak_input_cytosol_handle sparse_cytosol_handle], ...
    {'Noisy Data', 'Original Data', 'Weak Input', 'Sparse Data'})
