# Supplementary material for: Nonlinear mixed-effects modelling for single cell estimation: when, why, and how to use it
Source: BMC Syst Biol. 2015 Sep 4;9:52. doi: 10.1186/s12918-015-0203-x (PMC4559169; doi:10.1186/s12918-015-0203-x)
Supplement: Additional file 1 — Supporting data. A zip-file containing the datasets used in the analysis, MATLAB-files, NONMEM-files, and Monolix-files equivalent to the ones used in the analysis, as well as a mini-tutorial of how to use Monolix. (ZIP 1761 kb) [file 12918_2015_203_MOESM1_ESM.zip › additional_file_1/Model 1 Files/run_script_paramter_plots.m]

clear all
close all

load('STS\Simulated data\Parameters\true_parameters');

load('STS\Simulated data\Parameters\original_parameters_STS');
original_STS = original_param_STS./true_param;
load('STS\Simulated data\Parameters\sparse_parameters_STS');
sparse_STS = sparse_param_STS./true_param;
load('STS\Simulated data\Parameters\weak_input_parameters_STS');
weak_input_STS = weak_input_param_STS./true_param;
load('STS\Simulated data\Parameters\noisy_parameters_STS');
noisy_STS = noisy_param_STS./true_param;

load('NONMEM\Simulated data\Parameters\original_parameters_NONMEM');
original_NONMEM = original_param_NONMEM./true_param;
load('NONMEM\Simulated data\Parameters\sparse_parameters_NONMEM');
sparse_NONMEM = sparse_param_NONMEM./true_param;
load('NONMEM\Simulated data\Parameters\weak_input_parameters_NONMEM');
weak_input_NONMEM = weak_input_param_NONMEM./true_param;
load('NONMEM\Simulated data\Parameters\noisy_parameters_NONMEM');
noisy_NONMEM = noisy_param_NONMEM./true_param;

parameter_plots(original_STS, sparse_STS, noisy_STS, weak_input_STS, ...
    original_NONMEM, sparse_NONMEM, noisy_NONMEM, weak_input_NONMEM);
