# Supplementary material for: Nonlinear mixed-effects modelling for single cell estimation: when, why, and how to use it
Source: BMC Syst Biol. 2015 Sep 4;9:52. doi: 10.1186/s12918-015-0203-x (PMC4559169; doi:10.1186/s12918-015-0203-x)
Supplement: Additional file 1 — Supporting data. A zip-file containing the datasets used in the analysis, MATLAB-files, NONMEM-files, and Monolix-files equivalent to the ones used in the analysis, as well as a mini-tutorial of how to use Monolix. (ZIP 1761 kb) [file 12918_2015_203_MOESM1_ESM.zip › additional_file_1/Model 1 Files/STS/Experimental data/main.m]

clear all
close all
%% Setting global variabels
global i
global data
%% Loading the data
load('TreatedData.mat'); %this loads all the data.

DATANAMES{1}  = data_yf_unkd_07;
DATANAMES{2}  = data_yf_unkd_08;
DATANAMES{3}  = data_yf_unkd_10;
DATANAMES{4}  = data_yf_unkd_11;
DATANAMES{5}  = data_yf_unkd_13;
DATANAMES{6}  = data_yf_unkd_15;

DATANAMES{7}  = data_yf_unkm_07;
DATANAMES{8}  = data_yf_unkm_08;
DATANAMES{9}  = data_yf_unkm_10;
DATANAMES{10} = data_yf_unkm_11;
DATANAMES{11} = data_yf_unkm_13;
DATANAMES{12} = data_yf_unkm_15;

clear data_yf_unk*

load('TreatedData_strain S288C_2011-05-24_deltaShs1.mat')
DATANAMES{13} = data_yf_unkd_02;
DATANAMES{14} = data_yf_unkd_04;
DATANAMES{15} = data_yf_unkd_06;
DATANAMES{16} = data_yf_unkd_07;
DATANAMES{17} = data_yf_unkd_08;
DATANAMES{18} = data_yf_unkd_09;
DATANAMES{19} = data_yf_unkd_12;
DATANAMES{20} = data_yf_unkd_13;
DATANAMES{21} = data_yf_unkd_14;
DATANAMES{22} = data_yf_unkd_16;
DATANAMES{23} = data_yf_unkd_17;


DATANAMES{24} = data_yf_unkm_02;
DATANAMES{25} = data_yf_unkm_04;
DATANAMES{26} = data_yf_unkm_06;
DATANAMES{27} = data_yf_unkm_07;
DATANAMES{28} = data_yf_unkm_08;
DATANAMES{29} = data_yf_unkm_09;
DATANAMES{30} = data_yf_unkm_12;
DATANAMES{31} = data_yf_unkm_13;
DATANAMES{32} = data_yf_unkm_14;
DATANAMES{33} = data_yf_unkm_16;
DATANAMES{34} = data_yf_unkm_17;

clear data_yf_unk*

load('TreatedData_strain S288C_2011-06-03')
DATANAMES{35} = data_yf_unkd_02;
DATANAMES{36} = data_yf_unkd_03;
DATANAMES{37} = data_yf_unkd_05;
DATANAMES{38} = data_yf_unkd_06;
DATANAMES{39} = data_yf_unkd_07;

DATANAMES{40} = data_yf_unkm_02;
DATANAMES{41} = data_yf_unkm_03;
DATANAMES{42} = data_yf_unkm_05;
DATANAMES{43} = data_yf_unkm_06;
DATANAMES{44} = data_yf_unkm_07;


clear data_yf_unk*

load('TreatedData_strain S288C_2011-07-20')

DATANAMES{45} = data_yf_unkd_01;
DATANAMES{46} = data_yf_unkd_02;
DATANAMES{47} = data_yf_unkd_04;
DATANAMES{48} = data_yf_unkd_05;
DATANAMES{49} = data_yf_unkd_07;
DATANAMES{50} = data_yf_unkd_09;

DATANAMES{51} = data_yf_unkm_01;
DATANAMES{52} = data_yf_unkm_02;
DATANAMES{53} = data_yf_unkm_04;
DATANAMES{54} = data_yf_unkm_05;
DATANAMES{55} = data_yf_unkm_07;
DATANAMES{56} = data_yf_unkm_09;


clear data_yf_unk*

load('TreatedData_strain W303_2011-02-16')

DATANAMES{57} = data_yf_unkd_02;
DATANAMES{58} = data_yf_unkd_03;
DATANAMES{59} = data_yf_unkd_04;
DATANAMES{60} = data_yf_unkd_06;
DATANAMES{61} = data_yf_unkd_08;
DATANAMES{62} = data_yf_unkd_10;
DATANAMES{63} = data_yf_unkd_12;
DATANAMES{64} = data_yf_unkd_14;
DATANAMES{65} = data_yf_unkd_15;

DATANAMES{66} = data_yf_unkm_02;
DATANAMES{67} = data_yf_unkm_03;
DATANAMES{68} = data_yf_unkm_04;
DATANAMES{69} = data_yf_unkm_06;
DATANAMES{70} = data_yf_unkm_08;
DATANAMES{71} = data_yf_unkm_10;
DATANAMES{72} = data_yf_unkm_12;
DATANAMES{73} = data_yf_unkm_14;
DATANAMES{74} = data_yf_unkm_15;

clear data_yf_unk*

load('TreatedData_strain_W303_2011-02-25')
DATANAMES{75} = data_yf_unkd_03;
DATANAMES{76} = data_yf_unkd_07;
DATANAMES{77} = data_yf_unkd_08;
DATANAMES{78} = data_yf_unkd_10;
DATANAMES{79} = data_yf_unkd_13;
DATANAMES{80} = data_yf_unkd_15;

DATANAMES{81} = data_yf_unkm_03;
DATANAMES{82} = data_yf_unkm_07;
DATANAMES{83} = data_yf_unkm_08;
DATANAMES{84} = data_yf_unkm_10;
DATANAMES{85} = data_yf_unkm_13;
DATANAMES{86} = data_yf_unkm_15;

clear data_yf_unk*

%% Optimizing the model paramaters to all data

for i=1:1
    data = DATANAMES{i};
    optimizeScript
 end
