# Supplementary material for: Nonlinear mixed-effects modelling for single cell estimation: when, why, and how to use it
Source: BMC Syst Biol. 2015 Sep 4;9:52. doi: 10.1186/s12918-015-0203-x (PMC4559169; doi:10.1186/s12918-015-0203-x)
Supplement: Additional file 1 — Supporting data. A zip-file containing the datasets used in the analysis, MATLAB-files, NONMEM-files, and Monolix-files equivalent to the ones used in the analysis, as well as a mini-tutorial of how to use Monolix. (ZIP 1761 kb) [file 12918_2015_203_MOESM1_ESM.zip › additional_file_1/Model 1 Files/STS/Experimental data/model.txt]

********** MODEL NAME
singleComp

********** MODEL NOTES
This is the first model that is created in the Lucia/Ace2-project

It corresponds to one cell, with one nucleus and one cytosol


********** MODEL STATES

d/dt(n) = - kEVfrac*n + kI*c

d/dt(c) = kEVfrac*n - kI*c


n(0) = 200
c(0) = 500

********** MODEL PARAMETERS

kEVfrac = 0.0159680000000000 
kI =  0.0596430000000000

********** MODEL VARIABLES


********** MODEL REACTIONS

********** MODEL FUNCTIONS

********** MODEL EVENTS

********** MODEL MATLAB FUNCTIONS
