# Supplementary material for: Nonlinear mixed-effects modelling for single cell estimation: when, why, and how to use it
Source: BMC Syst Biol. 2015 Sep 4;9:52. doi: 10.1186/s12918-015-0203-x (PMC4559169; doi:10.1186/s12918-015-0203-x)
Supplement: Additional file 1 — Supporting data. A zip-file containing the datasets used in the analysis, MATLAB-files, NONMEM-files, and Monolix-files equivalent to the ones used in the analysis, as well as a mini-tutorial of how to use Monolix. (ZIP 1761 kb) [file 12918_2015_203_MOESM1_ESM.zip › additional_file_1/Model 1 Files/STS/Experimental data/myfun.m]

function F = myfun(x)

    global pNamesOpt
    global icOrig
    global modelName
    global EXPDATA
    global SaveObservation
    global i
    global EXPDATA_FRAP1
    global EXPDATA_FRAP2
    global EXPDATA_FRAP3
    global EXPDATA_FRAP4
    global SIMDATA1

    % Seperating mechanistic parameters from ic-parameters
    param = x(1:2);
    param_icOrig1 = x(3);
    param_icOrig2 = x(4);
    param_icOrig3 = x(5);
    param_icOrig4 = x(6);
    
    time1 = [0:0.22:6.38];
    time2 = [6.38:0.22:(6.38+29*0.22)];
    time3 = [12.76:0.22:(12.76+29*0.22)];
    time4 = [19.14:0.22:(19.14+29*0.22)];
    
    % Loading time, data and std
    for k=1:5
        TIME1(k) = time1(SaveObservation{i}(1,k));
        TIME2(k) = time2(SaveObservation{i}(2,k));
        TIME3(k) = time3(SaveObservation{i}(3,k));
        TIME4(k) = time4(SaveObservation{i}(4,k));
        

        
    end
        EXPDATA1= EXPDATA_FRAP1;
        EXPDATA2= EXPDATA_FRAP2;
        EXPDATA3= EXPDATA_FRAP3;
        EXPDATA4= EXPDATA_FRAP4;
%     % Saving the experimental data.
%     EXPDATA1= EXPDATA.y(EXPDATA.timebreaks(2):EXPDATA.timebreaks(3)-6,:);
%     EXPDATA2= EXPDATA.y(EXPDATA.timebreaks(3):EXPDATA.timebreaks(4)-6,:);
%     EXPDATA3= EXPDATA.y(EXPDATA.timebreaks(4):EXPDATA.timebreaks(5)-6,:);
%     EXPDATA4= EXPDATA.y(EXPDATA.timebreaks(5):EXPDATA.timebreaks(6)-1,:);
    
    % Saving the standard deviation of each observation.
%     SIGMA1 = EXPDATA.std(EXPDATA.timebreaks(2):EXPDATA.timebreaks(3)-6,:);
%     SIGMA2 = EXPDATA.std(EXPDATA.timebreaks(3):EXPDATA.timebreaks(4)-6,:);
%     SIGMA3 = EXPDATA.std(EXPDATA.timebreaks(4):EXPDATA.timebreaks(5)-6,:);
%     SIGMA4 = EXPDATA.std(EXPDATA.timebreaks(5):EXPDATA.timebreaks(6)-1,:);
    
    % Initial condition for the different fraps.
    icOrig1 = param_icOrig1*EXPDATA1(1,:);
    icOrig2 = param_icOrig2*EXPDATA2(1,:);
    icOrig3 = param_icOrig3*EXPDATA3(1,:);
    icOrig4 = param_icOrig4*EXPDATA4(1,:);
    
    
    % Simulating the model
    try
         simData1 = SBPDsimulate(modelName,TIME1,icOrig1,pNamesOpt,param);
         simData2 = SBPDsimulate(modelName,TIME2,icOrig2,pNamesOpt,param);
         simData3 = SBPDsimulate(modelName,TIME3,icOrig3,pNamesOpt,param);
         simData4 = SBPDsimulate(modelName,TIME4,icOrig4,pNamesOpt,param);
    catch 
        disp('Crash');
    return 
    end
    
    % Saving simulated values
    SIMDATA1 = simData1.statevalues;
    SIMDATA2 = simData2.statevalues;
    SIMDATA3 = simData3.statevalues;
    SIMDATA4 = simData4.statevalues;
    
    
    % Calculating residuals
    Resid_frap1 = (EXPDATA1 - SIMDATA1);
    Resid_frap2 = (EXPDATA2 - SIMDATA2);
    Resid_frap3 = (EXPDATA3 - SIMDATA3);
    Resid_frap4 = (EXPDATA4 - SIMDATA4);
    % Returning the residuals
    F = [Resid_frap1(:,1),Resid_frap1(:,2),Resid_frap2(:,1),Resid_frap2(:,2),Resid_frap3(:,1),Resid_frap3(:,2),Resid_frap4(:,1),Resid_frap4(:,2)];
end
