# Supplementary material for: Nonlinear mixed-effects modelling for single cell estimation: when, why, and how to use it
Source: BMC Syst Biol. 2015 Sep 4;9:52. doi: 10.1186/s12918-015-0203-x (PMC4559169; doi:10.1186/s12918-015-0203-x)
Supplement: Additional file 1 — Supporting data. A zip-file containing the datasets used in the analysis, MATLAB-files, NONMEM-files, and Monolix-files equivalent to the ones used in the analysis, as well as a mini-tutorial of how to use Monolix. (ZIP 1761 kb) [file 12918_2015_203_MOESM1_ESM.zip › additional_file_1/Model 1 Files/STS/Experimental data/optimizeScript.m]

clear all
close all
% optimizeScript
global pNamesOpt
global icOrig
global modelName
global EXPDATA_FRAP1
global EXPDATA_FRAP2
global EXPDATA_FRAP3
global EXPDATA_FRAP4
global i
global data
global SaveObservation

% Load the model
modelName = 'model';
optModel = SBmodel(strcat(modelName,'.txt'));
SBPDmakeMEXmodel(optModel,modelName);

[pNamesOpt, startGuess] = SBparameters(optModel);
icOrig = SBinitialconditions(optModel);

load('EXPDATA_sparse')
load('OptParam_local_FINAL')
tic
for i=1:86
    %% Loading data
    EXPDATA_FRAP1 = EXPDATA_sparse{i,1};
    EXPDATA_FRAP2 = EXPDATA_sparse{i,2};
    EXPDATA_FRAP3 = EXPDATA_sparse{i,3};
    EXPDATA_FRAP4 = EXPDATA_sparse{i,4};


    %% Setting optimization options
    OPTIONS = optimset('TolFun',1e-12,'Display','iter','TolX',1e-12);

    x0 = [Optimal_param(i,1),Optimal_param(i,2),1,1,1,1];
    LB = [Optimal_param(i,1) - 22,Optimal_param(i,2) - 22,0.00001,0.00001,0.00001,0.00001];
    UB = [Optimal_param(i,1) + 22,Optimal_param(i,2) + 22,1.2,1.2,1.2,1.2];

    if i == 5 | i==44 | i==60 | i==79
       UB = [1.5,4,1.2,1.2,1.2,1.2];
    end
    RUN_NUMBER = i
    %% Starting the local optimization
    [x,resnorm,residual,exitflag,output] = lsqnonlin(@myfun,x0,LB,UB,OPTIONS);


    %% Saving the optimal parameters and corresponding minimal cost 
    Optimal_param_sparse(i,1:7) = [x,resnorm];
end


toc


for j=1:86
    delta(j,1) = Optimal_param(j,1) - Optimal_param_sparse(j,1);
    delta(j,2) = Optimal_param(j,2) - Optimal_param_sparse(j,2);
end


figure(1)
subplot(2,1,1)
hist(delta(:,1))
subplot(2,1,2)
hist(delta(:,2))


%% Plotting results

% % Seperating mechanistic parameters from ic-parameters
% finalparam = x(1:2);
% param_icOrig1 = x(3);
% param_icOrig2 = x(4);
% param_icOrig3 = x(5);
% param_icOrig4 = x(6);
% 
% % Initial condition for the different fraps.
% icOrig1 = param_icOrig1*EXPDATA.ic(2,:);
% icOrig2 = param_icOrig2*EXPDATA.ic(3,:);
% icOrig3 = param_icOrig3*EXPDATA.ic(4,:);
% icOrig4 = param_icOrig4*EXPDATA.ic(5,:);
% 
%  % Loading time vectors
%  TIME1 = EXPDATA.time(EXPDATA.timebreaks(2):EXPDATA.timebreaks(3)-6);
%  TIME2 = EXPDATA.time(EXPDATA.timebreaks(3):EXPDATA.timebreaks(4)-6);
%  TIME3 = EXPDATA.time(EXPDATA.timebreaks(4):EXPDATA.timebreaks(5)-6);
%  TIME4 = EXPDATA.time(EXPDATA.timebreaks(5):EXPDATA.timebreaks(6)-1);
%  
%  % Saving the experimental data.
%  EXPDATA1= EXPDATA.y(EXPDATA.timebreaks(2):EXPDATA.timebreaks(3)-6,:);
%  EXPDATA2= EXPDATA.y(EXPDATA.timebreaks(3):EXPDATA.timebreaks(4)-6,:);
%  EXPDATA3= EXPDATA.y(EXPDATA.timebreaks(4):EXPDATA.timebreaks(5)-6,:);
%  EXPDATA4= EXPDATA.y(EXPDATA.timebreaks(5):EXPDATA.timebreaks(6)-1,:);
% 
%  % Simulating the model
%  simData1 = SBPDsimulate(modelName,TIME1,icOrig1,pNamesOpt,finalparam);
%  simData2 = SBPDsimulate(modelName,TIME2,icOrig2,pNamesOpt,finalparam);
%  simData3 = SBPDsimulate(modelName,TIME3,icOrig3,pNamesOpt,finalparam);
%  simData4 = SBPDsimulate(modelName,TIME4,icOrig4,pNamesOpt,finalparam);
%  
%  % Saving the simulated data
%  SIMDATA1 = simData1.statevalues;
%  SIMDATA2 = simData2.statevalues;
%  SIMDATA3 = simData3.statevalues;
%  SIMDATA4 = simData4.statevalues;
% 
% 
% figure(1)
% hold on
% xlabel('time')
% ylabel('Amount yfp')
% title('Nucleus')
% plot(TIME1,EXPDATA1(:,1),'r-')
% plot(TIME2,EXPDATA2(:,1),'r-')
% plot(TIME3,EXPDATA3(:,1),'r-')
% plot(TIME4,EXPDATA4(:,1),'r-')
% plot(TIME1,SIMDATA1(:,1),'b-')
% plot(TIME2,SIMDATA2(:,1),'b-')
% plot(TIME3,SIMDATA3(:,1),'b-')
% plot(TIME4,SIMDATA4(:,1),'b-')
% %plot(TIME,simdata.statevalues(:,1),'b-')
% hold off


% figure(2)
% hold on
% xlabel('time')
% ylabel('concentration xp')
% title('modelfitting with lsqnonlin')
% plot(TIME,EXPDATA(:,2),'r-')
% %plot(TIME,simdata.statevalues(:,2),'b')
% hold off
