# Supplementary material for: Nonlinear mixed-effects modelling for single cell estimation: when, why, and how to use it
Source: BMC Syst Biol. 2015 Sep 4;9:52. doi: 10.1186/s12918-015-0203-x (PMC4559169; doi:10.1186/s12918-015-0203-x)
Supplement: Additional file 1 — Supporting data. A zip-file containing the datasets used in the analysis, MATLAB-files, NONMEM-files, and Monolix-files equivalent to the ones used in the analysis, as well as a mini-tutorial of how to use Monolix. (ZIP 1761 kb) [file 12918_2015_203_MOESM1_ESM.zip › additional_file_1/Model 1 Files/STS/Simulated data/myfun.m]

function F = myfun(x)
% The objective function for the STS optimization. The function is called 
% by the script optimScript.m

global pNamesOpt
global modelName
global i
global noisy_output1
global noisy_output2
global noisy_output3
global noisy_output4
global time1
global time2
global time3
global time4


% Seperating mechanistic parameters from ic-parameters
paramValues = x(1:2);
ICparam = x(3:10);


% Saving the experimental data.
DATA1_state1 = noisy_output1{i}(:,1);
DATA2_state1 = noisy_output2{i}(:,1);
DATA3_state1 = noisy_output3{i}(:,1);
DATA4_state1 = noisy_output4{i}(:,1);

DATA1_state2 = noisy_output1{i}(:,2);
DATA2_state2 = noisy_output2{i}(:,2);
DATA3_state2 = noisy_output3{i}(:,2);
DATA4_state2 = noisy_output4{i}(:,2);

% Initial condition for the different fraps.
icOrig1 = noisy_output1{i}(1,1:2);
icOrig2 = noisy_output2{i}(1,1:2);
icOrig3 = noisy_output3{i}(1,1:2);
icOrig4 = noisy_output4{i}(1,1:2);

Opt_icOrig1(1) = ICparam(1)*icOrig1(1);
Opt_icOrig2(1) = ICparam(2)*icOrig2(1);
Opt_icOrig3(1) = ICparam(3)*icOrig3(1);
Opt_icOrig4(1) = ICparam(4)*icOrig4(1);

Opt_icOrig1(2) = ICparam(5)*icOrig1(2);
Opt_icOrig2(2) = ICparam(6)*icOrig2(2);
Opt_icOrig3(2) = ICparam(7)*icOrig3(2);
Opt_icOrig4(2) = ICparam(8)*icOrig4(2);


% Simulating the model
try
    simData1 = SBPDsimulate(modelName,time1{i},Opt_icOrig1,pNamesOpt,paramValues);
    simData2 = SBPDsimulate(modelName,time2{i},Opt_icOrig2,pNamesOpt,paramValues);
    simData3 = SBPDsimulate(modelName,time3{i},Opt_icOrig3,pNamesOpt,paramValues);
    simData4 = SBPDsimulate(modelName,time4{i},Opt_icOrig4,pNamesOpt,paramValues);
catch Er
    disp('Crash');
    disp(Er)
    F = inf;
    return
end

% Saving simulated values
SIMDATA1 = simData1.statevalues;
SIMDATA2 = simData2.statevalues;
SIMDATA3 = simData3.statevalues;
SIMDATA4 = simData4.statevalues;


% Calculating residuals
Resid_frap1(:,1) = DATA1_state1 - SIMDATA1(:,1);
Resid_frap1(:,2) = DATA1_state2 - SIMDATA1(:,2);

Resid_frap2(:,1) = DATA2_state1 - SIMDATA2(:,1);
Resid_frap2(:,2) = DATA2_state2 - SIMDATA2(:,2);

Resid_frap3(:,1) = DATA3_state1 - SIMDATA3(:,1);
Resid_frap3(:,2) = DATA3_state2 - SIMDATA3(:,2);

Resid_frap4(:,1) = DATA4_state1 - SIMDATA4(:,1);
Resid_frap4(:,2) = DATA4_state2 - SIMDATA4(:,2);


% Returning the residuals
F = [Resid_frap1(:,1),Resid_frap1(:,2),Resid_frap2(:,1),Resid_frap2(:,2),Resid_frap3(:,1),Resid_frap3(:,2),Resid_frap4(:,1),Resid_frap4(:,2)];
end
