# Supplementary material for: Nonlinear mixed-effects modelling for single cell estimation: when, why, and how to use it
Source: BMC Syst Biol. 2015 Sep 4;9:52. doi: 10.1186/s12918-015-0203-x (PMC4559169; doi:10.1186/s12918-015-0203-x)
Supplement: Additional file 1 — Supporting data. A zip-file containing the datasets used in the analysis, MATLAB-files, NONMEM-files, and Monolix-files equivalent to the ones used in the analysis, as well as a mini-tutorial of how to use Monolix. (ZIP 1761 kb) [file 12918_2015_203_MOESM1_ESM.zip › additional_file_1/Model 1 Files/STS/Simulated data/optimizeScript.m]

% optimizeScript
% A script that optimizes the parameters using STS

clear all
close all

global pNamesOpt
global icOrig
global modelName
global i
global noisy_output1
global noisy_output2
global noisy_output3
global noisy_output4
global time1
global time2
global time3
global time4


% Loading data
load('Data\weak_input_data_10_sparse_5.mat')
load('Parameters\true_parameters.mat')

% Load and mex-compile the model
modelName = 'STS_model';
optModel = SBmodel(strcat(modelName,'.txt'));
SBPDmakeMEXmodel(optModel,modelName);

[pNamesOpt, ~] = SBparameters(optModel);
icOrig = SBinitialconditions(optModel);

for i=1:200
    
    x0 = [0.8149,0.4679,1.1,0.9,1.1,0.9,1.1,1.1,1.1,0.9];
    LB = [true_param(i,1)*0.1,true_param(i,2)*0.01,0.8,0.8,0.8,0.8,0.8,0.8,0.8,0.8];
    UB = [true_param(i,1)*10,true_param(i,2)*100,1.2,1.2,1.2,1.2,1.2,1.2,1.2,1.2];
    
    % Setting optimization options
    OPTIONS = optimset('TolFun',1e-12,'Display','iter','TolX',1e-12);%,...
    
    % Starting the optimization
    [x,resnorm,residual,exitflag,output] = lsqnonlin(@myfun,x0,LB,UB,OPTIONS)
    result(i,1:10) = x;
    ratio1(i) = result(i,1)/true_param(i,1);
    ratio2(i) = result(i,2)/true_param(i,2);
    
end

figure;
subplot(2,1,1)
plot(ratio1)
title('k1');
subplot(2,1,2)
plot(ratio2)
title('k2');
