# Supplementary material for: Nonlinear mixed-effects modelling for single cell estimation: when, why, and how to use it
Source: BMC Syst Biol. 2015 Sep 4;9:52. doi: 10.1186/s12918-015-0203-x (PMC4559169; doi:10.1186/s12918-015-0203-x)
Supplement: Additional file 1 — Supporting data. A zip-file containing the datasets used in the analysis, MATLAB-files, NONMEM-files, and Monolix-files equivalent to the ones used in the analysis, as well as a mini-tutorial of how to use Monolix. (ZIP 1761 kb) [file 12918_2015_203_MOESM1_ESM.zip › additional_file_1/Model 2 Files/cost_function.m]

function error = cost_function(param)

global FITTINGDATA
global PNAMES
global ICS
global MEXMODEL

sim_options = [];
sim_options.method = 'stiff';
sim_options.maxnumsteps = 1e3;
sim_options.minstep = 1e-5;
sim_options.abstol = 1e-7;
sim_options.reltol = 1e-7;

no_time_points = length(FITTINGDATA.GlyConc.std);
time_interval = 120/(no_time_points-1);
time_vector = 0:time_interval:120;

try
    sim_data = SBPDsimulate(MEXMODEL, time_vector, ICS, PNAMES, param, sim_options);
catch
    disp('Simulation crasched');
    error = inf;
    return;
end

GlyConc_index = find(ismember(sim_data.variables, 'GlyConc'));
GlyConc = sim_data.variablevalues(:,GlyConc_index);

GlyTotConc_index = find(ismember(sim_data.variables, 'GlyTotConc'));
GlyTotConc = sim_data.variablevalues(:,GlyTotConc_index);

error = 0;
error = error + sum((GlyConc-FITTINGDATA.GlyConc.values).^2 ./ FITTINGDATA.GlyConc.std.^2);
error = error + sum((GlyTotConc-FITTINGDATA.GlyTotConc.values).^2 ./ FITTINGDATA.GlyTotConc.std.^2);

end
