# Supplementary material for: Nonlinear mixed-effects modelling for single cell estimation: when, why, and how to use it
Source: BMC Syst Biol. 2015 Sep 4;9:52. doi: 10.1186/s12918-015-0203-x (PMC4559169; doi:10.1186/s12918-015-0203-x)
Supplement: Additional file 1 — Supporting data. A zip-file containing the datasets used in the analysis, MATLAB-files, NONMEM-files, and Monolix-files equivalent to the ones used in the analysis, as well as a mini-tutorial of how to use Monolix. (ZIP 1761 kb) [file 12918_2015_203_MOESM1_ESM.zip › additional_file_1/Model 2 Files/fix_monolix_param.m]

folder = input('Folder Name: ','s');
cd(folder);
cd('monolix');
load('results.mat');
monolix_param = condmode_param';
cd ..
load('generated_param.mat');
parameter_ratio_monolix = monolix_param./generated_param;
save monolix_param monolix_param
save parameter_ratio_monolix parameter_ratio_monolix
load('parameter_ratio_STS');
cd ..
compare_param(parameter_ratio_STS, parameter_ratio_monolix); 
