# Supplementary material for: Nonlinear mixed-effects modelling for single cell estimation: when, why, and how to use it
Source: BMC Syst Biol. 2015 Sep 4;9:52. doi: 10.1186/s12918-015-0203-x (PMC4559169; doi:10.1186/s12918-015-0203-x)
Supplement: Additional file 1 — Supporting data. A zip-file containing the datasets used in the analysis, MATLAB-files, NONMEM-files, and Monolix-files equivalent to the ones used in the analysis, as well as a mini-tutorial of how to use Monolix. (ZIP 1761 kb) [file 12918_2015_203_MOESM1_ESM.zip › additional_file_1/Model 2 Files/generate_data.m]

% A script that generates lognormaly distributed parameters and 
% and corresponding datafiles for parameter estimation with STS 
% and Monolix.
%
% Created 141024 by Markus Karlsson

close all
clear all

global MEXMODEL
global PNAMES
global ICS

model_name = 'matlab_model_1M';
no_observations = 250;
no_cells = 10;
noise_std = 0.5;

MEXMODEL = model_name;
optModel = SBmodel(strcat(model_name, '.txt'));
SBPDmakeMEXmodel(optModel,MEXMODEL);
[PNAMES, deafault_param] = SBparameters(optModel);
ICS = SBinitialconditions(optModel);

omega = 0.3.*ones(length(deafault_param),1);
generated_data = cell(no_cells,1);
no_params = length(deafault_param);
generated_param = ones(no_params,no_cells);

for i = 1:no_cells
    param = generate_param_set_lognormal_dist(deafault_param, omega);
    generated_param(:,i) = param;
    generated_data{i} = simulate_model(param, no_observations, noise_std);
end

generate_monolix_data(generated_data, 'monolix_data.txt');

save generated_data_STS generated_data 
save generated_param generated_param
