# Supplementary material for: Nonlinear mixed-effects modelling for single cell estimation: when, why, and how to use it
Source: BMC Syst Biol. 2015 Sep 4;9:52. doi: 10.1186/s12918-015-0203-x (PMC4559169; doi:10.1186/s12918-015-0203-x)
Supplement: Additional file 1 — Supporting data. A zip-file containing the datasets used in the analysis, MATLAB-files, NONMEM-files, and Monolix-files equivalent to the ones used in the analysis, as well as a mini-tutorial of how to use Monolix. (ZIP 1761 kb) [file 12918_2015_203_MOESM1_ESM.zip › additional_file_1/Model 2 Files/generate_monolix_data.m]

function generate_monolix_data_2_outputs(data, file_name)

file = fopen(file_name, 'w');
fprintf(file, 'ID\t TIME\t Y\t YTYPE\n');

no_cells = length(data);

for i = 1:no_cells
    time = data{i}.time;
    GlyConc = data{i}.GlyConc.values;
    GlyTotConc = data{i}.GlyTotConc.values;
    nDataPoints = length(time);
    
    for j = 1:nDataPoints
        fprintf(file, '%i\t %d\t %d\t 1\n', i, time(j), GlyConc(j));
        fprintf(file, '%i\t %d\t %d\t 2\n', i, time(j), GlyTotConc(j));
    end
end

fclose(file);

end
