# Supplementary material for: Nonlinear mixed-effects modelling for single cell estimation: when, why, and how to use it
Source: BMC Syst Biol. 2015 Sep 4;9:52. doi: 10.1186/s12918-015-0203-x (PMC4559169; doi:10.1186/s12918-015-0203-x)
Supplement: Additional file 1 — Supporting data. A zip-file containing the datasets used in the analysis, MATLAB-files, NONMEM-files, and Monolix-files equivalent to the ones used in the analysis, as well as a mini-tutorial of how to use Monolix. (ZIP 1761 kb) [file 12918_2015_203_MOESM1_ESM.zip › additional_file_1/Model 2 Files/generate_param_set_lognormal_dist.m]

function param_set = generate_param_set_lognormal_dist(pop_param, omega)
% Generates a set of parameters that are lognormally distributed
% param(i) = pop_param(i)*exp(eta(i)), where eta(i)~N(0,omega(i)

if length(pop_param) ~= length(omega)
    error('The lengths of pop_param and omega must be the same');
end

nParam = length(pop_param);
param_set = ones(nParam,1);

for i = 1:nParam
    eta = omega(i)*randn;
    param_set(i) = pop_param(i)*exp(eta);    
end

end
