# Supplementary material for: Nonlinear mixed-effects modelling for single cell estimation: when, why, and how to use it
Source: BMC Syst Biol. 2015 Sep 4;9:52. doi: 10.1186/s12918-015-0203-x (PMC4559169; doi:10.1186/s12918-015-0203-x)
Supplement: Additional file 1 — Supporting data. A zip-file containing the datasets used in the analysis, MATLAB-files, NONMEM-files, and Monolix-files equivalent to the ones used in the analysis, as well as a mini-tutorial of how to use Monolix. (ZIP 1761 kb) [file 12918_2015_203_MOESM1_ESM.zip › additional_file_1/Model 2 Files/make_plots.m]

function make_final_plots

%% Load Data

Ve = [];
kp2 = [];
kHOG = [];
td = [];

folder = input('Name of the folder with original data: ','s');
cd(folder);
load parameter_ratio_STS
load parameter_ratio_monolix
Ve.STS = parameter_ratio_STS(1,:);
Ve.monolix = parameter_ratio_monolix(1,:);
kp2.STS = parameter_ratio_STS(2,:);
kp2.monolix = parameter_ratio_monolix(2,:);
kHOG.STS = parameter_ratio_STS(3,:);
kHOG.monolix = parameter_ratio_monolix(3,:);
td.STS = parameter_ratio_STS(4,:);
td.monolix = parameter_ratio_monolix(4,:);
clear parameter_ratio_STS
clear parameter_ratio_monolix
cd ..


%% Plot Ve

figure;

ymax = ceil(max([Ve.STS Ve.monolix kHOG.STS kHOG.monolix ...
    td.STS td.monolix kp2.STS kp2.monolix]));

% Rich Data
subplot(2,2,1);
set(gca, 'fontsize', 27);
hold on
plot(Ve.STS, 'r-', 'linewidth', 2);
plot(Ve.monolix, 'b-', 'linewidth', 2);
hold off
title('Ve');
xlabel('Dataset');
ylabel('Estimated/True');
legend('STS', 'Monolix');
ylim([0 ymax]);

% Sparse Data
subplot(2,2,2);
set(gca, 'fontsize', 27);
hold on
plot(kp2.STS, 'r-', 'linewidth', 2);
plot(kp2.monolix, 'b-', 'linewidth', 2);
hold off
title('kp2');
xlabel('Dataset');
ylabel('Estimated/True', 'linewidth', 2);
legend('STS', 'Monolix');
ylim([0 ymax]);

% Noisy Data
subplot(2,2,3);
set(gca, 'fontsize', 27);
hold on
plot(kHOG.STS, 'r-', 'linewidth', 2);
plot(kHOG.monolix, 'b-', 'linewidth', 2);
hold off
title('kHOG');
xlabel('Dataset');
ylabel('Estimated/True');
legend('STS', 'Monolix');
ylim([0 ymax]);

% Weak input signal
subplot(2,2,4);
set(gca, 'fontsize', 27);
hold on
plot(td.STS, 'r-', 'linewidth', 2);
plot(td.monolix, 'b-', 'linewidth', 2);
hold off
title('td');
xlabel('Dataset');
ylabel('Estimated/True');
legend('STS', 'Monolix');
ylim([0 ymax]);


end
