# Supplementary material for: Nonlinear mixed-effects modelling for single cell estimation: when, why, and how to use it
Source: BMC Syst Biol. 2015 Sep 4;9:52. doi: 10.1186/s12918-015-0203-x (PMC4559169; doi:10.1186/s12918-015-0203-x)
Supplement: Additional file 1 — Supporting data. A zip-file containing the datasets used in the analysis, MATLAB-files, NONMEM-files, and Monolix-files equivalent to the ones used in the analysis, as well as a mini-tutorial of how to use Monolix. (ZIP 1761 kb) [file 12918_2015_203_MOESM1_ESM.zip › additional_file_1/Model 2 Files/matlab_model_weak.txt]

********** MODEL NAME
SimpleOsmomodel

********** MODEL NOTES
Implementation of Peter Gennemarks "A simple mathematical model of adaption to high osmolarity in yeast"
                                                                                                                              
Note also that GlyE(0) should fulfil the relation                                                       
GlyE(0) = Ve*Gly0/(V0-Vb)                                                                               
but that this might have to be set/checked explicitly before the simulation is started                  
muHatHOG(0) has been set to 0, this seems to be correct...

This model is MEX convertable. MATLAB functions have been replaced with events and controlstates (Echeck & Vcheck).
V(0) has been set to 0.999999.. to allow for this.
The following 3 switches should be fullfilled:
Pt = Pt0*(V-VPt0)/(V0-VPt0) if V > VPt0, else 0.
muFps1 = kp2*(Pt0-e)/Pt0 if e > 0, else kp2  (e > 0 is equivalent with V < V0)
muHOG = kHOG*e* if e > 0, else 0


********** MODEL STATES
d/dt(V) = kp1*(Pi-Pe-Pt)                % Cell volume                                                                     
d/dt(Gly) = muHatHOG-muDiff             % Intra-cellular glycerol                                                                
d/dt(GlyE) = muDiff                     % Extracellular glycerol                                                                
d/dt(muHatHOG) = 1/td*(muHOG-muHatHOG)  % HOG pathway time delay                                                                 
d/dt(Vcheck)= 0
d/dt(Echeck) = 0
d/dt(PStress) = 0                                                                                         
                                                                                                        
V(0) = 0.9999999999999                                                                                                
Gly(0) = 0.00020000000000000001                                                                         
GlyE(0) = 1.515186558335528                                                                             
muHatHOG(0) = 0                                                                                         
Vcheck(0) = 1
Echeck(0) = 1
PStress(0) = 0.186

********** MODEL PARAMETERS
Ve = 4786.7792655052399                 % Extracellular volume - Fraction of extra-cellular volume belonging to each cell                                                                      
kp2 = 0.31645905465000002               % Glycerol permeabillity coefficient in Fps1                                                                
kHOG = 0.41578121269000001              % HOG pathway controll constant                                                                
td = 8.6111310106500003                 % Timedelay [min]                                                                           

********** MODEL VARIABLES
VPt0 = 0.98997083092000004
Gly0 = 0.00020000115                    % Initial glycerol   
Pe0 = 0.23999999999999999               % Initial extra-cellular osmotic pressure fixed
Pi0 = 0.63595768968999999               % Initial intra-cellular osmotic pressure                                                                               
Vb = 0.36815611738999998                % Non-osmotic volume of the c ell                                                               
kp1 = 1                                 % Water permeabillity coefficient, fixed to 1
V0 = 1
%PStress = 0.93                          % Input signal [Osm] = [NaCl]*2*0.93                                                   
n = Pi0*(V0-Vb)-Gly0                    % Moles of other osmotic compounds in the cell (assumed constant)                                                                
Pi = (n+Gly)/(V-Vb)                     % Intra-cellular osmotic pressure                                                                                    
Pt0 = Pi0-Pe0                           % Initial turgur pressure                                                                
Pt = Pt0*(V-VPt0)/(V0-VPt0)*Vcheck      % Turgur pressure                                                                          
e = Pt0-Pt                              % Controller input, cpntroller wasnts to keep constant turgur pressure                                                                 
muFps1 = kp2*(Pt0-e)/Pt0*Echeck+(1-Echeck)*kp2  % Fps1 control function                                                                           
muDiff = muFps1*(Gly/(V-Vb)-GlyE/Ve)    % Glycerol exchange over Fps1                                                                 
muHOG = kHOG*e*Echeck                   % HOG pathway control function                                                            
Pe = Pe0+PStress                        % Extra-cellular osmotic pressure                                                                  
GlyConc = Gly/(V-Vb)                    % Intracellular glycerol concentration (measurement signal)                                                                
GlyTotConc = (Gly+GlyE)/(V-Vb+Ve)*1000  % Total glycerol concentration (measurement signal) 

                                                                                 


********** MODEL REACTIONS


********** MODEL FUNCTIONS


********** MODEL EVENTS
event = lt(V,VPt0), Vcheck,0                                                                            
event2 = ge(V,VPt0), Vcheck, 1
event3 = gt(V,V0), Echeck, 0
event4 = le(V,V0), Echeck, 1 
event5 = gt(time,30), PStress, 0.3720 % Second osmotic schock                                                                       
event6 = gt(time,60), PStress, 0.5580
event7 = gt(time,90), PStress, 0.7440


********** MODEL MATLAB FUNCTIONS
