# Supplementary material for: Nonlinear mixed-effects modelling for single cell estimation: when, why, and how to use it
Source: BMC Syst Biol. 2015 Sep 4;9:52. doi: 10.1186/s12918-015-0203-x (PMC4559169; doi:10.1186/s12918-015-0203-x)
Supplement: Additional file 1 — Supporting data. A zip-file containing the datasets used in the analysis, MATLAB-files, NONMEM-files, and Monolix-files equivalent to the ones used in the analysis, as well as a mini-tutorial of how to use Monolix. (ZIP 1761 kb) [file 12918_2015_203_MOESM1_ESM.zip › additional_file_1/Model 2 Files/monolix_model_original.txt]

DESCRIPTION:
Implementation of Peter Gennemarks "A simple mathematical model of adaption to high osmolarity in yeast"
Created 140918 by Markus KArlsson


INPUT:
	parameter = {Ve, kp2, kHOG, td}


EQUATION:
	t0 = 0

;----------------------------
;-----Initial Conditions-----
;----------------------------

	V_0 = 0.9999999999999                                                                                                
	Gly_0 = 0.00020000000000000001                                                                         
	GlyE_0 = 1.515186558335528                                                                             
	muHatHOG_0 = 0
    

;----------------------------
;-------Model Variables------
;----------------------------

	VPt0 = 0.98997083092000004
    Gly0 = 0.00020000115
    Pi0 = 0.636
    Vb = 0.368
    Pe0 = 0.23999999999999999               ; Initial extra-cellular osmotic pressure fixed
	kp1 = 1                                 ; Water permeabillity coefficient, fixed to 1
	V0 = 1

    if t < 30
       PStress = 1.86                          ; Input signal [Osm] = [NaCl]*2*0.93                                                   
    elseif t < 60
       PStress = 3.72
    elseif t < 90
       PStress = 5.58
    else
       PStress = 7.44
    end

	n = Pi0*(V0-Vb)-Gly0                    ; Moles of other osmotic compounds in the cell (assumed constant)                                                                
	Pi = (n+Gly)/(V-Vb)                     ; Intra-cellular osmotic pressure                                                                                    
	Pt0 = Pi0-Pe0                           ; Initial turgur pressure

	if V > VPt0								; Turgur pressure 
	   Pt = Pt0*(V-VPt0)/(V0-VPt0)
	else
	   Pt = 0
	end
																				
	e = Pt0-Pt                              ; Controller input, cpntroller wants to keep constant turgur pressure

	if e > 0
	   muHOG = kHOG*e						; HOG pathway control function
	   muFps1 = kp2*(Pt0-e)/Pt0				; Fps1 control function
	else
	   muHOG = 0
	   muFps1 = 0
	end

	muDiff = muFps1*(Gly/(V-Vb)-GlyE/Ve)    ; Glycerol exchange over Fps1                                                                 
	Pe = Pe0+PStress                        ; Extra-cellular osmotic pressure                                                                  
	GlyConc = Gly/(V-Vb)                    ; Intracellular glycerol concentration (measurement signal)                                                                
	GlyTotConc = (Gly+GlyE)/(V-Vb+Ve)*1000  ; Total glycerol concentration (measurement signal)


;----------------------------
;-------Diff Equations-------
;----------------------------

	ddt_V = kp1*(Pi-Pe-Pt)                	; Cell volume                                                                     
	ddt_Gly = muHatHOG-muDiff             	; Intra-cellular glycerol                                                                
	ddt_GlyE = muDiff                     	; Extracellular glycerol                                                                
	ddt_muHatHOG = 1/td*(muHOG-muHatHOG)  	; HOG pathway time delay


OUTPUT:
	output = {GlyConc, GlyTotConc}
