# Supplementary material for: Nonlinear mixed-effects modelling for single cell estimation: when, why, and how to use it
Source: BMC Syst Biol. 2015 Sep 4;9:52. doi: 10.1186/s12918-015-0203-x (PMC4559169; doi:10.1186/s12918-015-0203-x)
Supplement: Additional file 1 — Supporting data. A zip-file containing the datasets used in the analysis, MATLAB-files, NONMEM-files, and Monolix-files equivalent to the ones used in the analysis, as well as a mini-tutorial of how to use Monolix. (ZIP 1761 kb) [file 12918_2015_203_MOESM1_ESM.zip › additional_file_1/Model 2 Files/README]

All files should be kept in the same folder.
This requires that Monolix and Systems Biology Toolbox 2 is installed.

Start by generating parameter and data sets using the script "generate data".

Change the different settings for the data set by changing the varables on
lines 14-17.
model_name: The name of the SBToolbox2 model file. This decide the strength of the
            input signal. Two models are enclosed here, "matlab_model_original" 
            corresponds to the original data set and the "matlab_model_weak"
            to the data set with weak input signal.
no_observations: Number of observations per outputsignal and cell.
no_cell: Number of cells to be simulated.
noise_std: The standard deviation of the noise added to the simulated outputs.

Three files will be generated: "generated_param.mat", "generated_data_STS.mat"
and "monolix_data.txt".

Estimate the parameters using STS by running the script "STS_optimization", make
sure that the model name on line 13 is the same name used in "generate_data".
The start guess is specified on line 28.

One file will be generated: "STS_param.mat" and "parameter_ratio_STS".

Create a folder where you want to store your filse regarding this data set.
Create a subfolder called monolix, where det results from Monolix can be stored.

Move "generated_param.mat", "generated_data_STS.mat", "monolix_data.txt",
"STS_param.mat" and "parameter_ratio_STS" to this folder.

Estimate the parameters using Monolix by starting it and follow the seperate
short Monolix tutorial.

Run the script "fix_monolix_param" to sort out the Monolix results.

Plot the results by running the function "make_plots"
