# Supplementary material for: Nonlinear mixed-effects modelling for single cell estimation: when, why, and how to use it
Source: BMC Syst Biol. 2015 Sep 4;9:52. doi: 10.1186/s12918-015-0203-x (PMC4559169; doi:10.1186/s12918-015-0203-x)
Supplement: Additional file 1 — Supporting data. A zip-file containing the datasets used in the analysis, MATLAB-files, NONMEM-files, and Monolix-files equivalent to the ones used in the analysis, as well as a mini-tutorial of how to use Monolix. (ZIP 1761 kb) [file 12918_2015_203_MOESM1_ESM.zip › additional_file_1/Model 2 Files/simulate_model.m]

function gernerated_data = simulate_model(param_for_model, no_time_points, noise_std)
% Simulates the model from Peter Gennemarks "A simple mathematical model of adaption to high osmolarity in yeast"
% Ads a normal distributed additive noise to de simulated signal
% Input: Parameter vector, Number of observations per cell, Standard
% deviation of the noise
%
% Created 141024 by Markus Karlsson

%% Globals
global MEXMODEL
global PNAMES
global ICS

%% Simulation
param_vector = makeparamvecSBPD(MEXMODEL,PNAMES,param_for_model);
time_interval = 120/(no_time_points-1);
time_vector = 0:time_interval:120;

simData = feval(MEXMODEL, time_vector, ICS, param_vector);%, sim_options);

%% Add noise
GlyConc_error_mean = 0;
GlyConc_error_std = noise_std;
GlyTotConc_error_mean = 0;
GlyTotConc_error_std = noise_std;

gernerated_data = [];

GlyConc_index = find(ismember(simData.variables, 'GlyConc'));
GlyConc_epsilon = GlyConc_error_mean + GlyConc_error_std.*randn(no_time_points,1);
gernerated_data.GlyConc.values = simData.variablevalues(:,GlyConc_index) + GlyConc_epsilon;
gernerated_data.GlyConc.std = ones(no_time_points,1).*GlyConc_error_std;

GlyTotConc_index = find(ismember(simData.variables, 'GlyTotConc'));
GlyTotConc_epsilon = GlyTotConc_error_mean + GlyTotConc_error_std.*randn(no_time_points,1);
gernerated_data.GlyTotConc.values = simData.variablevalues(:,GlyTotConc_index) + GlyTotConc_epsilon;
gernerated_data.GlyTotConc.std = ones(no_time_points,1).*GlyTotConc_error_std;

gernerated_data.time = simData.time;

end
