# Supplementary material for: Nonlinear mixed-effects modelling for single cell estimation: when, why, and how to use it
Source: BMC Syst Biol. 2015 Sep 4;9:52. doi: 10.1186/s12918-015-0203-x (PMC4559169; doi:10.1186/s12918-015-0203-x)
Supplement: Additional file 1 — Supporting data. A zip-file containing the datasets used in the analysis, MATLAB-files, NONMEM-files, and Monolix-files equivalent to the ones used in the analysis, as well as a mini-tutorial of how to use Monolix. (ZIP 1761 kb) [file 12918_2015_203_MOESM1_ESM.zip › additional_file_1/Model 2 Files/STS_optimization.m]

% A script that optimizes the prameters using STS

close all
clear all
load('generated_param.mat');
load('generated_data_STS.mat')

global FITTINGDATA
global PNAMES
global ICS
global MEXMODEL

model_name = 'matlab_model_original';
MEXMODEL = model_name;
optModel = SBmodel(strcat(model_name, '.txt'));
SBPDmakeMEXmodel(optModel,MEXMODEL);
[PNAMES deafault_param] = SBparameters(optModel);
ICS = SBinitialconditions(optModel);
no_optimazations = length(generated_data);
parameter_ratio_STS = ones(length(PNAMES), no_optimazations);

for i = 1:no_optimazations
    % Get a new data set
    true_param = generated_param(:,i);
    FITTINGDATA = generated_data{i};
    no_time_points = length(FITTINGDATA.time);
    
    %              Ve   kp2  kHOG td
    start_guess = [2000 0.08 0.06 30];
    start_cost = cost_function(start_guess);
   
    % Optimization parameters
    OPTIONS = [];
    %                     Ve    kp2  kHOG td
    OPTIONS.lowbounds =  [1e3   1e-2 1e-2 4];
    OPTIONS.highbounds = [9.0e3 3    3    30];
    OPTIONS.tempstart = 1e5*start_cost;
    OPTIONS.tempend = 0.5;
    OPTIONS.tempfactor = 0.1;
    OPTIONS.maxitertemp = 100*length(start_guess);
    OPTIONS.maxitertemp0 = 50*length(start_guess);
    OPTIONS.maxtime = 1e6;
    OPtIONS.tolx = 1e-10;
    OPTIONS.tolfun = 1e-10;
    OPTIONS.MaxRestartPoints = 0;
    
    OPTIONS.outputFunction = '';
    OPTIONS.silent = 0;
    
    
    % The optimization    
    [X FVAL EXITFLAG] = simannealingSB(@cost_function, start_guess', OPTIONS)
    
    % Store the results
    a = X'./true_param;
    parameter_ratio_STS(:,i) = a;

end

% Save the results
save parameter_ratio_STS parameter_ratio_STS
STS_param = generated_param./parameter_ratio_STS;
save STS_param STS_param
